# Supplementary material for: Engineering induction of singular neural rosette emergence within hPSC-derived tissues
Source: eLife. 2018 Oct 29;7:e37549. doi: 10.7554/eLife.37549 (PMC6205811; doi:10.7554/eLife.37549)
Supplement: Figure 1— source data 1. [file elife-37549-fig1-data1.xlsx]

## Sheet: Figure1D
Image Number	Timepoint-Location in Well Plate	DAPI+ Nuclei/Image	PAX6+ Nuclei/Image	%Pax6+/DAPI+ Nuclei	Cell Density (Cells/cm2) (Measured in FOV area 0.0045 cm2)			Timepoint
1	D2 Location #1	317	0	0	70444.4			Day 2	Day 3	Day 4	Day 5
2	D2 Location #2	343	1	0.291545	76222.2		Mean %Pax6	0.295685	39.0449	48.2196	81.1924
3	D2 Location #3	317	3	0.946372	70444.4		StDEV %Pax6	0.385628	13.0425	8.71363	7.58742
4	D2 Location #4	307	0	0	68222.2		Mean Cell Density (cells/cm2)	71074.1	75688.9	66177.8	68381
5	D2 Location #5	373	2	0.536193	82888.9		StDEV Cell Density	0.385628	2088.18	7301.95	4088.96
6	D2 Location #6	262	0	0	58222.2
9	D3 Location #1	356	139	39.0449	79111.1
10	D3 Location #2	335	191	57.0149	74444.4
11	D3 Location #3	343	168	48.9796	76222.2
7	D3 Location #4	333	171	51.3514	74000
8	D3 Location #5	336	80	23.8095	74666.7
12	D4 Location #1	332	135	40.6627	73777.8
13	D4 Location #2	298	120	40.2685	66222.2
14	D4 Location #3	325	180	55.3846	72222.2
15	D4 Location #4	251	114	45.4183	55777.8
16	D4 Location #5	283	168	59.364	62888.9
17	D5 Location #1	328	256	78.0488	72888.9
18	D5 Location #2	297	257	86.532	66000
19	D5 Location #3	331	283	85.4985	73555.6
20	D5 Location #4	304	237	77.9605	67555.6
21	D5 Location #5	307	239	77.8502	68222.2
22	D5 Location #6	277	257	92.7798	61555.6
23	D5 Location #7	310	216	69.6774	68888.9

## Sheet: Figure1G
D7			D9			D12				Single Polarization is a Rosette (IF #Polarizations=1 AND #Rosettes=1 THEN TRUE)				Single Polarization is a Rosette (IF TRUE THEN 1, ELSE 0)
Tissue #	#Polarizations/Tissue	#Rosettes/Tissue	Tissue #	#Polarizations/Tissue	#Rosettes/Tissue	Tissue #	#Polarizations/Tissue	#Rosettes/Tissue		D7	D9	D12		D7	D9	D12
#1	0	0	#1	3	1	#1	1	1		FALSE	FALSE	TRUE		0	0	1
#2	0	0	#2	2	2	#2	0	0		FALSE	FALSE	FALSE		0	0	0
#3	0	0	#3	2	0	#3	4	1		FALSE	FALSE	FALSE		0	0	0
#4	0	0	#4	1	1	#4	1	1		FALSE	TRUE	TRUE		0	1	1			#Tissues with Single Polarization that is a Rosette	#Total Tissues	%Single Neural Rosette Efficiency
#5	0	0	#5	2	1	#5	0	0		FALSE	FALSE	FALSE		0	0	0		D7	0	50	0
#6	0	0	#6	1	1	#6	3	1		FALSE	TRUE	FALSE		0	1	0		D9	27	90	30
#7	0	0	#7	2	1	#7	3	1		FALSE	FALSE	FALSE		0	0	0		D12	5	50	10
#8	0	0	#8	1	1	#8	2	1		FALSE	TRUE	FALSE		0	1	0
#9	0	0	#9	1	1	#9	3	1		FALSE	TRUE	FALSE		0	1	0
#10	0	0	#10	1	1	#10	3	1		FALSE	TRUE	FALSE		0	1	0
#11	0	0	#11	2	2	#11	0	0		FALSE	FALSE	FALSE		0	0	0
#12	0	0	#12	2	2	#12	0	0		FALSE	FALSE	FALSE		0	0	0
#13	0	0	#13	3	2	#13	6	3		FALSE	FALSE	FALSE		0	0	0
#14	0	0	#14	3	1	#14	3	0		FALSE	FALSE	FALSE		0	0	0
#15	0	0	#15	3	3	#15	0	0		FALSE	FALSE	FALSE		0	0	0
#16	0	0	#16	1	1	#16	5	3		FALSE	TRUE	FALSE		0	1	0
#17	0	0	#17	2	2	#17	0	0		FALSE	FALSE	FALSE		0	0	0
#18	0	0	#18	3	2	#18	3	3		FALSE	FALSE	FALSE		0	0	0
#19	0	0	#19	2	0	#19	5	0		FALSE	FALSE	FALSE		0	0	0
#20	0	0	#20	2	1	#20	4	0		FALSE	FALSE	FALSE		0	0	0
#21	0	0	#21	1	1	#21	1	1		FALSE	TRUE	TRUE		0	1	1
#22	0	0	#22	0	0	#22	0	0		FALSE	FALSE	FALSE		0	0	0
#23	0	0	#23	0	0	#23	1	0		FALSE	FALSE	FALSE		0	0	0
#24	0	0	#24	0	0	#24	6	0		FALSE	FALSE	FALSE		0	0	0
#25	0	0	#25	1	1	#25	0	0		FALSE	TRUE	FALSE		0	1	0
#26	0	0	#26	3	2	#26	0	0		FALSE	FALSE	FALSE		0	0	0
#27	0	0	#27	2	0	#27	1	1		FALSE	FALSE	TRUE		0	0	1
#28	0	0	#28	4	1	#28	0	0		FALSE	FALSE	FALSE		0	0	0
#29	0	0	#29	2	1	#29	1	0		FALSE	FALSE	FALSE		0	0	0
#30	0	0	#30	2	1	#30	3	0		FALSE	FALSE	FALSE		0	0	0
#31	0	0	#31	1	1	#31	5	1		FALSE	TRUE	FALSE		0	1	0
#32	0	0	#32	1	1	#32	3	1		FALSE	TRUE	FALSE		0	1	0
#33	0	0	#33	2	1	#33	0	0		FALSE	FALSE	FALSE		0	0	0
#34	0	0	#34	2	2	#34	2	0		FALSE	FALSE	FALSE		0	0	0
#35	0	0	#35	1	1	#35	1	1		FALSE	TRUE	TRUE		0	1	1
#36	0	0	#36	0	0	#36	2	1		FALSE	FALSE	FALSE		0	0	0
#37	0	0	#37	1	1	#37	2	0		FALSE	TRUE	FALSE		0	1	0
#38	0	0	#38	1	1	#38	5	2		FALSE	TRUE	FALSE		0	1	0
#39	0	0	#39	1	1	#39	1	0		FALSE	TRUE	FALSE		0	1	0
#40	0	0	#40	2	0	#40	0	0		FALSE	FALSE	FALSE		0	0	0
#41	0	0	#41	3	1	#41	4	1		FALSE	FALSE	FALSE		0	0	0
#42	0	0	#42	3	0	#42	4	2		FALSE	FALSE	FALSE		0	0	0
#43	0	0	#43	1	1	#43	0	0		FALSE	TRUE	FALSE		0	1	0
#44	0	0	#44	2	0	#44	0	0		FALSE	FALSE	FALSE		0	0	0
#45	0	0	#45	2	1	#45	3	0		FALSE	FALSE	FALSE		0	0	0
#46	0	0	#46	3	3	#46	0	0		FALSE	FALSE	FALSE		0	0	0
#47	0	0	#47	2	1	#47	1	0		FALSE	FALSE	FALSE		0	0	0
#48	0	0	#48	2	2	#48	2	0		FALSE	FALSE	FALSE		0	0	0
#49	0	0	#49	2	0	#49	3	0		FALSE	FALSE	FALSE		0	0	0
#50	0	0	#50	1	1	#50	1	0		FALSE	TRUE	FALSE		0	1	0
			#51	1	0						FALSE				0
			#52	0	0						FALSE				0
			#53	3	1						FALSE				0
			#54	2	2						FALSE				0
			#55	1	1						TRUE				1
			#56	1	1						TRUE				1
			#57	1	1						TRUE				1
			#58	2	1						FALSE				0
			#59	2	2						FALSE				0
			#60	1	0						FALSE				0
			#61	2	0						FALSE				0
			#62	0	0						FALSE				0
			#63	1	0						FALSE				0
			#64	0	0						FALSE				0
			#65	2	2						FALSE				0
			#66	2	1						FALSE				0
			#67	2	1						FALSE				0
			#68	1	1						TRUE				1
			#69	2	1						FALSE				0
			#70	1	1						TRUE				1
			#71	1	1						TRUE				1
			#72	2	2						FALSE				0
			#73	0	0						FALSE				0
			#74	2	0						FALSE				0
			#75	0	0						FALSE				0
			#76	1	0						FALSE				0
			#77	1	0						FALSE				0
			#78	1	0						FALSE				0
			#79	0	0						FALSE				0
			#80	2	0						FALSE				0
			#81	1	1						TRUE				1
			#82	1	1						TRUE				1
			#83	2	2						FALSE				0
			#84	2	0						FALSE				0
			#85	1	0						FALSE				0
			#86	3	1						FALSE				0
			#87	1	1						TRUE				1
			#88	1	1						TRUE				1
			#89	0	0						FALSE				0
			#90	1	1						TRUE				1
														0	27	5

## Sheet: Figure1-S1B-C
#DAPI+ Nuclei	#Pax6+ Nuclei	FileName (D# indicates timepoint and xy0# indicates tissue number in dataset and z# indicates z-plane of image taken)	%Pax6+/DAPI+ Nuclei	Mean Cells/Tissue (Across all image planes)	Mean Pax6%/Tissue (Across all image planes)		Timepoint	Mean Cell Density (Cells/cm2)	StDEV Cell Density	Mean %Pax6+/Condition	StDEV %Pax6+/Condition	Number of Tissues/Condition
257	250	D1 N-cad-488 Pax6-555 Otx2-647xy01z1.tif	97.2763	254	87.5564		D1	307961	43775.2	85.883	9.13715	88
257	220	D1 N-cad-488 Pax6-555 Otx2-647xy01z2.tif	85.6031	257.4	87.2253
258	208	D1 N-cad-488 Pax6-555 Otx2-647xy01z3.tif	80.6202	256.4	88.7554
247	213	D1 N-cad-488 Pax6-555 Otx2-647xy01z4.tif	86.2348	254.4	91.4217
251	221	D1 N-cad-488 Pax6-555 Otx2-647xy01z5.tif	88.0478	250.2	94.5287
274	262	D1 N-cad-488 Pax6-555 Otx2-647xy02z1.tif	95.6204	248.2	95.1764		D2	366371	36245.7	83.9398	9.84514	100
252	235	D1 N-cad-488 Pax6-555 Otx2-647xy02z2.tif	93.254	245.8	89.3348
248	233	D1 N-cad-488 Pax6-555 Otx2-647xy02z3.tif	93.9516	242.6	83.7349
226	230	D1 N-cad-488 Pax6-555 Otx2-647xy02z4.tif	101.77	241.2	77.7246
241	220	D1 N-cad-488 Pax6-555 Otx2-647xy02z5.tif	91.2863	239.8	73.9916
262	174	D1 N-cad-488 Pax6-555 Otx2-647xy03z1.tif	66.4122	234	72.5268		D3	275180	42058.7	84.0002	9.41601	40
236	154	D1 N-cad-488 Pax6-555 Otx2-647xy03z2.tif	65.2542	230.4	79.4903
241	154	D1 N-cad-488 Pax6-555 Otx2-647xy03z3.tif	63.9004	227.2	85.8031
219	182	D1 N-cad-488 Pax6-555 Otx2-647xy03z4.tif	83.105	219.6	93.9097
212	178	D1 N-cad-488 Pax6-555 Otx2-647xy03z5.tif	83.9623	216.4	96.9931
244	247	D1 N-cad-488 Pax6-555 Otx2-647xy04z1.tif	101.23	211.4	100.949		D4	273086	44512.3	85.3518	9.65905	100
220	213	D1 N-cad-488 Pax6-555 Otx2-647xy04z2.tif	96.8182	220	97.4282
203	212	D1 N-cad-488 Pax6-555 Otx2-647xy04z3.tif	104.433	230.2	95.7767
203	200	D1 N-cad-488 Pax6-555 Otx2-647xy04z4.tif	98.5222	242.2	91.8482
187	194	D1 N-cad-488 Pax6-555 Otx2-647xy04z5.tif	103.743	255.2	88.6363
287	240	D1 N-cad-488 Pax6-555 Otx2-647xy05z1.tif	83.6237	272.6	84.7489		D5	274117	33499.3	94.1733	10.9735	96
271	240	D1 N-cad-488 Pax6-555 Otx2-647xy05z2.tif	88.5609	273.8	87.8194
263	223	D1 N-cad-488 Pax6-555 Otx2-647xy05z3.tif	84.7909	273.2	89.6595
268	221	D1 N-cad-488 Pax6-555 Otx2-647xy05z4.tif	82.4627	268.2	91.5248
274	231	D1 N-cad-488 Pax6-555 Otx2-647xy05z5.tif	84.3066	261.8	91.5577		* One-way ANOVA with an alpha < 0.05 was conducted in Matlab
293	290	D1 N-cad-488 Pax6-555 Otx2-647xy06z1.tif	98.9761	253.8	91.4486
268	262	D1 N-cad-488 Pax6-555 Otx2-647xy06z2.tif	97.7612	251.6	88.5328
238	224	D1 N-cad-488 Pax6-555 Otx2-647xy06z3.tif	94.1176	245.2	86.4381
236	195	D1 N-cad-488 Pax6-555 Otx2-647xy06z4.tif	82.6271	241.8	85.3522
234	196	D1 N-cad-488 Pax6-555 Otx2-647xy06z5.tif	83.7607	236.2	85.846
282	238	D1 N-cad-488 Pax6-555 Otx2-647xy07z1.tif	84.3972	227	86.3279
236	206	D1 N-cad-488 Pax6-555 Otx2-647xy07z2.tif	87.2881	225.2	87.1774
221	196	D1 N-cad-488 Pax6-555 Otx2-647xy07z3.tif	88.6878	221	89.9058
208	177	D1 N-cad-488 Pax6-555 Otx2-647xy07z4.tif	85.0962	215.6	90.5188
188	162	D1 N-cad-488 Pax6-555 Otx2-647xy07z5.tif	86.1702	207.2	90.8489
273	242	D1 N-cad-488 Pax6-555 Otx2-647xy08z1.tif	88.6447	199	91.0299
215	217	D1 N-cad-488 Pax6-555 Otx2-647xy08z2.tif	100.93	202.2	91.7092
194	178	D1 N-cad-488 Pax6-555 Otx2-647xy08z3.tif	91.7526	214.2	89.9232
166	144	D1 N-cad-488 Pax6-555 Otx2-647xy08z4.tif	86.747	224.8	90.3581
147	128	D1 N-cad-488 Pax6-555 Otx2-647xy08z5.tif	87.0748	229	91.4044
289	266	D1 N-cad-488 Pax6-555 Otx2-647xy09z1.tif	92.0415	233.4	92.3326
275	253	D1 N-cad-488 Pax6-555 Otx2-647xy09z2.tif	92	228.8	91.8191
247	232	D1 N-cad-488 Pax6-555 Otx2-647xy09z3.tif	93.9271	216.2	93.4191
187	172	D1 N-cad-488 Pax6-555 Otx2-647xy09z4.tif	91.9786	202.4	94.4089
169	155	D1 N-cad-488 Pax6-555 Otx2-647xy09z5.tif	91.716	198.2	95.8927
266	238	D1 N-cad-488 Pax6-555 Otx2-647xy10z1.tif	89.4737	197.2	97.7934
212	212	D1 N-cad-488 Pax6-555 Otx2-647xy10z2.tif	100	200.8	97.3635
178	176	D1 N-cad-488 Pax6-555 Otx2-647xy10z3.tif	98.8764	207	96.1289
166	165	D1 N-cad-488 Pax6-555 Otx2-647xy10z4.tif	99.3976	220.2	95.0422
164	166	D1 N-cad-488 Pax6-555 Otx2-647xy10z5.tif	101.22	230	93.6743
284	248	D1 N-cad-488 Pax6-555 Otx2-647xy11z1.tif	87.3239	241	91.5126
243	228	D1 N-cad-488 Pax6-555 Otx2-647xy11z2.tif	93.8272	238.4	92.498
244	228	D1 N-cad-488 Pax6-555 Otx2-647xy11z3.tif	93.4426	232.2	92.1288
215	199	D1 N-cad-488 Pax6-555 Otx2-647xy11z4.tif	92.5581	217.8	93.2077
219	198	D1 N-cad-488 Pax6-555 Otx2-647xy11z5.tif	90.411	205.4	92.9967
271	250	D1 N-cad-488 Pax6-555 Otx2-647xy12z1.tif	92.2509	192.2	92.3001
212	195	D1 N-cad-488 Pax6-555 Otx2-647xy12z2.tif	91.9811	198	92.1166
172	170	D1 N-cad-488 Pax6-555 Otx2-647xy12z3.tif	98.8372	209.8	92.2444
153	140	D1 N-cad-488 Pax6-555 Otx2-647xy12z4.tif	91.5033	228.6	89.9205
153	133	D1 N-cad-488 Pax6-555 Otx2-647xy12z5.tif	86.9281	249.8	90.6932
300	274	D1 N-cad-488 Pax6-555 Otx2-647xy13z1.tif	91.3333	271	90.8366
271	251	D1 N-cad-488 Pax6-555 Otx2-647xy13z2.tif	92.6199	268.2	89.4231
266	232	D1 N-cad-488 Pax6-555 Otx2-647xy13z3.tif	87.218	263.8	89.0517
259	247	D1 N-cad-488 Pax6-555 Otx2-647xy13z4.tif	95.3668	253.8	89.7562
259	227	D1 N-cad-488 Pax6-555 Otx2-647xy13z5.tif	87.6448	250	86.4329
286	241	D1 N-cad-488 Pax6-555 Otx2-647xy14z1.tif	84.2657	244.4	87.9515
249	226	D1 N-cad-488 Pax6-555 Otx2-647xy14z2.tif	90.7631	240.4	86.963
216	196	D1 N-cad-488 Pax6-555 Otx2-647xy14z3.tif	90.7407	242.8	83.2932
240	189	D1 N-cad-488 Pax6-555 Otx2-647xy14z4.tif	78.75	247	80.0817
231	220	D1 N-cad-488 Pax6-555 Otx2-647xy14z5.tif	95.2381	247.2	79.8504
266	211	D1 N-cad-488 Pax6-555 Otx2-647xy15z1.tif	79.3233	247.8	78.3242
261	189	D1 N-cad-488 Pax6-555 Otx2-647xy15z2.tif	72.4138	245.6	80.8909
237	177	D1 N-cad-488 Pax6-555 Otx2-647xy15z3.tif	74.6835	243.4	83.6881
241	187	D1 N-cad-488 Pax6-555 Otx2-647xy15z4.tif	77.5934	247	85.1436
234	205	D1 N-cad-488 Pax6-555 Otx2-647xy15z5.tif	87.6068	244.4	89.274
255	235	D1 N-cad-488 Pax6-555 Otx2-647xy16z1.tif	92.1569	245.6	90.5027
250	216	D1 N-cad-488 Pax6-555 Otx2-647xy16z2.tif	86.4	247	89.8575
255	209	D1 N-cad-488 Pax6-555 Otx2-647xy16z3.tif	81.9608	244.4	92.9995
228	224	D1 N-cad-488 Pax6-555 Otx2-647xy16z4.tif	98.2456	240.8	95.2571
240	225	D1 N-cad-488 Pax6-555 Otx2-647xy16z5.tif	93.75	244.6	93.2598
262	233	D1 N-cad-488 Pax6-555 Otx2-647xy17z1.tif	88.9313	249.8	91.4271
237	242	D1 N-cad-488 Pax6-555 Otx2-647xy17z2.tif	102.11	249.2	90.0115
237	221	D1 N-cad-488 Pax6-555 Otx2-647xy17z3.tif	93.2489	251	86.4188
247	218	D1 N-cad-488 Pax6-555 Otx2-647xy17z4.tif	88.2591	252.4	85.31
266	225	D1 N-cad-488 Pax6-555 Otx2-647xy17z5.tif	84.5865	251	84.7415
259	212	D1 N-cad-488 Pax6-555 Otx2-647xy18z1.tif	81.8533	248.4	84.9784
246	207	D1 N-cad-488 Pax6-555 Otx2-647xy18z2.tif	84.1463	259	81.4282
244	214	D1 N-cad-488 Pax6-555 Otx2-647xy18z3.tif	87.7049	264	79.8019
240	205	D1 N-cad-488 Pax6-555 Otx2-647xy18z4.tif	85.4167	266.4	76.4797
253	217	D1 N-cad-488 Pax6-555 Otx2-647xy18z5.tif	85.7708	268.6	75.8904
312	200	D1 N-cad-488 Pax6-555 Otx2-647xy19z1.tif	64.1026	273	75.3181
271	206	D1 N-cad-488 Pax6-555 Otx2-647xy19z2.tif	76.0148	265.4	78.7749
256	182	D1 N-cad-488 Pax6-555 Otx2-647xy19z3.tif	71.0938	255.4	83.6625
251	207	D1 N-cad-488 Pax6-555 Otx2-647xy19z4.tif	82.4701	242.2	90.6016
275	228	D1 N-cad-488 Pax6-555 Otx2-647xy19z5.tif	82.9091	231.8	92.7005
274	223	D1 N-cad-488 Pax6-555 Otx2-647xy20z1.tif	81.3869	214	95.4736
221	222	D1 N-cad-488 Pax6-555 Otx2-647xy20z2.tif	100.452	203.2	98.2871
190	201	D1 N-cad-488 Pax6-555 Otx2-647xy20z3.tif	105.789	199.2	95.6095
199	185	D1 N-cad-488 Pax6-555 Otx2-647xy20z4.tif	92.9648	203.2	89.6897
186	180	D1 N-cad-488 Pax6-555 Otx2-647xy20z5.tif	96.7742	202	88.2989
220	210	D1 N-cad-488 Pax6-555 Otx2-647xy21z1.tif	95.4545	200.6	87.9384
201	175	D1 N-cad-488 Pax6-555 Otx2-647xy21z2.tif	87.0647	209.2	87.5547
210	160	D1 N-cad-488 Pax6-555 Otx2-647xy21z3.tif	76.1905	218.6	85.9483
193	166	D1 N-cad-488 Pax6-555 Otx2-647xy21z4.tif	86.0104	217.6	89.637
179	170	D1 N-cad-488 Pax6-555 Otx2-647xy21z5.tif	94.9721	212.6	91.4825
263	246	D1 N-cad-488 Pax6-555 Otx2-647xy22z1.tif	93.5361	203.4	92.3377
248	196	D1 N-cad-488 Pax6-555 Otx2-647xy22z2.tif	79.0323	194.6	91.7127
205	194	D1 N-cad-488 Pax6-555 Otx2-647xy22z3.tif	94.6341	183	93.801
168	160	D1 N-cad-488 Pax6-555 Otx2-647xy22z4.tif	95.2381	178.2	92.7747
133	132	D1 N-cad-488 Pax6-555 Otx2-647xy22z5.tif	99.2481	177	92.2456
219	198	D1 N-cad-488 Pax6-555 Otx2-647xy23z1.tif	90.411	178.2	92.9715
190	170	D1 N-cad-488 Pax6-555 Otx2-647xy23z2.tif	89.4737	181	89.6533
181	162	D1 N-cad-488 Pax6-555 Otx2-647xy23z3.tif	89.5028	183.4	87.0061
162	150	D1 N-cad-488 Pax6-555 Otx2-647xy23z4.tif	92.5926	185	86.0367
139	143	D1 N-cad-488 Pax6-555 Otx2-647xy23z5.tif	102.878	188.2	85.3834
233	172	D1 N-cad-488 Pax6-555 Otx2-647xy24z1.tif	73.8197	191.4	84.1627
202	154	D1 N-cad-488 Pax6-555 Otx2-647xy24z2.tif	76.2376	205.4	86.5605
189	160	D1 N-cad-488 Pax6-555 Otx2-647xy24z3.tif	84.6561	217.6	89.1076
178	159	D1 N-cad-488 Pax6-555 Otx2-647xy24z4.tif	89.3258	231.6	88.7787
155	150	D1 N-cad-488 Pax6-555 Otx2-647xy24z5.tif	96.7742	245.2	86.7672
303	260	D1 N-cad-488 Pax6-555 Otx2-647xy25z1.tif	85.8086	258.4	84.4259
263	234	D1 N-cad-488 Pax6-555 Otx2-647xy25z2.tif	88.9734	245.6	85.4232
259	215	D1 N-cad-488 Pax6-555 Otx2-647xy25z3.tif	83.0116	232.6	86.3154
246	195	D1 N-cad-488 Pax6-555 Otx2-647xy25z4.tif	79.2683	220	87.4682
221	188	D1 N-cad-488 Pax6-555 Otx2-647xy25z5.tif	85.0679	201	90.1576
239	217	D1 N-cad-488 Pax6-555 Otx2-647xy26z1.tif	90.795	183.8	90.0329
198	185	D1 N-cad-488 Pax6-555 Otx2-647xy26z2.tif	93.4343	191.2	89.0478
196	174	D1 N-cad-488 Pax6-555 Otx2-647xy26z3.tif	88.7755	200.6	89.2181
151	140	D1 N-cad-488 Pax6-555 Otx2-647xy26z4.tif	92.7152	205.6	89.834
135	114	D1 N-cad-488 Pax6-555 Otx2-647xy26z5.tif	84.4444	219.6	87.8521
276	237	D1 N-cad-488 Pax6-555 Otx2-647xy27z1.tif	85.8696	236.6	88.7814
245	231	D1 N-cad-488 Pax6-555 Otx2-647xy27z2.tif	94.2857	233.2	88.5186
221	203	D1 N-cad-488 Pax6-555 Otx2-647xy27z3.tif	91.8552	231.8	89.4934
221	183	D1 N-cad-488 Pax6-555 Otx2-647xy27z4.tif	82.8054	232.6	88.4557
220	196	D1 N-cad-488 Pax6-555 Otx2-647xy27z5.tif	89.0909	233	89.6525
259	219	D1 N-cad-488 Pax6-555 Otx2-647xy28z1.tif	84.556	227.8	91.4219
238	236	D1 N-cad-488 Pax6-555 Otx2-647xy28z2.tif	99.1597	228.8	92.9956
225	195	D1 N-cad-488 Pax6-555 Otx2-647xy28z3.tif	86.6667	231	91.5572
223	198	D1 N-cad-488 Pax6-555 Otx2-647xy28z4.tif	88.7892	231.4	92.9023
194	190	D1 N-cad-488 Pax6-555 Otx2-647xy28z5.tif	97.9381	229.6	93.8361
264	244	D1 N-cad-488 Pax6-555 Otx2-647xy29z1.tif	92.4242	228.2	93.7137
249	229	D1 N-cad-488 Pax6-555 Otx2-647xy29z2.tif	91.9679	232.4	91.0183
227	212	D1 N-cad-488 Pax6-555 Otx2-647xy29z3.tif	93.3921	238.6	88.1961
214	200	D1 N-cad-488 Pax6-555 Otx2-647xy29z4.tif	93.4579	237	88.3305
187	182	D1 N-cad-488 Pax6-555 Otx2-647xy29z5.tif	97.3262	232.2	89.4284
285	225	D1 N-cad-488 Pax6-555 Otx2-647xy30z1.tif	78.9474	228	88.8788
280	218	D1 N-cad-488 Pax6-555 Otx2-647xy30z2.tif	77.8571	225.8	91.4835
219	206	D1 N-cad-488 Pax6-555 Otx2-647xy30z3.tif	94.0639	220	93.5216
190	188	D1 N-cad-488 Pax6-555 Otx2-647xy30z4.tif	98.9474	223	92.1448
166	157	D1 N-cad-488 Pax6-555 Otx2-647xy30z5.tif	94.5783	238.4	87.7111
274	252	D1 N-cad-488 Pax6-555 Otx2-647xy31z1.tif	91.9708	251	86.1753
251	221	D1 N-cad-488 Pax6-555 Otx2-647xy31z2.tif	88.0478	252.6	81.8947
234	204	D1 N-cad-488 Pax6-555 Otx2-647xy31z3.tif	87.1795	252.8	77.5391
267	205	D1 N-cad-488 Pax6-555 Otx2-647xy31z4.tif	76.779	252.8	72.069
229	199	D1 N-cad-488 Pax6-555 Otx2-647xy31z5.tif	86.8996	242.8	70.9067
282	199	D1 N-cad-488 Pax6-555 Otx2-647xy32z1.tif	70.5674	237.2	67.1586
252	167	D1 N-cad-488 Pax6-555 Otx2-647xy32z2.tif	66.2698	238.4	69.5729
234	140	D1 N-cad-488 Pax6-555 Otx2-647xy32z3.tif	59.8291	237.6	73.4158
217	154	D1 N-cad-488 Pax6-555 Otx2-647xy32z4.tif	70.9677	238.2	77.7369
201	137	D1 N-cad-488 Pax6-555 Otx2-647xy32z5.tif	68.1592	238.4	80.6993
288	238	D1 N-cad-488 Pax6-555 Otx2-647xy33z1.tif	82.6389	241.8	84.9573
248	212	D1 N-cad-488 Pax6-555 Otx2-647xy33z2.tif	85.4839	243.8	87.8927
237	193	D1 N-cad-488 Pax6-555 Otx2-647xy33z3.tif	81.4346	248.8	90.3563
218	187	D1 N-cad-488 Pax6-555 Otx2-647xy33z4.tif	85.7798	249.8	94.0694
218	195	D1 N-cad-488 Pax6-555 Otx2-647xy33z5.tif	89.4495	250	96.2742
298	290	D1 N-cad-488 Pax6-555 Otx2-647xy34z1.tif	97.3154	244.8	99.5301
273	267	D1 N-cad-488 Pax6-555 Otx2-647xy34z2.tif	97.8022	223.4	98.4963
242	242	D1 N-cad-488 Pax6-555 Otx2-647xy34z3.tif	100	204	96.6632
219	212	D1 N-cad-488 Pax6-555 Otx2-647xy34z4.tif	96.8037	192.2	93.0566
192	203	D1 N-cad-488 Pax6-555 Otx2-647xy34z5.tif	105.729	181.2	92.5983
191	176	D1 N-cad-488 Pax6-555 Otx2-647xy35z1.tif	92.1466	175.6	89.7452
176	156	D1 N-cad-488 Pax6-555 Otx2-647xy35z2.tif	88.6364	185	87.1982
183	150	D1 N-cad-488 Pax6-555 Otx2-647xy35z3.tif	81.9672	193.6	86.3659
164	155	D1 N-cad-488 Pax6-555 Otx2-647xy35z4.tif	94.5122	198.6	86.3186
164	150	D1 N-cad-488 Pax6-555 Otx2-647xy35z5.tif	91.4634	202.2	83.8997
238	189	D1 N-cad-488 Pax6-555 Otx2-647xy36z1.tif	79.4118	205.6	82.1816
219	185	D1 N-cad-488 Pax6-555 Otx2-647xy36z2.tif	84.4749	213	83.0265
208	170	D1 N-cad-488 Pax6-555 Otx2-647xy36z3.tif	81.7308	218.6	83.0546
182	150	D1 N-cad-488 Pax6-555 Otx2-647xy36z4.tif	82.4176	223.6	82.5883
181	150	D1 N-cad-488 Pax6-555 Otx2-647xy36z5.tif	82.8729	228.6	83.8825
275	230	D1 N-cad-488 Pax6-555 Otx2-647xy37z1.tif	83.6364	232.8	86.5159
247	209	D1 N-cad-488 Pax6-555 Otx2-647xy37z2.tif	84.6154	233	87.4698
233	185	D1 N-cad-488 Pax6-555 Otx2-647xy37z3.tif	79.3991	233.2	89.0144
207	184	D1 N-cad-488 Pax6-555 Otx2-647xy37z4.tif	88.8889	231.2	92.4171
202	194	D1 N-cad-488 Pax6-555 Otx2-647xy37z5.tif	96.0396	233.4	91.887
276	244	D1 N-cad-488 Pax6-555 Otx2-647xy38z1.tif	88.4058	235.4	89.5659
248	229	D1 N-cad-488 Pax6-555 Otx2-647xy38z2.tif	92.3387	234.4	90.8515
223	215	D1 N-cad-488 Pax6-555 Otx2-647xy38z3.tif	96.4126	228.8	92.4747
218	188	D1 N-cad-488 Pax6-555 Otx2-647xy38z4.tif	86.2385	223.4	90.0289
212	179	D1 N-cad-488 Pax6-555 Otx2-647xy38z5.tif	84.434	215.4	92.6689
271	257	D1 N-cad-488 Pax6-555 Otx2-647xy39z1.tif	94.8339	207.6	94.626
220	221	D1 N-cad-488 Pax6-555 Otx2-647xy39z2.tif	100.455	201	92.4659
196	165	D1 N-cad-488 Pax6-555 Otx2-647xy39z3.tif	84.1837	204	88.2048
178	177	D1 N-cad-488 Pax6-555 Otx2-647xy39z4.tif	99.4382	209.4	87.4219
173	163	D1 N-cad-488 Pax6-555 Otx2-647xy39z5.tif	94.2197	217.8	82.1706
238	200	D1 N-cad-488 Pax6-555 Otx2-647xy40z1.tif	84.0336	221	79.0939
235	186	D1 N-cad-488 Pax6-555 Otx2-647xy40z2.tif	79.1489	224.6	78.5372
223	179	D1 N-cad-488 Pax6-555 Otx2-647xy40z3.tif	80.2691	223.4	79.6506
220	161	D1 N-cad-488 Pax6-555 Otx2-647xy40z4.tif	73.1818	220.2	79.6354
189	149	D1 N-cad-488 Pax6-555 Otx2-647xy40z5.tif	78.836	212.6	81.8123
256	208	D1 N-cad-488 Pax6-555 Otx2-647xy41z1.tif	81.25	208.8	83.4568
229	194	D1 N-cad-488 Pax6-555 Otx2-647xy41z2.tif	84.7162	215.8	83.5642
207	166	D1 N-cad-488 Pax6-555 Otx2-647xy41z3.tif	80.1932	221.2	83.1835
182	153	D1 N-cad-488 Pax6-555 Otx2-647xy41z4.tif	84.0659	225.6	83.9134
170	148	D1 N-cad-488 Pax6-555 Otx2-647xy41z5.tif	87.0588	229.8	85.3268
291	238	D1 N-cad-488 Pax6-555 Otx2-647xy42z1.tif	81.7869	234.8	85.3509
256	212	D1 N-cad-488 Pax6-555 Otx2-647xy42z2.tif	82.8125	232.8	80.3103
229	192	D1 N-cad-488 Pax6-555 Otx2-647xy42z3.tif	83.8428	227.2	74.9759
203	185	D1 N-cad-488 Pax6-555 Otx2-647xy42z4.tif	91.133	221.8	68.9004
195	170	D1 N-cad-488 Pax6-555 Otx2-647xy42z5.tif	87.1795	218.2	61.917
281	159	D1 N-cad-488 Pax6-555 Otx2-647xy43z1.tif	56.5836	215.2	55.37
228	128	D1 N-cad-488 Pax6-555 Otx2-647xy43z2.tif	56.1404	207.2	53.7628
202	108	D1 N-cad-488 Pax6-555 Otx2-647xy43z3.tif	53.4653	204.4	51.974
185	104	D1 N-cad-488 Pax6-555 Otx2-647xy43z4.tif	56.2162	201.2	51.496
180	98	D1 N-cad-488 Pax6-555 Otx2-647xy43z5.tif	54.4444	199.6	51.1002
241	117	D1 N-cad-488 Pax6-555 Otx2-647xy44z1.tif	48.5477	197	50.6305
214	101	D1 N-cad-488 Pax6-555 Otx2-647xy44z2.tif	47.1963	200.2	61.1544
186	95	D1 N-cad-488 Pax6-555 Otx2-647xy44z3.tif	51.0753	202.6	72.1576
177	96	D1 N-cad-488 Pax6-555 Otx2-647xy44z4.tif	54.2373	204.2	81.8395
167	87	D1 N-cad-488 Pax6-555 Otx2-647xy44z5.tif	52.0958	202.2	89.9142
257	260	D1 N-cad-488 Pax6-555 Otx2-647xy45z1.tif	101.167	195.6	99.1965
226	231	D1 N-cad-488 Pax6-555 Otx2-647xy45z2.tif	102.212	196.4	97.2772
194	193	D1 N-cad-488 Pax6-555 Otx2-647xy45z3.tif	99.4845	197.2	96.0521
167	158	D1 N-cad-488 Pax6-555 Otx2-647xy45z4.tif	94.6108	199.2	96.7435
134	132	D1 N-cad-488 Pax6-555 Otx2-647xy45z5.tif	98.5075	198.4	98.6802
261	239	D1 N-cad-488 Pax6-555 Otx2-647xy46z1.tif	91.5709	196.8	99.7723
230	221	D1 N-cad-488 Pax6-555 Otx2-647xy46z2.tif	96.087	208.2	98.5022
204	210	D1 N-cad-488 Pax6-555 Otx2-647xy46z3.tif	102.941	216.6	96.8583
163	170	D1 N-cad-488 Pax6-555 Otx2-647xy46z4.tif	104.294	224	94.6104
126	131	D1 N-cad-488 Pax6-555 Otx2-647xy46z5.tif	103.968	230	92.9224
318	271	D1 N-cad-488 Pax6-555 Otx2-647xy47z1.tif	85.2201	239.6	89.2552
272	239	D1 N-cad-488 Pax6-555 Otx2-647xy47z2.tif	87.8676	222.8	89.3052
241	221	D1 N-cad-488 Pax6-555 Otx2-647xy47z3.tif	91.7012	207.8	88.7875
193	185	D1 N-cad-488 Pax6-555 Otx2-647xy47z4.tif	95.8549	196.4	86.7516
174	149	D1 N-cad-488 Pax6-555 Otx2-647xy47z5.tif	85.6322	189.4	84.4161
234	200	D1 N-cad-488 Pax6-555 Otx2-647xy48z1.tif	85.4701	183.4	84.2341
197	168	D1 N-cad-488 Pax6-555 Otx2-647xy48z2.tif	85.2792	184.4	85.9685
184	150	D1 N-cad-488 Pax6-555 Otx2-647xy48z3.tif	81.5217	188.6	86.0687
158	133	D1 N-cad-488 Pax6-555 Otx2-647xy48z4.tif	84.1772	189.2	87.6253
144	122	D1 N-cad-488 Pax6-555 Otx2-647xy48z5.tif	84.7222	193.8	88.3589
239	225	D1 N-cad-488 Pax6-555 Otx2-647xy49z1.tif	94.1423	201.2	88.9835
218	187	D1 N-cad-488 Pax6-555 Otx2-647xy49z2.tif	85.7798	209.4	88.0122
187	167	D1 N-cad-488 Pax6-555 Otx2-647xy49z3.tif	89.3048	215.2	87.7793
181	159	D1 N-cad-488 Pax6-555 Otx2-647xy49z4.tif	87.8453	222.2	87.2156
181	159	D1 N-cad-488 Pax6-555 Otx2-647xy49z5.tif	87.8453	225.2	88.218
280	250	D1 N-cad-488 Pax6-555 Otx2-647xy50z1.tif	89.2857	225.6	87.6981
247	209	D1 N-cad-488 Pax6-555 Otx2-647xy50z2.tif	84.6154	209	89.1303
222	192	D1 N-cad-488 Pax6-555 Otx2-647xy50z3.tif	86.4865	193.6	88.6778
196	182	D1 N-cad-488 Pax6-555 Otx2-647xy50z4.tif	92.8571	182.2	85.3199
183	156	D1 N-cad-488 Pax6-555 Otx2-647xy50z5.tif	85.2459	172.6	82.289
197	190	D1 N-cad-488 Pax6-555 Otx2-647xy51z1.tif	96.4467	160.4	83.1087
170	140	D1 N-cad-488 Pax6-555 Otx2-647xy51z2.tif	82.3529	172.4	78.4497
165	115	D1 N-cad-488 Pax6-555 Otx2-647xy51z3.tif	69.697	180.8	78.3942
148	115	D1 N-cad-488 Pax6-555 Otx2-647xy51z4.tif	77.7027	181.4	81.7167
122	109	D1 N-cad-488 Pax6-555 Otx2-647xy51z5.tif	89.3443	183.2	82.4819
257	188	D1 N-cad-488 Pax6-555 Otx2-647xy52z1.tif	73.1518	185	82.1703
212	174	D1 N-cad-488 Pax6-555 Otx2-647xy52z2.tif	82.0755	184.8	84.0244
168	145	D1 N-cad-488 Pax6-555 Otx2-647xy52z3.tif	86.3095	186.6	85.0753
157	128	D1 N-cad-488 Pax6-555 Otx2-647xy52z4.tif	81.5287	194.2	85.5804
131	115	D1 N-cad-488 Pax6-555 Otx2-647xy52z5.tif	87.7863	203	85.0956
256	211	D1 N-cad-488 Pax6-555 Otx2-647xy53z1.tif	82.4219	212.8	85.5383
221	193	D1 N-cad-488 Pax6-555 Otx2-647xy53z2.tif	87.3303	164	80.7206
206	183	D1 N-cad-488 Pax6-555 Otx2-647xy53z3.tif	88.835	122.8	77.9212
201	159	D1 N-cad-488 Pax6-555 Otx2-647xy53z4.tif	79.1045	84.4	78.7257
180	162	D1 N-cad-488 Pax6-555 Otx2-647xy53z5.tif	90	46	82.9048
12	7	D1 N-cad-488 Pax6-555 Otx2-647xy54z1.tif	58.3333	11.6	74.9048
15	11	D1 N-cad-488 Pax6-555 Otx2-647xy54z2.tif	73.3333	56.4	81.9669
14	13	D1 N-cad-488 Pax6-555 Otx2-647xy54z3.tif	92.8571	99.4	85.1263
9	9	D1 N-cad-488 Pax6-555 Otx2-647xy54z4.tif	100	142.4	83.2361
8	4	D1 N-cad-488 Pax6-555 Otx2-647xy54z5.tif	50	181.8	79.5468
236	221	D1 N-cad-488 Pax6-555 Otx2-647xy55z1.tif	93.6441	217.8	86.1425
230	205	D1 N-cad-488 Pax6-555 Otx2-647xy55z2.tif	89.1304	221.2	82.1963
229	191	D1 N-cad-488 Pax6-555 Otx2-647xy55z3.tif	83.4061	217.8	80.3327
206	168	D1 N-cad-488 Pax6-555 Otx2-647xy55z4.tif	81.5534	212	78.4515
188	156	D1 N-cad-488 Pax6-555 Otx2-647xy55z5.tif	82.9787	206.8	77.8075
253	187	D1 N-cad-488 Pax6-555 Otx2-647xy56z1.tif	73.913	202.8	78.3546
213	170	D1 N-cad-488 Pax6-555 Otx2-647xy56z2.tif	79.8122	206.6	80.5573
200	148	D1 N-cad-488 Pax6-555 Otx2-647xy56z3.tif	74	211	82.9778
180	141	D1 N-cad-488 Pax6-555 Otx2-647xy56z4.tif	78.3333	214.8	86.8993
168	144	D1 N-cad-488 Pax6-555 Otx2-647xy56z5.tif	85.7143	219.4	89.7548
272	231	D1 N-cad-488 Pax6-555 Otx2-647xy57z1.tif	84.9265	224.2	90.3202
235	216	D1 N-cad-488 Pax6-555 Otx2-647xy57z2.tif	91.9149	216	90.3046
219	205	D1 N-cad-488 Pax6-555 Otx2-647xy57z3.tif	93.6073	213.4	88.7685
203	188	D1 N-cad-488 Pax6-555 Otx2-647xy57z4.tif	92.6108	210.4	89.3608
192	170	D1 N-cad-488 Pax6-555 Otx2-647xy57z5.tif	88.5417	211.6	87.7764
231	196	D1 N-cad-488 Pax6-555 Otx2-647xy58z1.tif	84.8485	211	86.9993
222	187	D1 N-cad-488 Pax6-555 Otx2-647xy58z2.tif	84.2342	215.8	86.3433
204	197	D1 N-cad-488 Pax6-555 Otx2-647xy58z3.tif	96.5686	217.4	85.7573
209	177	D1 N-cad-488 Pax6-555 Otx2-647xy58z4.tif	84.689	218	82.0958
189	160	D1 N-cad-488 Pax6-555 Otx2-647xy58z5.tif	84.6561	213.8	80.9027
255	208	D1 N-cad-488 Pax6-555 Otx2-647xy59z1.tif	81.5686	212.2	79.5516
230	187	D1 N-cad-488 Pax6-555 Otx2-647xy59z2.tif	81.3043	218	77.5336
207	162	D1 N-cad-488 Pax6-555 Otx2-647xy59z3.tif	78.2609	224.8	76.6515
188	148	D1 N-cad-488 Pax6-555 Otx2-647xy59z4.tif	78.7234	230.6	75.8299
181	141	D1 N-cad-488 Pax6-555 Otx2-647xy59z5.tif	77.9006	236.4	75.2004
284	203	D1 N-cad-488 Pax6-555 Otx2-647xy60z1.tif	71.4789	241.4	74.6688
264	203	D1 N-cad-488 Pax6-555 Otx2-647xy60z2.tif	76.8939	243.8	79.4271
236	175	D1 N-cad-488 Pax6-555 Otx2-647xy60z3.tif	74.1525	248.8	83.6331
217	164	D1 N-cad-488 Pax6-555 Otx2-647xy60z4.tif	75.576	245.6	90.8026
206	155	D1 N-cad-488 Pax6-555 Otx2-647xy60z5.tif	75.2427	241.2	95.9951
296	282	D1 N-cad-488 Pax6-555 Otx2-647xy61z1.tif	95.2703	235.8	98.3767
289	283	D1 N-cad-488 Pax6-555 Otx2-647xy61z2.tif	97.9239	236.6	91.9226
220	242	D1 N-cad-488 Pax6-555 Otx2-647xy61z3.tif	110	229.8	85.279
195	198	D1 N-cad-488 Pax6-555 Otx2-647xy61z4.tif	101.538	231.8	76.7573
179	156	D1 N-cad-488 Pax6-555 Otx2-647xy61z5.tif	87.1508	234.2	70.3626
300	189	D1 N-cad-488 Pax6-555 Otx2-647xy62z1.tif	63	235.6	68.2013
255	165	D1 N-cad-488 Pax6-555 Otx2-647xy62z2.tif	64.7059	224	73.6178
230	155	D1 N-cad-488 Pax6-555 Otx2-647xy62z3.tif	67.3913	213.8	78.7159
207	144	D1 N-cad-488 Pax6-555 Otx2-647xy62z4.tif	69.5652	202.4	85.4688
186	142	D1 N-cad-488 Pax6-555 Otx2-647xy62z5.tif	76.3441	194.8	90.4907
242	218	D1 N-cad-488 Pax6-555 Otx2-647xy63z1.tif	90.0826	188.4	93.9232
204	184	D1 N-cad-488 Pax6-555 Otx2-647xy63z2.tif	90.1961	186.4	89.7859
173	175	D1 N-cad-488 Pax6-555 Otx2-647xy63z3.tif	101.156	184.8	86.4406
169	160	D1 N-cad-488 Pax6-555 Otx2-647xy63z4.tif	94.6746	185.4	81.323
154	144	D1 N-cad-488 Pax6-555 Otx2-647xy63z5.tif	93.5065	186.4	77.5605
232	161	D1 N-cad-488 Pax6-555 Otx2-647xy64z1.tif	69.3966	188.6	75.2229
196	144	D1 N-cad-488 Pax6-555 Otx2-647xy64z2.tif	73.4694	199.6	77.8592
176	133	D1 N-cad-488 Pax6-555 Otx2-647xy64z3.tif	75.5682	209.2	79.7227
174	132	D1 N-cad-488 Pax6-555 Otx2-647xy64z4.tif	75.8621	217.8	82.9653
165	135	D1 N-cad-488 Pax6-555 Otx2-647xy64z5.tif	81.8182	223.4	86.5057
287	237	D1 N-cad-488 Pax6-555 Otx2-647xy65z1.tif	82.5784	226.6	89.5896
244	202	D1 N-cad-488 Pax6-555 Otx2-647xy65z2.tif	82.7869	216	85.7235
219	201	D1 N-cad-488 Pax6-555 Otx2-647xy65z3.tif	91.7808	213.2	83.7748
202	189	D1 N-cad-488 Pax6-555 Otx2-647xy65z4.tif	93.5644	211	80.8033
181	176	D1 N-cad-488 Pax6-555 Otx2-647xy65z5.tif	97.2376	211.4	76.6982
234	148	D1 N-cad-488 Pax6-555 Otx2-647xy66z1.tif	63.2479	210.6	73.8609
230	168	D1 N-cad-488 Pax6-555 Otx2-647xy66z2.tif	73.0435	222.8	79.3808
208	160	D1 N-cad-488 Pax6-555 Otx2-647xy66z3.tif	76.9231	232.4	83.0455
204	149	D1 N-cad-488 Pax6-555 Otx2-647xy66z4.tif	73.0392	238.2	85.1292
177	147	D1 N-cad-488 Pax6-555 Otx2-647xy66z5.tif	83.0508	245.2	88.0946
295	268	D1 N-cad-488 Pax6-555 Otx2-647xy67z1.tif	90.8475	252.8	90.5542
278	254	D1 N-cad-488 Pax6-555 Otx2-647xy67z2.tif	91.3669	251	91.6854
237	207	D1 N-cad-488 Pax6-555 Otx2-647xy67z3.tif	87.3418	240.8	94.1169
239	210	D1 N-cad-488 Pax6-555 Otx2-647xy67z4.tif	87.8661	229	95.0755
215	205	D1 N-cad-488 Pax6-555 Otx2-647xy67z5.tif	95.3488	211.2	94.9689
286	276	D1 N-cad-488 Pax6-555 Otx2-647xy68z1.tif	96.5035	193.6	92.2771
227	235	D1 N-cad-488 Pax6-555 Otx2-647xy68z2.tif	103.524	197.4	88.124
178	164	D1 N-cad-488 Pax6-555 Otx2-647xy68z3.tif	92.1348	209.4	83.8651
150	131	D1 N-cad-488 Pax6-555 Otx2-647xy68z4.tif	87.3333	224.8	82.5362
127	104	D1 N-cad-488 Pax6-555 Otx2-647xy68z5.tif	81.8898	236.4	82.9541
305	231	D1 N-cad-488 Pax6-555 Otx2-647xy69z1.tif	75.7377	246.8	84.565
287	236	D1 N-cad-488 Pax6-555 Otx2-647xy69z2.tif	82.23	243.6	86.7185
255	218	D1 N-cad-488 Pax6-555 Otx2-647xy69z3.tif	85.4902	236.6	87.5741
208	186	D1 N-cad-488 Pax6-555 Otx2-647xy69z4.tif	89.4231	229.4	88.7409
179	161	D1 N-cad-488 Pax6-555 Otx2-647xy69z5.tif	89.9441	228	88.9657
289	250	D1 N-cad-488 Pax6-555 Otx2-647xy70z1.tif	86.5052	230.6	88.6853
252	218	D1 N-cad-488 Pax6-555 Otx2-647xy70z2.tif	86.5079	229.2	89.8239
219	200	D1 N-cad-488 Pax6-555 Otx2-647xy70z3.tif	91.3242	229	90.4506
201	182	D1 N-cad-488 Pax6-555 Otx2-647xy70z4.tif	90.5473	229.6	90.7443
192	170	D1 N-cad-488 Pax6-555 Otx2-647xy70z5.tif	88.5417	229	92.4329
282	260	D1 N-cad-488 Pax6-555 Otx2-647xy71z1.tif	92.1986	233.6	91.9338
251	225	D1 N-cad-488 Pax6-555 Otx2-647xy71z2.tif	89.6414	232.8	87.0912
222	206	D1 N-cad-488 Pax6-555 Otx2-647xy71z3.tif	92.7928	233.8	83.6942
198	196	D1 N-cad-488 Pax6-555 Otx2-647xy71z4.tif	98.9899	235.4	79.0487
215	185	D1 N-cad-488 Pax6-555 Otx2-647xy71z5.tif	86.0465	236	74.4746
278	189	D1 N-cad-488 Pax6-555 Otx2-647xy72z1.tif	67.9856	227.8	72.6676
256	186	D1 N-cad-488 Pax6-555 Otx2-647xy72z2.tif	72.6562	228.6	65.1698
230	160	D1 N-cad-488 Pax6-555 Otx2-647xy72z3.tif	69.5652	230.4	57.431
201	153	D1 N-cad-488 Pax6-555 Otx2-647xy72z4.tif	76.1194	235.8	50.0549
174	134	D1 N-cad-488 Pax6-555 Otx2-647xy72z5.tif	77.0115	243.8	41.221
282	86	D1 N-cad-488 Pax6-555 Otx2-647xy73z1.tif	30.4965	255.2	31.533
265	90	D1 N-cad-488 Pax6-555 Otx2-647xy73z2.tif	33.9623	255.4	44.3737
257	84	D1 N-cad-488 Pax6-555 Otx2-647xy73z3.tif	32.6848	254.6	55.4356
241	77	D1 N-cad-488 Pax6-555 Otx2-647xy73z4.tif	31.9502	251.6	65.6755
231	66	D1 N-cad-488 Pax6-555 Otx2-647xy73z5.tif	28.5714	249.8	76.4407
283	268	D1 N-cad-488 Pax6-555 Otx2-647xy74z1.tif	94.6996	250.4	86.9657
261	233	D1 N-cad-488 Pax6-555 Otx2-647xy74z2.tif	89.272	246.2	85.4303
242	203	D1 N-cad-488 Pax6-555 Otx2-647xy74z3.tif	83.8843	240.6	85.945
232	199	D1 N-cad-488 Pax6-555 Otx2-647xy74z4.tif	85.7759	234.4	85.6611
234	190	D1 N-cad-488 Pax6-555 Otx2-647xy74z5.tif	81.1966	229.8	84.9652
262	228	D1 N-cad-488 Pax6-555 Otx2-647xy75z1.tif	87.0229	221.4	87.7884
233	214	D1 N-cad-488 Pax6-555 Otx2-647xy75z2.tif	91.8455	231.4	90.0633
211	174	D1 N-cad-488 Pax6-555 Otx2-647xy75z3.tif	82.4645	249.4	89.4651
209	172	D1 N-cad-488 Pax6-555 Otx2-647xy75z4.tif	82.2967	261.2	92.75
192	183	D1 N-cad-488 Pax6-555 Otx2-647xy75z5.tif	95.3125	262.8	95.5533
312	307	D1 N-cad-488 Pax6-555 Otx2-647xy76z1.tif	98.3974	259.8	94.9089
323	287	D1 N-cad-488 Pax6-555 Otx2-647xy76z2.tif	88.8545	252.8	90.4641
270	267	D1 N-cad-488 Pax6-555 Otx2-647xy76z3.tif	98.8889	237.8	89.4674
217	209	D1 N-cad-488 Pax6-555 Otx2-647xy76z4.tif	96.3134	229.8	86.2113
177	163	D1 N-cad-488 Pax6-555 Otx2-647xy76z5.tif	92.0904	226.8	84.8695
277	211	D1 N-cad-488 Pax6-555 Otx2-647xy77z1.tif	76.1733	228.6	83.5482
248	208	D1 N-cad-488 Pax6-555 Otx2-647xy77z2.tif	83.871	223.6	84.1071
230	190	D1 N-cad-488 Pax6-555 Otx2-647xy77z3.tif	82.6087	221.4	82.8604
202	181	D1 N-cad-488 Pax6-555 Otx2-647xy77z4.tif	89.604	214	83.1262
186	159	D1 N-cad-488 Pax6-555 Otx2-647xy77z5.tif	85.4839	210.2	81.8174
252	199	D1 N-cad-488 Pax6-555 Otx2-647xy78z1.tif	78.9683	208.2	81.5388
237	184	D1 N-cad-488 Pax6-555 Otx2-647xy78z2.tif	77.6371	212	84.8596
193	162	D1 N-cad-488 Pax6-555 Otx2-647xy78z3.tif	83.9378	208	87.3967
183	152	D1 N-cad-488 Pax6-555 Otx2-647xy78z4.tif	83.0601	208.4	88.5578
176	148	D1 N-cad-488 Pax6-555 Otx2-647xy78z5.tif	84.0909	206	91.478
271	259	D1 N-cad-488 Pax6-555 Otx2-647xy79z1.tif	95.572	205.8	91.8026
217	196	D1 N-cad-488 Pax6-555 Otx2-647xy79z2.tif	90.3226	206.2	90.0509
195	175	D1 N-cad-488 Pax6-555 Otx2-647xy79z3.tif	89.7436	209.4	90.4413
171	167	D1 N-cad-488 Pax6-555 Otx2-647xy79z4.tif	97.6608	211	91.1133
175	150	D1 N-cad-488 Pax6-555 Otx2-647xy79z5.tif	85.7143	215	88.5445
273	237	D1 N-cad-488 Pax6-555 Otx2-647xy80z1.tif	86.8132	212	89.0266
233	215	D1 N-cad-488 Pax6-555 Otx2-647xy80z2.tif	92.2747	199.4	91.7592
203	189	D1 N-cad-488 Pax6-555 Otx2-647xy80z3.tif	93.1034	193.6	92.618
191	162	D1 N-cad-488 Pax6-555 Otx2-647xy80z4.tif	84.8168	185	95.1223
160	141	D1 N-cad-488 Pax6-555 Otx2-647xy80z5.tif	88.125	174.4	96.8546
210	211	D1 N-cad-488 Pax6-555 Otx2-647xy81z1.tif	100.476	168.2	96.4389
204	197	D1 N-cad-488 Pax6-555 Otx2-647xy81z2.tif	96.5686	175.6	95.1291
160	169	D1 N-cad-488 Pax6-555 Otx2-647xy81z3.tif	105.625	172.8	95.6049
138	129	D1 N-cad-488 Pax6-555 Otx2-647xy81z4.tif	93.4783	168.2	93.6039
129	111	D1 N-cad-488 Pax6-555 Otx2-647xy81z5.tif	86.0465	168.4	90.0162
247	232	D1 N-cad-488 Pax6-555 Otx2-647xy82z1.tif	93.9271	164.6	88.0796
190	188	D1 N-cad-488 Pax6-555 Otx2-647xy82z2.tif	98.9474	159.8	88.1283
137	131	D1 N-cad-488 Pax6-555 Otx2-647xy82z3.tif	95.6204	159	88.4463
139	105	D1 N-cad-488 Pax6-555 Otx2-647xy82z4.tif	75.5396	158.2	88.42
110	84	D1 N-cad-488 Pax6-555 Otx2-647xy82z5.tif	76.3636	148.6	95.2901
223	210	D1 N-cad-488 Pax6-555 Otx2-647xy83z1.tif	94.1704	139.8	96.684
186	187	D1 N-cad-488 Pax6-555 Otx2-647xy83z2.tif	100.538	147.6	94.3385
133	127	D1 N-cad-488 Pax6-555 Otx2-647xy83z3.tif	95.4887	156.2	92.4843
91	100	D1 N-cad-488 Pax6-555 Otx2-647xy83z4.tif	109.89	169.8	90.4014
66	55	D1 N-cad-488 Pax6-555 Otx2-647xy83z5.tif	83.3333	182.6	86.3589
262	216	D1 N-cad-488 Pax6-555 Otx2-647xy84z1.tif	82.4427	194.4	86.8122
229	209	D1 N-cad-488 Pax6-555 Otx2-647xy84z2.tif	91.2664	187.4	81.425
201	171	D1 N-cad-488 Pax6-555 Otx2-647xy84z3.tif	85.0746	179.6	75.698
155	139	D1 N-cad-488 Pax6-555 Otx2-647xy84z4.tif	89.6774	175	71.9415
125	107	D1 N-cad-488 Pax6-555 Otx2-647xy84z5.tif	85.6	177.4	68.3773
227	126	D1 N-cad-488 Pax6-555 Otx2-647xy85z1.tif	55.5066	180.4	67.9716
190	119	D1 N-cad-488 Pax6-555 Otx2-647xy85z2.tif	62.6316	189.8	73.0747
178	118	D1 N-cad-488 Pax6-555 Otx2-647xy85z3.tif	66.2921	202	80.0703
167	120	D1 N-cad-488 Pax6-555 Otx2-647xy85z4.tif	71.8563	214.4	86.1452
140	117	D1 N-cad-488 Pax6-555 Otx2-647xy85z5.tif	83.5714	229.4	89.8731
274	222	D1 N-cad-488 Pax6-555 Otx2-647xy86z1.tif	81.0219	241.2	93.3598
251	245	D1 N-cad-488 Pax6-555 Otx2-647xy86z2.tif	97.6096	242.8	95.0278
240	232	D1 N-cad-488 Pax6-555 Otx2-647xy86z3.tif	96.6667	243.6	93.4666
242	219	D1 N-cad-488 Pax6-555 Otx2-647xy86z4.tif	90.4959	236.8	94.91
199	201	D1 N-cad-488 Pax6-555 Otx2-647xy86z5.tif	101.005	228.2	95.4038
282	252	D1 N-cad-488 Pax6-555 Otx2-647xy87z1.tif	89.3617	227.4	92.7413
255	229	D1 N-cad-488 Pax6-555 Otx2-647xy87z2.tif	89.8039	224	94.1142
206	214	D1 N-cad-488 Pax6-555 Otx2-647xy87z3.tif	103.883	220.4	96.3222
199	185	D1 N-cad-488 Pax6-555 Otx2-647xy87z4.tif	92.9648	222.2	93.592
195	171	D1 N-cad-488 Pax6-555 Otx2-647xy87z5.tif	87.6923	219.6	93.4937
265	255	D1 N-cad-488 Pax6-555 Otx2-647xy88z1.tif	96.2264	215.6	94.1266
237	239	D1 N-cad-488 Pax6-555 Otx2-647xy88z2.tif	100.844	224.8	92.6948
215	194	D1 N-cad-488 Pax6-555 Otx2-647xy88z3.tif	90.2326	238.8	89.9202
186	172	D1 N-cad-488 Pax6-555 Otx2-647xy88z4.tif	92.4731	251.4	90.4348
175	159	D1 N-cad-488 Pax6-555 Otx2-647xy88z5.tif	90.8571	273.6	89.718
311	277	D2 N-cad-488 Pax6-555 Otx2-647xy001z1.tif	89.0675	293.8	89.5176
307	267	D2 N-cad-488 Pax6-555 Otx2-647xy001z2.tif	86.9707	294.8	86.6408
278	258	D2 N-cad-488 Pax6-555 Otx2-647xy001z3.tif	92.8058	291	84.5939
297	264	D2 N-cad-488 Pax6-555 Otx2-647xy001z4.tif	88.8889	289.6	83.0069
276	248	D2 N-cad-488 Pax6-555 Otx2-647xy001z5.tif	89.8551	285.6	82.0522
316	236	D2 N-cad-488 Pax6-555 Otx2-647xy002z1.tif	74.6835	282	85.399
288	221	D2 N-cad-488 Pax6-555 Otx2-647xy002z2.tif	76.7361	275.4	86.8581
271	230	D2 N-cad-488 Pax6-555 Otx2-647xy002z3.tif	84.8708	271.2	88.964
277	233	D2 N-cad-488 Pax6-555 Otx2-647xy002z4.tif	84.1155	265.2	88.3384
258	275	D2 N-cad-488 Pax6-555 Otx2-647xy002z5.tif	106.589	255.8	87.0805
283	232	D2 N-cad-488 Pax6-555 Otx2-647xy003z1.tif	81.9788	252.4	83.1901
267	233	D2 N-cad-488 Pax6-555 Otx2-647xy003z2.tif	87.2659	248.2	83.5119
241	197	D2 N-cad-488 Pax6-555 Otx2-647xy003z3.tif	81.7427	246.8	83.9818
230	179	D2 N-cad-488 Pax6-555 Otx2-647xy003z4.tif	77.8261	248.8	82.693
241	210	D2 N-cad-488 Pax6-555 Otx2-647xy003z5.tif	87.1369	249.4	83.5226
262	219	D2 N-cad-488 Pax6-555 Otx2-647xy004z1.tif	83.5878	245.8	85.019
260	233	D2 N-cad-488 Pax6-555 Otx2-647xy004z2.tif	89.6154	246.6	83.4894
251	189	D2 N-cad-488 Pax6-555 Otx2-647xy004z3.tif	75.2988	240	84.1567
233	191	D2 N-cad-488 Pax6-555 Otx2-647xy004z4.tif	81.9742	228.8	86.7379
223	211	D2 N-cad-488 Pax6-555 Otx2-647xy004z5.tif	94.6188	226	88.4253
266	202	D2 N-cad-488 Pax6-555 Otx2-647xy005z1.tif	75.9398	225.2	89.3188
227	211	D2 N-cad-488 Pax6-555 Otx2-647xy005z2.tif	92.9515	230.6	91.6735
195	172	D2 N-cad-488 Pax6-555 Otx2-647xy005z3.tif	88.2051	239.8	89.4935
219	198	D2 N-cad-488 Pax6-555 Otx2-647xy005z4.tif	90.411	253.4	88.1262
219	217	D2 N-cad-488 Pax6-555 Otx2-647xy005z5.tif	99.0868	262.6	87.6289
293	257	D2 N-cad-488 Pax6-555 Otx2-647xy006z1.tif	87.7133	270.2	86.7221
273	224	D2 N-cad-488 Pax6-555 Otx2-647xy006z2.tif	82.0513	270.6	86.332
263	214	D2 N-cad-488 Pax6-555 Otx2-647xy006z3.tif	81.3688	267.6	89.3791
265	233	D2 N-cad-488 Pax6-555 Otx2-647xy006z4.tif	87.9245	263.8	91.466
257	243	D2 N-cad-488 Pax6-555 Otx2-647xy006z5.tif	94.5525	260.6	91.9534
295	253	D2 N-cad-488 Pax6-555 Otx2-647xy007z1.tif	85.7627	257.2	93.6262
258	251	D2 N-cad-488 Pax6-555 Otx2-647xy007z2.tif	97.2868	253.4	94.1548
244	224	D2 N-cad-488 Pax6-555 Otx2-647xy007z3.tif	91.8033	256	92.4834
249	225	D2 N-cad-488 Pax6-555 Otx2-647xy007z4.tif	90.3614	256	93.0572
240	247	D2 N-cad-488 Pax6-555 Otx2-647xy007z5.tif	102.917	247.8	95.1772
276	244	D2 N-cad-488 Pax6-555 Otx2-647xy008z1.tif	88.4058	242.2	96.1033
271	241	D2 N-cad-488 Pax6-555 Otx2-647xy008z2.tif	88.9299	238	93.1672
244	231	D2 N-cad-488 Pax6-555 Otx2-647xy008z3.tif	94.6721	236.2	87.7477
208	210	D2 N-cad-488 Pax6-555 Otx2-647xy008z4.tif	100.962	235	78.7292
212	228	D2 N-cad-488 Pax6-555 Otx2-647xy008z5.tif	107.547	241.8	68.9501
255	188	D2 N-cad-488 Pax6-555 Otx2-647xy009z1.tif	73.7255	248.4	58.7876
262	162	D2 N-cad-488 Pax6-555 Otx2-647xy009z2.tif	61.8321	246.2	61.4196
238	118	D2 N-cad-488 Pax6-555 Otx2-647xy009z3.tif	49.5798	240.2	68.1911
242	126	D2 N-cad-488 Pax6-555 Otx2-647xy009z4.tif	52.0661	234.6	76.1799
245	139	D2 N-cad-488 Pax6-555 Otx2-647xy009z5.tif	56.7347	228.6	83.9742
244	212	D2 N-cad-488 Pax6-555 Otx2-647xy010z1.tif	86.8852	220.4	92.5293
232	222	D2 N-cad-488 Pax6-555 Otx2-647xy010z2.tif	95.6897	225.2	91.794
210	188	D2 N-cad-488 Pax6-555 Otx2-647xy010z3.tif	89.5238	230.4	93.8964
212	193	D2 N-cad-488 Pax6-555 Otx2-647xy010z4.tif	91.0377	238.2	94.2245
204	203	D2 N-cad-488 Pax6-555 Otx2-647xy010z5.tif	99.5098	243.8	95.1837
268	223	D2 N-cad-488 Pax6-555 Otx2-647xy011z1.tif	83.209	248.2	94.0428
258	274	D2 N-cad-488 Pax6-555 Otx2-647xy011z2.tif	106.202	252	92.2442
249	227	D2 N-cad-488 Pax6-555 Otx2-647xy011z3.tif	91.1647	251.6	87.8789
240	230	D2 N-cad-488 Pax6-555 Otx2-647xy011z4.tif	95.8333	249	86.0866
226	212	D2 N-cad-488 Pax6-555 Otx2-647xy011z5.tif	93.8053	240.4	84.5849
287	213	D2 N-cad-488 Pax6-555 Otx2-647xy012z1.tif	74.216	236.8	83.7085
256	216	D2 N-cad-488 Pax6-555 Otx2-647xy012z2.tif	84.375	232.8	86.0937
236	194	D2 N-cad-488 Pax6-555 Otx2-647xy012z3.tif	82.2034	227.8	88.1798
197	174	D2 N-cad-488 Pax6-555 Otx2-647xy012z4.tif	88.3249	224.8	88.1192
208	186	D2 N-cad-488 Pax6-555 Otx2-647xy012z5.tif	89.4231	226.8	86.8793
267	230	D2 N-cad-488 Pax6-555 Otx2-647xy013z1.tif	86.1423	231.8	86.9346
231	219	D2 N-cad-488 Pax6-555 Otx2-647xy013z2.tif	94.8052	243.4	83.6139
221	181	D2 N-cad-488 Pax6-555 Otx2-647xy013z3.tif	81.9005	260	80.1305
207	170	D2 N-cad-488 Pax6-555 Otx2-647xy013z4.tif	82.1256	267.6	81.2022
233	209	D2 N-cad-488 Pax6-555 Otx2-647xy013z5.tif	89.6996	279.8	82.389
325	226	D2 N-cad-488 Pax6-555 Otx2-647xy014z1.tif	69.5385	283	82.1198
314	243	D2 N-cad-488 Pax6-555 Otx2-647xy014z2.tif	77.3885	277.4	84.9124
259	226	D2 N-cad-488 Pax6-555 Otx2-647xy014z3.tif	87.2587	273.4	86.0333
268	236	D2 N-cad-488 Pax6-555 Otx2-647xy014z4.tif	88.0597	268.6	86.539
249	220	D2 N-cad-488 Pax6-555 Otx2-647xy014z5.tif	88.3534	264	85.7434
297	248	D2 N-cad-488 Pax6-555 Otx2-647xy015z1.tif	83.5017	267.4	85.2156
294	244	D2 N-cad-488 Pax6-555 Otx2-647xy015z2.tif	82.9932	269.8	84.3082
235	211	D2 N-cad-488 Pax6-555 Otx2-647xy015z3.tif	89.7872	267.2	82.7273
245	206	D2 N-cad-488 Pax6-555 Otx2-647xy015z4.tif	84.0816	274.4	78.792
266	228	D2 N-cad-488 Pax6-555 Otx2-647xy015z5.tif	85.7143	283.8	75.7428
309	244	D2 N-cad-488 Pax6-555 Otx2-647xy016z1.tif	78.9644	285.4	77.1401
281	211	D2 N-cad-488 Pax6-555 Otx2-647xy016z2.tif	75.089	275.8	78.4353
271	190	D2 N-cad-488 Pax6-555 Otx2-647xy016z3.tif	70.1107	273.8	77.1445
292	201	D2 N-cad-488 Pax6-555 Otx2-647xy016z4.tif	68.8356	271.4	77.2536
274	254	D2 N-cad-488 Pax6-555 Otx2-647xy016z5.tif	92.7007	269.6	77.7621
261	223	D2 N-cad-488 Pax6-555 Otx2-647xy017z1.tif	85.4406	268.4	74.9682
271	186	D2 N-cad-488 Pax6-555 Otx2-647xy017z2.tif	68.6347	271.8	72.4844
259	183	D2 N-cad-488 Pax6-555 Otx2-647xy017z3.tif	70.6564	272.6	74.4666
283	202	D2 N-cad-488 Pax6-555 Otx2-647xy017z4.tif	71.3781	269.4	75.4793
268	211	D2 N-cad-488 Pax6-555 Otx2-647xy017z5.tif	78.7313	265	75.6098
278	203	D2 N-cad-488 Pax6-555 Otx2-647xy018z1.tif	73.0216	263.4	75.6328
275	216	D2 N-cad-488 Pax6-555 Otx2-647xy018z2.tif	78.5455	257.8	76.5485
243	184	D2 N-cad-488 Pax6-555 Otx2-647xy018z3.tif	75.7202	253	75.5804
261	188	D2 N-cad-488 Pax6-555 Otx2-647xy018z4.tif	72.0307	246	77.5518
260	205	D2 N-cad-488 Pax6-555 Otx2-647xy018z5.tif	78.8462	239.8	80.45
250	194	D2 N-cad-488 Pax6-555 Otx2-647xy019z1.tif	77.6	240.8	81.2091
251	185	D2 N-cad-488 Pax6-555 Otx2-647xy019z2.tif	73.7052	205.6	67.3107
208	178	D2 N-cad-488 Pax6-555 Otx2-647xy019z3.tif	85.5769	170.2	53.921
230	199	D2 N-cad-488 Pax6-555 Otx2-647xy019z4.tif	86.5217	141.4	37.4306
265	219	D2 N-cad-488 Pax6-555 Otx2-647xy019z5.tif	82.6415	103.6	21.1019
74	6	D2 N-cad-488 Pax6-555 Otx2-647xy020z1.tif	8.10811	55.6	6.17358
74	5	D2 N-cad-488 Pax6-555 Otx2-647xy020z2.tif	6.75676	100.8	20.352
64	2	D2 N-cad-488 Pax6-555 Otx2-647xy020z3.tif	3.125	146.4	35.2258
41	2	D2 N-cad-488 Pax6-555 Otx2-647xy020z4.tif	4.87805	189.8	48.6933
25	2	D2 N-cad-488 Pax6-555 Otx2-647xy020z5.tif	8	233.4	63.7022
300	237	D2 N-cad-488 Pax6-555 Otx2-647xy021z1.tif	79	280.4	79.333
302	245	D2 N-cad-488 Pax6-555 Otx2-647xy021z2.tif	81.1258	278.8	80.6563
281	198	D2 N-cad-488 Pax6-555 Otx2-647xy021z3.tif	70.4626	279.6	79.4638
259	207	D2 N-cad-488 Pax6-555 Otx2-647xy021z4.tif	79.9228	275	82.7356
260	224	D2 N-cad-488 Pax6-555 Otx2-647xy021z5.tif	86.1538	280	82.5257
292	250	D2 N-cad-488 Pax6-555 Otx2-647xy022z1.tif	85.6164	288	81.695
306	230	D2 N-cad-488 Pax6-555 Otx2-647xy022z2.tif	75.1634	293.8	77.095
258	224	D2 N-cad-488 Pax6-555 Otx2-647xy022z3.tif	86.8217	293.2	74.2736
284	224	D2 N-cad-488 Pax6-555 Otx2-647xy022z4.tif	78.8732	296.4	70.1209
300	246	D2 N-cad-488 Pax6-555 Otx2-647xy022z5.tif	82	294.2	68.8518
321	201	D2 N-cad-488 Pax6-555 Otx2-647xy023z1.tif	62.6168	289.6	69.0583
303	185	D2 N-cad-488 Pax6-555 Otx2-647xy023z2.tif	61.0561	279.8	72.2702
274	181	D2 N-cad-488 Pax6-555 Otx2-647xy023z3.tif	66.0584	277.6	76.1549
273	198	D2 N-cad-488 Pax6-555 Otx2-647xy023z4.tif	72.5275	272.4	80.1206
277	230	D2 N-cad-488 Pax6-555 Otx2-647xy023z5.tif	83.0325	263	84.7301
272	214	D2 N-cad-488 Pax6-555 Otx2-647xy024z1.tif	78.6765	256.2	87.5475
292	235	D2 N-cad-488 Pax6-555 Otx2-647xy024z2.tif	80.4795	258.6	87.7981
248	213	D2 N-cad-488 Pax6-555 Otx2-647xy024z3.tif	85.8871	256.6	87.0923
226	216	D2 N-cad-488 Pax6-555 Otx2-647xy024z4.tif	95.5752	258	86.6208
243	236	D2 N-cad-488 Pax6-555 Otx2-647xy024z5.tif	97.1193	262.8	86.5457
284	227	D2 N-cad-488 Pax6-555 Otx2-647xy025z1.tif	79.9296	267.4	85.3174
282	217	D2 N-cad-488 Pax6-555 Otx2-647xy025z2.tif	76.9504	271.6	80.02
255	213	D2 N-cad-488 Pax6-555 Otx2-647xy025z3.tif	83.5294	270.6	79.2869
250	238	D2 N-cad-488 Pax6-555 Otx2-647xy025z4.tif	95.2	273.8	79.629
266	242	D2 N-cad-488 Pax6-555 Otx2-647xy025z5.tif	90.9774	274.4	78.2175
305	163	D2 N-cad-488 Pax6-555 Otx2-647xy026z1.tif	53.4426	274.8	75.7683
277	203	D2 N-cad-488 Pax6-555 Otx2-647xy026z2.tif	73.2852	269.6	79.9901
271	231	D2 N-cad-488 Pax6-555 Otx2-647xy026z3.tif	85.2399	259.4	80.0234
253	223	D2 N-cad-488 Pax6-555 Otx2-647xy026z4.tif	88.1423	253.2	79.4754
268	211	D2 N-cad-488 Pax6-555 Otx2-647xy026z5.tif	78.7313	256.6	77.9951
279	208	D2 N-cad-488 Pax6-555 Otx2-647xy027z1.tif	74.552	251.6	81.6727
226	166	D2 N-cad-488 Pax6-555 Otx2-647xy027z2.tif	73.4513	256.4	80.4917
240	198	D2 N-cad-488 Pax6-555 Otx2-647xy027z3.tif	82.5	267.8	81.2077
270	218	D2 N-cad-488 Pax6-555 Otx2-647xy027z4.tif	80.7407	269.8	84.8677
243	236	D2 N-cad-488 Pax6-555 Otx2-647xy027z5.tif	97.1193	261.6	91.427
303	208	D2 N-cad-488 Pax6-555 Otx2-647xy028z1.tif	68.6469	264.6	90.5303
283	218	D2 N-cad-488 Pax6-555 Otx2-647xy028z2.tif	77.0318	257.8	95.537
250	252	D2 N-cad-488 Pax6-555 Otx2-647xy028z3.tif	100.8	257.2	94.8449
229	260	D2 N-cad-488 Pax6-555 Otx2-647xy028z4.tif	113.537	258	91.7715
258	239	D2 N-cad-488 Pax6-555 Otx2-647xy028z5.tif	92.6357	261.6	84.7726
269	252	D2 N-cad-488 Pax6-555 Otx2-647xy029z1.tif	93.6803	260.2	82.4208
280	206	D2 N-cad-488 Pax6-555 Otx2-647xy029z2.tif	73.5714	258.4	77.5309
254	217	D2 N-cad-488 Pax6-555 Otx2-647xy029z3.tif	85.4331	254.4	79.0473
247	194	D2 N-cad-488 Pax6-555 Otx2-647xy029z4.tif	78.5425	258	77.6225
251	203	D2 N-cad-488 Pax6-555 Otx2-647xy029z5.tif	80.8765	256.2	78.3846
260	180	D2 N-cad-488 Pax6-555 Otx2-647xy030z1.tif	69.2308	257	78.3661
260	211	D2 N-cad-488 Pax6-555 Otx2-647xy030z2.tif	81.1538	250.2	85.1395
272	213	D2 N-cad-488 Pax6-555 Otx2-647xy030z3.tif	78.3088	247.4	87.0388
238	196	D2 N-cad-488 Pax6-555 Otx2-647xy030z4.tif	82.3529	236.8	89.0939
255	206	D2 N-cad-488 Pax6-555 Otx2-647xy030z5.tif	80.7843	232	91.128
226	233	D2 N-cad-488 Pax6-555 Otx2-647xy031z1.tif	103.097	223.4	94.3107
246	223	D2 N-cad-488 Pax6-555 Otx2-647xy031z2.tif	90.6504	235.6	89.8585
219	194	D2 N-cad-488 Pax6-555 Otx2-647xy031z3.tif	88.5845	233.2	91.643
214	198	D2 N-cad-488 Pax6-555 Otx2-647xy031z4.tif	92.5234	237.8	89.1327
212	205	D2 N-cad-488 Pax6-555 Otx2-647xy031z5.tif	96.6981	240.2	88.0616
287	232	D2 N-cad-488 Pax6-555 Otx2-647xy032z1.tif	80.8362	242	85.8261
234	233	D2 N-cad-488 Pax6-555 Otx2-647xy032z2.tif	99.5726	244.4	83.9063
242	184	D2 N-cad-488 Pax6-555 Otx2-647xy032z3.tif	76.0331	253.4	79.619
226	197	D2 N-cad-488 Pax6-555 Otx2-647xy032z4.tif	87.1681	258.2	80.1267
221	189	D2 N-cad-488 Pax6-555 Otx2-647xy032z5.tif	85.5204	268.2	77.6931
299	213	D2 N-cad-488 Pax6-555 Otx2-647xy033z1.tif	71.2375	278.6	77.1458
279	218	D2 N-cad-488 Pax6-555 Otx2-647xy033z2.tif	78.1362	282.4	76.5461
266	209	D2 N-cad-488 Pax6-555 Otx2-647xy033z3.tif	78.5714	288.2	75.5942
276	207	D2 N-cad-488 Pax6-555 Otx2-647xy033z4.tif	75	290.8	75.3638
273	226	D2 N-cad-488 Pax6-555 Otx2-647xy033z5.tif	82.7839	289	77.8919
318	217	D2 N-cad-488 Pax6-555 Otx2-647xy034z1.tif	68.239	286.4	82.1812
308	226	D2 N-cad-488 Pax6-555 Otx2-647xy034z2.tif	73.3766	272.8	88.2134
279	216	D2 N-cad-488 Pax6-555 Otx2-647xy034z3.tif	77.4194	260.4	92.8877
267	234	D2 N-cad-488 Pax6-555 Otx2-647xy034z4.tif	87.6404	250.4	93.299
260	271	D2 N-cad-488 Pax6-555 Otx2-647xy034z5.tif	104.231	246	92.5056
250	246	D2 N-cad-488 Pax6-555 Otx2-647xy035z1.tif	98.4	239.2	92.1905
246	238	D2 N-cad-488 Pax6-555 Otx2-647xy035z2.tif	96.748	257	86.5518
229	182	D2 N-cad-488 Pax6-555 Otx2-647xy035z3.tif	79.476	266.8	82.931
245	205	D2 N-cad-488 Pax6-555 Otx2-647xy035z4.tif	83.6735	274.6	81.8119
226	232	D2 N-cad-488 Pax6-555 Otx2-647xy035z5.tif	102.655	281.2	79.6096
339	238	D2 N-cad-488 Pax6-555 Otx2-647xy036z1.tif	70.2065	294	74.8717
295	232	D2 N-cad-488 Pax6-555 Otx2-647xy036z2.tif	78.6441	287.2	75.8468
268	198	D2 N-cad-488 Pax6-555 Otx2-647xy036z3.tif	73.8806	286.4	74.8946
278	202	D2 N-cad-488 Pax6-555 Otx2-647xy036z4.tif	72.6619	285.6	76.4821
290	229	D2 N-cad-488 Pax6-555 Otx2-647xy036z5.tif	78.9655	285.6	79.5037
305	229	D2 N-cad-488 Pax6-555 Otx2-647xy037z1.tif	75.082	283.8	82.5007
291	215	D2 N-cad-488 Pax6-555 Otx2-647xy037z2.tif	73.8832	285	82.2109
264	216	D2 N-cad-488 Pax6-555 Otx2-647xy037z3.tif	81.8182	288	82.2056
278	244	D2 N-cad-488 Pax6-555 Otx2-647xy037z4.tif	87.7698	289.6	81.2096
281	264	D2 N-cad-488 Pax6-555 Otx2-647xy037z5.tif	93.9502	285.2	78.7337
311	229	D2 N-cad-488 Pax6-555 Otx2-647xy038z1.tif	73.6334	277.6	76.7338
306	226	D2 N-cad-488 Pax6-555 Otx2-647xy038z2.tif	73.8562	270.2	77.5546
272	209	D2 N-cad-488 Pax6-555 Otx2-647xy038z3.tif	76.8382	258	77.4772
256	193	D2 N-cad-488 Pax6-555 Otx2-647xy038z4.tif	75.3906	250.8	77.1096
243	204	D2 N-cad-488 Pax6-555 Otx2-647xy038z5.tif	83.9506	240.2	80.9477
274	213	D2 N-cad-488 Pax6-555 Otx2-647xy039z1.tif	77.7372	232.4	82.3929
245	180	D2 N-cad-488 Pax6-555 Otx2-647xy039z2.tif	73.4694	226.8	84.6503
236	177	D2 N-cad-488 Pax6-555 Otx2-647xy039z3.tif	75	231.8	85.8824
203	192	D2 N-cad-488 Pax6-555 Otx2-647xy039z4.tif	94.5813	231.2	87.8781
204	186	D2 N-cad-488 Pax6-555 Otx2-647xy039z5.tif	91.1765	232.2	85.6926
246	219	D2 N-cad-488 Pax6-555 Otx2-647xy040z1.tif	89.0244	234.6	85.6054
270	215	D2 N-cad-488 Pax6-555 Otx2-647xy040z2.tif	79.6296	238	81.3367
233	198	D2 N-cad-488 Pax6-555 Otx2-647xy040z3.tif	84.9785	231	78.5171
208	174	D2 N-cad-488 Pax6-555 Otx2-647xy040z4.tif	83.6538	228.2	76.1333
216	196	D2 N-cad-488 Pax6-555 Otx2-647xy040z5.tif	90.7407	229.6	75.3095
263	178	D2 N-cad-488 Pax6-555 Otx2-647xy041z1.tif	67.6806	234.6	73.5929
235	154	D2 N-cad-488 Pax6-555 Otx2-647xy041z2.tif	65.5319	243.4	75.2359
219	160	D2 N-cad-488 Pax6-555 Otx2-647xy041z3.tif	73.0594	254.2	78.3233
215	171	D2 N-cad-488 Pax6-555 Otx2-647xy041z4.tif	79.5349	265.4	77.6751
241	198	D2 N-cad-488 Pax6-555 Otx2-647xy041z5.tif	82.1577	275.8	77.873
307	233	D2 N-cad-488 Pax6-555 Otx2-647xy042z1.tif	75.8958	281.4	77.8727
289	234	D2 N-cad-488 Pax6-555 Otx2-647xy042z2.tif	80.9689	281	76.8574
275	192	D2 N-cad-488 Pax6-555 Otx2-647xy042z3.tif	69.8182	284.8	74.4948
267	215	D2 N-cad-488 Pax6-555 Otx2-647xy042z4.tif	80.5243	283.8	76.3831
269	221	D2 N-cad-488 Pax6-555 Otx2-647xy042z5.tif	82.1561	274.8	77.3052
305	216	D2 N-cad-488 Pax6-555 Otx2-647xy043z1.tif	70.8197	276.8	75.9994
308	213	D2 N-cad-488 Pax6-555 Otx2-647xy043z2.tif	69.1558	280.4	76.3247
270	214	D2 N-cad-488 Pax6-555 Otx2-647xy043z3.tif	79.2593	280.6	75.6326
222	189	D2 N-cad-488 Pax6-555 Otx2-647xy043z4.tif	85.1351	282.8	74.158
279	211	D2 N-cad-488 Pax6-555 Otx2-647xy043z5.tif	75.6272	295.8	69.6049
323	234	D2 N-cad-488 Pax6-555 Otx2-647xy044z1.tif	72.4458	295.8	69.6049
309	203	D2 N-cad-488 Pax6-555 Otx2-647xy044z2.tif	65.6958	293.6	71.8465
281	202	D2 N-cad-488 Pax6-555 Otx2-647xy044z3.tif	71.8861	292.8	73.0024
287	179	D2 N-cad-488 Pax6-555 Otx2-647xy044z4.tif	62.3693	295.4	72.1626
279	211	D2 N-cad-488 Pax6-555 Otx2-647xy044z5.tif	75.6272	291.6	75.9574
312	261	D2 N-cad-488 Pax6-555 Otx2-647xy045z1.tif	83.6538	293.4	77.9153
305	218	D2 N-cad-488 Pax6-555 Otx2-647xy045z2.tif	71.4754	285.6	75.69
294	199	D2 N-cad-488 Pax6-555 Otx2-647xy045z3.tif	67.6871	278.2	74.6785
268	218	D2 N-cad-488 Pax6-555 Otx2-647xy045z4.tif	81.3433	269	73.5604
288	246	D2 N-cad-488 Pax6-555 Otx2-647xy045z5.tif	85.4167	265.8	71.3394
273	198	D2 N-cad-488 Pax6-555 Otx2-647xy046z1.tif	72.5275	250.4	70.1802
268	178	D2 N-cad-488 Pax6-555 Otx2-647xy046z2.tif	66.4179	253.6	72.3529
248	154	D2 N-cad-488 Pax6-555 Otx2-647xy046z3.tif	62.0968	262.4	75.0309
252	177	D2 N-cad-488 Pax6-555 Otx2-647xy046z4.tif	70.2381	266.6	78.671
211	168	D2 N-cad-488 Pax6-555 Otx2-647xy046z5.tif	79.6209	271.6	80.3635
289	241	D2 N-cad-488 Pax6-555 Otx2-647xy047z1.tif	83.391	288.8	81.5437
312	249	D2 N-cad-488 Pax6-555 Otx2-647xy047z2.tif	79.8077	283	80.2501
269	216	D2 N-cad-488 Pax6-555 Otx2-647xy047z3.tif	80.2974	275.8	78.9262
277	218	D2 N-cad-488 Pax6-555 Otx2-647xy047z4.tif	78.7004	269.6	78.413
297	254	D2 N-cad-488 Pax6-555 Otx2-647xy047z5.tif	85.5219	261.2	80.2048
260	200	D2 N-cad-488 Pax6-555 Otx2-647xy048z1.tif	76.9231	245.4	82.183
276	202	D2 N-cad-488 Pax6-555 Otx2-647xy048z2.tif	73.1884	246	84.6691
238	185	D2 N-cad-488 Pax6-555 Otx2-647xy048z3.tif	77.7311	239.2	88.7091
235	206	D2 N-cad-488 Pax6-555 Otx2-647xy048z4.tif	87.6596	235.8	91.8959
218	208	D2 N-cad-488 Pax6-555 Otx2-647xy048z5.tif	95.4128	232.6	94.1814
263	235	D2 N-cad-488 Pax6-555 Otx2-647xy049z1.tif	89.3536	230.2	97.1376
242	226	D2 N-cad-488 Pax6-555 Otx2-647xy049z2.tif	93.3884	228.8	91.22
221	207	D2 N-cad-488 Pax6-555 Otx2-647xy049z3.tif	93.6652	233.8	83.7034
219	217	D2 N-cad-488 Pax6-555 Otx2-647xy049z4.tif	99.0868	239	75.4157
206	227	D2 N-cad-488 Pax6-555 Otx2-647xy049z5.tif	110.194	238.6	68.7781
256	153	D2 N-cad-488 Pax6-555 Otx2-647xy050z1.tif	59.7656	240.2	60.3841
267	149	D2 N-cad-488 Pax6-555 Otx2-647xy050z2.tif	55.8052	248.2	63.7688
247	129	D2 N-cad-488 Pax6-555 Otx2-647xy050z3.tif	52.2267	250.4	69.2984
217	143	D2 N-cad-488 Pax6-555 Otx2-647xy050z4.tif	65.8986	253.6	73.5299
214	146	D2 N-cad-488 Pax6-555 Otx2-647xy050z5.tif	68.2243	258.8	75.5765
296	227	D2 N-cad-488 Pax6-555 Otx2-647xy051z1.tif	76.6892	266.6	78.1372
278	232	D2 N-cad-488 Pax6-555 Otx2-647xy051z2.tif	83.4532	265.6	81.4935
263	193	D2 N-cad-488 Pax6-555 Otx2-647xy051z3.tif	73.384	266.4	84.0227
243	185	D2 N-cad-488 Pax6-555 Otx2-647xy051z4.tif	76.1317	271.8	86.3114
253	205	D2 N-cad-488 Pax6-555 Otx2-647xy051z5.tif	81.0277	277	89.0776
291	272	D2 N-cad-488 Pax6-555 Otx2-647xy052z1.tif	93.4708	282.2	90.7932
282	271	D2 N-cad-488 Pax6-555 Otx2-647xy052z2.tif	96.0993	285.6	88.6575
290	246	D2 N-cad-488 Pax6-555 Otx2-647xy052z3.tif	84.8276	287.6	86.7664
269	242	D2 N-cad-488 Pax6-555 Otx2-647xy052z4.tif	89.9628	283.6	87.2083
279	250	D2 N-cad-488 Pax6-555 Otx2-647xy052z5.tif	89.6057	278.8	88.1545
308	255	D2 N-cad-488 Pax6-555 Otx2-647xy053z1.tif	82.7922	273.8	91.1783
292	253	D2 N-cad-488 Pax6-555 Otx2-647xy053z2.tif	86.6438	277.4	90.8162
270	235	D2 N-cad-488 Pax6-555 Otx2-647xy053z3.tif	87.037	279.6	91.5732
245	232	D2 N-cad-488 Pax6-555 Otx2-647xy053z4.tif	94.6939	279.4	90.374
254	266	D2 N-cad-488 Pax6-555 Otx2-647xy053z5.tif	104.724	285.8	88.3305
326	264	D2 N-cad-488 Pax6-555 Otx2-647xy054z1.tif	80.9816	291.6	84.2761
303	274	D2 N-cad-488 Pax6-555 Otx2-647xy054z2.tif	90.429	288.4	81.6281
269	218	D2 N-cad-488 Pax6-555 Otx2-647xy054z3.tif	81.0409	285.8	77.1285
277	234	D2 N-cad-488 Pax6-555 Otx2-647xy054z4.tif	84.4765	285.6	75.0995
283	239	D2 N-cad-488 Pax6-555 Otx2-647xy054z5.tif	84.4523	285	73.8246
310	210	D2 N-cad-488 Pax6-555 Otx2-647xy055z1.tif	67.7419	284.2	74.8553
290	197	D2 N-cad-488 Pax6-555 Otx2-647xy055z2.tif	67.931	267.8	81.5701
268	190	D2 N-cad-488 Pax6-555 Otx2-647xy055z3.tif	70.8955	253.2	88.1682
274	214	D2 N-cad-488 Pax6-555 Otx2-647xy055z4.tif	78.1022	241.4	93.3192
279	250	D2 N-cad-488 Pax6-555 Otx2-647xy055z5.tif	89.6057	226.2	97.9008
228	231	D2 N-cad-488 Pax6-555 Otx2-647xy056z1.tif	101.316	209.4	98.8514
217	219	D2 N-cad-488 Pax6-555 Otx2-647xy056z2.tif	100.922	220	96.6666
209	202	D2 N-cad-488 Pax6-555 Otx2-647xy056z3.tif	96.6507	229.6	92.6332
198	200	D2 N-cad-488 Pax6-555 Otx2-647xy056z4.tif	101.01	236.2	92.2287
195	184	D2 N-cad-488 Pax6-555 Otx2-647xy056z5.tif	94.359	248.6	89.719
281	254	D2 N-cad-488 Pax6-555 Otx2-647xy057z1.tif	90.3915	260.2	89.2661
265	214	D2 N-cad-488 Pax6-555 Otx2-647xy057z2.tif	80.7547	263	88.2048
242	229	D2 N-cad-488 Pax6-555 Otx2-647xy057z3.tif	94.6281	268	89.3642
260	230	D2 N-cad-488 Pax6-555 Otx2-647xy057z4.tif	88.4615	272	87.7668
253	233	D2 N-cad-488 Pax6-555 Otx2-647xy057z5.tif	92.0949	269.8	85.4159
295	251	D2 N-cad-488 Pax6-555 Otx2-647xy058z1.tif	85.0847	270.4	83.325
290	251	D2 N-cad-488 Pax6-555 Otx2-647xy058z2.tif	86.5517	267.4	81.8081
262	227	D2 N-cad-488 Pax6-555 Otx2-647xy058z3.tif	86.6412	266.8	80.8044
249	191	D2 N-cad-488 Pax6-555 Otx2-647xy058z4.tif	76.7068	265.6	79.9605
256	209	D2 N-cad-488 Pax6-555 Otx2-647xy058z5.tif	81.6406	262.4	81.2715
280	217	D2 N-cad-488 Pax6-555 Otx2-647xy059z1.tif	77.5	258.6	82.7493
287	234	D2 N-cad-488 Pax6-555 Otx2-647xy059z2.tif	81.5331	263.4	80.9335
256	211	D2 N-cad-488 Pax6-555 Otx2-647xy059z3.tif	82.4219	262.6	79.1145
233	194	D2 N-cad-488 Pax6-555 Otx2-647xy059z4.tif	83.2618	259.8	78.7458
237	211	D2 N-cad-488 Pax6-555 Otx2-647xy059z5.tif	89.0295	257.2	79.1844
304	208	D2 N-cad-488 Pax6-555 Otx2-647xy060z1.tif	68.4211	261.8	75.84
283	205	D2 N-cad-488 Pax6-555 Otx2-647xy060z2.tif	72.4382	261.6	77.4693
242	195	D2 N-cad-488 Pax6-555 Otx2-647xy060z3.tif	80.5785	259	78.9076
220	188	D2 N-cad-488 Pax6-555 Otx2-647xy060z4.tif	85.4545	261.4	78.7762
260	188	D2 N-cad-488 Pax6-555 Otx2-647xy060z5.tif	72.3077	266	79.2984
303	232	D2 N-cad-488 Pax6-555 Otx2-647xy061z1.tif	76.5677	268	83.1332
270	215	D2 N-cad-488 Pax6-555 Otx2-647xy061z2.tif	79.6296	269.2	85.8132
254	203	D2 N-cad-488 Pax6-555 Otx2-647xy061z3.tif	79.9213	271.6	87.4759
243	214	D2 N-cad-488 Pax6-555 Otx2-647xy061z4.tif	88.0658	271.2	90.6186
270	247	D2 N-cad-488 Pax6-555 Otx2-647xy061z5.tif	91.4815	276.4	91.0724
309	278	D2 N-cad-488 Pax6-555 Otx2-647xy062z1.tif	89.9676	282.6	91.3143
282	248	D2 N-cad-488 Pax6-555 Otx2-647xy062z2.tif	87.9433	286.4	88.6866
252	241	D2 N-cad-488 Pax6-555 Otx2-647xy062z3.tif	95.6349	286.8	88.5627
269	243	D2 N-cad-488 Pax6-555 Otx2-647xy062z4.tif	90.3346	290.6	86.1147
301	279	D2 N-cad-488 Pax6-555 Otx2-647xy062z5.tif	92.691	295.8	83.3021
328	252	D2 N-cad-488 Pax6-555 Otx2-647xy063z1.tif	76.8293	295.2	82.0122
284	248	D2 N-cad-488 Pax6-555 Otx2-647xy063z2.tif	87.3239	287.2	82.4796
271	226	D2 N-cad-488 Pax6-555 Otx2-647xy063z3.tif	83.3948	283.6	80.3532
295	225	D2 N-cad-488 Pax6-555 Otx2-647xy063z4.tif	76.2712	278	79.2298
298	257	D2 N-cad-488 Pax6-555 Otx2-647xy063z5.tif	86.2416	267.8	80.6149
288	228	D2 N-cad-488 Pax6-555 Otx2-647xy064z1.tif	79.1667	258.4	82.1714
266	204	D2 N-cad-488 Pax6-555 Otx2-647xy064z2.tif	76.6917	255.2	84.2057
243	189	D2 N-cad-488 Pax6-555 Otx2-647xy064z3.tif	77.7778	250.6	87.6328
244	203	D2 N-cad-488 Pax6-555 Otx2-647xy064z4.tif	83.1967	246.8	90.9165
251	236	D2 N-cad-488 Pax6-555 Otx2-647xy064z5.tif	94.0239	252	89.7586
272	243	D2 N-cad-488 Pax6-555 Otx2-647xy065z1.tif	89.3382	264.2	86.2103
243	228	D2 N-cad-488 Pax6-555 Otx2-647xy065z2.tif	93.8272	266.6	86.582
224	211	D2 N-cad-488 Pax6-555 Otx2-647xy065z3.tif	94.1964	274.6	84.0004
270	209	D2 N-cad-488 Pax6-555 Otx2-647xy065z4.tif	77.4074	285	81.6103
312	238	D2 N-cad-488 Pax6-555 Otx2-647xy065z5.tif	76.2821	287.2	84.4207
284	259	D2 N-cad-488 Pax6-555 Otx2-647xy066z1.tif	91.1972	286.4	87.2162
283	229	D2 N-cad-488 Pax6-555 Otx2-647xy066z2.tif	80.9187	286	86.3527
276	227	D2 N-cad-488 Pax6-555 Otx2-647xy066z3.tif	82.2464	278	88.2759
281	257	D2 N-cad-488 Pax6-555 Otx2-647xy066z4.tif	91.4591	267.6	89.7731
308	278	D2 N-cad-488 Pax6-555 Otx2-647xy066z5.tif	90.2597	258	90.2795
282	245	D2 N-cad-488 Pax6-555 Otx2-647xy067z1.tif	86.8794	246	89.4857
243	220	D2 N-cad-488 Pax6-555 Otx2-647xy067z2.tif	90.535	251.4	87.8379
224	201	D2 N-cad-488 Pax6-555 Otx2-647xy067z3.tif	89.7321	266.2	84.8729
233	219	D2 N-cad-488 Pax6-555 Otx2-647xy067z4.tif	93.9914	283.8	82.5675
248	214	D2 N-cad-488 Pax6-555 Otx2-647xy067z5.tif	86.2903	287.6	83.4517
309	243	D2 N-cad-488 Pax6-555 Otx2-647xy068z1.tif	78.6408	291.2	84.8403
317	240	D2 N-cad-488 Pax6-555 Otx2-647xy068z2.tif	75.7098	283.4	90.5195
312	244	D2 N-cad-488 Pax6-555 Otx2-647xy068z3.tif	78.2051	277	92.6407
252	248	D2 N-cad-488 Pax6-555 Otx2-647xy068z4.tif	98.4127	263.6	97.4895
266	248	D2 N-cad-488 Pax6-555 Otx2-647xy068z5.tif	93.2331	256.2	97.5279
270	289	D2 N-cad-488 Pax6-555 Otx2-647xy069z1.tif	107.037	241.6	99.9176
285	246	D2 N-cad-488 Pax6-555 Otx2-647xy069z2.tif	86.3158	245.4	95.1192
245	251	D2 N-cad-488 Pax6-555 Otx2-647xy069z3.tif	102.449	244.4	94.6417
215	212	D2 N-cad-488 Pax6-555 Otx2-647xy069z4.tif	98.6047	243.4	93.4019
193	203	D2 N-cad-488 Pax6-555 Otx2-647xy069z5.tif	105.181	237.6	94.4337
289	240	D2 N-cad-488 Pax6-555 Otx2-647xy070z1.tif	83.045	233.6	93.2818
280	235	D2 N-cad-488 Pax6-555 Otx2-647xy070z2.tif	83.9286	232	91.9041
240	231	D2 N-cad-488 Pax6-555 Otx2-647xy070z3.tif	96.25	236.2	92.1948
186	193	D2 N-cad-488 Pax6-555 Otx2-647xy070z4.tif	103.763	237.2	93.8428
173	172	D2 N-cad-488 Pax6-555 Otx2-647xy070z5.tif	99.422	241.6	93.5709
281	214	D2 N-cad-488 Pax6-555 Otx2-647xy071z1.tif	76.1566	240.4	93.3272
301	257	D2 N-cad-488 Pax6-555 Otx2-647xy071z2.tif	85.3821	239.8	96.9448
245	256	D2 N-cad-488 Pax6-555 Otx2-647xy071z3.tif	104.49	234.8	99.2887
208	213	D2 N-cad-488 Pax6-555 Otx2-647xy071z4.tif	102.404	233.6	98.8928
167	164	D2 N-cad-488 Pax6-555 Otx2-647xy071z5.tif	98.2036	234.8	98.412
278	262	D2 N-cad-488 Pax6-555 Otx2-647xy072z1.tif	94.2446	244.6	96.5491
276	268	D2 N-cad-488 Pax6-555 Otx2-647xy072z2.tif	97.1014	252.2	94.4723
239	245	D2 N-cad-488 Pax6-555 Otx2-647xy072z3.tif	102.51	258	91.8389
214	214	D2 N-cad-488 Pax6-555 Otx2-647xy072z4.tif	100	266	89.1863
216	192	D2 N-cad-488 Pax6-555 Otx2-647xy072z5.tif	88.8889	278	88.1644
316	265	D2 N-cad-488 Pax6-555 Otx2-647xy073z1.tif	83.8608	285.8	89.1317
305	256	D2 N-cad-488 Pax6-555 Otx2-647xy073z2.tif	83.9344	275.4	92.7383
279	249	D2 N-cad-488 Pax6-555 Otx2-647xy073z3.tif	89.2473	266.6	94.0357
274	260	D2 N-cad-488 Pax6-555 Otx2-647xy073z4.tif	94.8905	260	93.5034
255	239	D2 N-cad-488 Pax6-555 Otx2-647xy073z5.tif	93.7255	257	91.1276
264	269	D2 N-cad-488 Pax6-555 Otx2-647xy074z1.tif	101.894	256.4	91.2714
261	236	D2 N-cad-488 Pax6-555 Otx2-647xy074z2.tif	90.4215	269.2	88.0267
246	213	D2 N-cad-488 Pax6-555 Otx2-647xy074z3.tif	86.5854	276	86.8238
259	215	D2 N-cad-488 Pax6-555 Otx2-647xy074z4.tif	83.0116	281.4	85.5507
252	238	D2 N-cad-488 Pax6-555 Otx2-647xy074z5.tif	94.4444	290	86.2993
328	281	D2 N-cad-488 Pax6-555 Otx2-647xy075z1.tif	85.6707	296.4	86.5654
295	249	D2 N-cad-488 Pax6-555 Otx2-647xy075z2.tif	84.4068	284.4	82.4163
273	219	D2 N-cad-488 Pax6-555 Otx2-647xy075z3.tif	80.2198	279.2	77.9513
302	262	D2 N-cad-488 Pax6-555 Otx2-647xy075z4.tif	86.755	266	77.2697
284	272	D2 N-cad-488 Pax6-555 Otx2-647xy075z5.tif	95.7746	248	73.0319
268	174	D2 N-cad-488 Pax6-555 Otx2-647xy076z1.tif	64.9254	235.6	67.3004
269	167	D2 N-cad-488 Pax6-555 Otx2-647xy076z2.tif	62.0818	237.4	71.355
207	159	D2 N-cad-488 Pax6-555 Otx2-647xy076z3.tif	76.8116	236.6	77.1273
212	139	D2 N-cad-488 Pax6-555 Otx2-647xy076z4.tif	65.566	242.2	80.4033
222	149	D2 N-cad-488 Pax6-555 Otx2-647xy076z5.tif	67.1171	245.8	87.8119
277	236	D2 N-cad-488 Pax6-555 Otx2-647xy077z1.tif	85.1986	252.8	92.2094
265	241	D2 N-cad-488 Pax6-555 Otx2-647xy077z2.tif	90.9434	256.4	89.9494
235	219	D2 N-cad-488 Pax6-555 Otx2-647xy077z3.tif	93.1915	260.8	85.2102
230	236	D2 N-cad-488 Pax6-555 Otx2-647xy077z4.tif	102.609	260.2	82.6064
257	229	D2 N-cad-488 Pax6-555 Otx2-647xy077z5.tif	89.1051	268.8	77.1029
295	218	D2 N-cad-488 Pax6-555 Otx2-647xy078z1.tif	73.8983	270	77.0766
287	193	D2 N-cad-488 Pax6-555 Otx2-647xy078z2.tif	67.2474	279.2	80.2442
232	186	D2 N-cad-488 Pax6-555 Otx2-647xy078z3.tif	80.1724	283.8	85.7624
273	205	D2 N-cad-488 Pax6-555 Otx2-647xy078z4.tif	75.0916	296.2	86.3946
263	234	D2 N-cad-488 Pax6-555 Otx2-647xy078z5.tif	88.9734	297.8	88.0311
341	306	D2 N-cad-488 Pax6-555 Otx2-647xy079z1.tif	89.7361	303.8	89.0078
310	294	D2 N-cad-488 Pax6-555 Otx2-647xy079z2.tif	94.8387	301	87.1462
294	245	D2 N-cad-488 Pax6-555 Otx2-647xy079z3.tif	83.3333	299.8	85.6126
281	234	D2 N-cad-488 Pax6-555 Otx2-647xy079z4.tif	83.274	295.6	86.6749
293	275	D2 N-cad-488 Pax6-555 Otx2-647xy079z5.tif	93.8567	293.6	87.2895
327	263	D2 N-cad-488 Pax6-555 Otx2-647xy080z1.tif	80.4281	288.8	86.362
304	265	D2 N-cad-488 Pax6-555 Otx2-647xy080z2.tif	87.1711	287.8	87.4814
273	242	D2 N-cad-488 Pax6-555 Otx2-647xy080z3.tif	88.6447	285	89.7713
271	234	D2 N-cad-488 Pax6-555 Otx2-647xy080z4.tif	86.3469	287.6	90.2242
269	240	D2 N-cad-488 Pax6-555 Otx2-647xy080z5.tif	89.2193	285.8	90.2067
322	277	D2 N-cad-488 Pax6-555 Otx2-647xy081z1.tif	86.0248	288.4	90.8735
290	286	D2 N-cad-488 Pax6-555 Otx2-647xy081z2.tif	98.6207	276.8	89.8806
286	260	D2 N-cad-488 Pax6-555 Otx2-647xy081z3.tif	90.9091	268.6	85.6585
262	226	D2 N-cad-488 Pax6-555 Otx2-647xy081z4.tif	86.2595	259	82.6027
282	261	D2 N-cad-488 Pax6-555 Otx2-647xy081z5.tif	92.5532	247.4	84.7626
264	214	D2 N-cad-488 Pax6-555 Otx2-647xy082z1.tif	81.0606	239.2	82.4345
249	193	D2 N-cad-488 Pax6-555 Otx2-647xy082z2.tif	77.51	240.4	83.7039
238	180	D2 N-cad-488 Pax6-555 Otx2-647xy082z3.tif	75.6303	240.6	86.0419
204	198	D2 N-cad-488 Pax6-555 Otx2-647xy082z4.tif	97.0588	235.8	89.8878
241	195	D2 N-cad-488 Pax6-555 Otx2-647xy082z5.tif	80.9129	237.2	89.6229
270	236	D2 N-cad-488 Pax6-555 Otx2-647xy083z1.tif	87.4074	232.8	93.0751
250	223	D2 N-cad-488 Pax6-555 Otx2-647xy083z2.tif	89.2	238	91.7422
214	203	D2 N-cad-488 Pax6-555 Otx2-647xy083z3.tif	94.8598	242.6	90.5323
211	202	D2 N-cad-488 Pax6-555 Otx2-647xy083z4.tif	95.7346	250.6	89.5918
219	215	D2 N-cad-488 Pax6-555 Otx2-647xy083z5.tif	98.1735	257.6	89.9571
296	239	D2 N-cad-488 Pax6-555 Otx2-647xy084z1.tif	80.7432	268.2	89.7341
273	227	D2 N-cad-488 Pax6-555 Otx2-647xy084z2.tif	83.1502	263.8	91.0307
254	229	D2 N-cad-488 Pax6-555 Otx2-647xy084z3.tif	90.1575	258.8	93.3523
246	240	D2 N-cad-488 Pax6-555 Otx2-647xy084z4.tif	97.561	254.8	93.9533
272	264	D2 N-cad-488 Pax6-555 Otx2-647xy084z5.tif	97.0588	251.4	92.9564
274	239	D2 N-cad-488 Pax6-555 Otx2-647xy085z1.tif	87.2263	240.8	93.4533
248	235	D2 N-cad-488 Pax6-555 Otx2-647xy085z2.tif	94.7581	243.2	93.4206
234	218	D2 N-cad-488 Pax6-555 Otx2-647xy085z3.tif	93.1624	244	92.8024
229	212	D2 N-cad-488 Pax6-555 Otx2-647xy085z4.tif	92.5764	244.2	93.0635
219	218	D2 N-cad-488 Pax6-555 Otx2-647xy085z5.tif	99.5434	244	93.8465
286	249	D2 N-cad-488 Pax6-555 Otx2-647xy086z1.tif	87.0629	249.6	93.209
252	231	D2 N-cad-488 Pax6-555 Otx2-647xy086z2.tif	91.6667	252.4	93.0631
235	222	D2 N-cad-488 Pax6-555 Otx2-647xy086z3.tif	94.4681	256.2	94.287
228	220	D2 N-cad-488 Pax6-555 Otx2-647xy086z4.tif	96.4912	255	95.9174
247	238	D2 N-cad-488 Pax6-555 Otx2-647xy086z5.tif	96.3563	257	95.8628
300	259	D2 N-cad-488 Pax6-555 Otx2-647xy087z1.tif	86.3333	256	96.8395
271	265	D2 N-cad-488 Pax6-555 Otx2-647xy087z2.tif	97.786	247	99.2591
229	235	D2 N-cad-488 Pax6-555 Otx2-647xy087z3.tif	102.62	245.6	96.5959
238	229	D2 N-cad-488 Pax6-555 Otx2-647xy087z4.tif	96.2185	249.8	93.6718
242	245	D2 N-cad-488 Pax6-555 Otx2-647xy087z5.tif	101.24	249.8	93.5038
255	251	D2 N-cad-488 Pax6-555 Otx2-647xy088z1.tif	98.4314	250.8	92.851
264	223	D2 N-cad-488 Pax6-555 Otx2-647xy088z2.tif	84.4697	257.8	90.682
250	220	D2 N-cad-488 Pax6-555 Otx2-647xy088z3.tif	88	256.4	91.7647
238	227	D2 N-cad-488 Pax6-555 Otx2-647xy088z4.tif	95.3782	257.4	91.6549
247	242	D2 N-cad-488 Pax6-555 Otx2-647xy088z5.tif	97.9757	254.2	91.1378
290	254	D2 N-cad-488 Pax6-555 Otx2-647xy089z1.tif	87.5862	253.8	89.4202
257	231	D2 N-cad-488 Pax6-555 Otx2-647xy089z2.tif	89.8833	250.4	89.6319
255	223	D2 N-cad-488 Pax6-555 Otx2-647xy089z3.tif	87.451	250.4	91.8109
222	206	D2 N-cad-488 Pax6-555 Otx2-647xy089z4.tif	92.7928	248	94.8968
245	219	D2 N-cad-488 Pax6-555 Otx2-647xy089z5.tif	89.3878	246.4	96.7121
273	242	D2 N-cad-488 Pax6-555 Otx2-647xy090z1.tif	88.6447	243.6	96.7566
257	259	D2 N-cad-488 Pax6-555 Otx2-647xy090z2.tif	100.778	242.2	97.5991
243	250	D2 N-cad-488 Pax6-555 Otx2-647xy090z3.tif	102.881	245.8	96.2798
214	218	D2 N-cad-488 Pax6-555 Otx2-647xy090z4.tif	101.869	242.4	95.0842
231	207	D2 N-cad-488 Pax6-555 Otx2-647xy090z5.tif	89.6104	241	94.2273
266	247	D2 N-cad-488 Pax6-555 Otx2-647xy091z1.tif	92.8571	234.8	96.6052
275	259	D2 N-cad-488 Pax6-555 Otx2-647xy091z2.tif	94.1818	234	98.8735
226	219	D2 N-cad-488 Pax6-555 Otx2-647xy091z3.tif	96.9027	232	99.056
207	202	D2 N-cad-488 Pax6-555 Otx2-647xy091z4.tif	97.5845	240	98.6228
200	203	D2 N-cad-488 Pax6-555 Otx2-647xy091z5.tif	101.5	250.8	96.5772
262	273	D2 N-cad-488 Pax6-555 Otx2-647xy092z1.tif	104.198	265	94.2108
265	252	D2 N-cad-488 Pax6-555 Otx2-647xy092z2.tif	95.0943	263.2	92.0272
266	252	D2 N-cad-488 Pax6-555 Otx2-647xy092z3.tif	94.7368	262	90.2284
261	228	D2 N-cad-488 Pax6-555 Otx2-647xy092z4.tif	87.3563	254.4	89.6144
271	243	D2 N-cad-488 Pax6-555 Otx2-647xy092z5.tif	89.6679	248.2	90.2301
253	236	D2 N-cad-488 Pax6-555 Otx2-647xy093z1.tif	93.2806	246.6	91.2319
259	223	D2 N-cad-488 Pax6-555 Otx2-647xy093z2.tif	86.1004	257.4	87.2337
228	209	D2 N-cad-488 Pax6-555 Otx2-647xy093z3.tif	91.6667	260.6	86.8136
230	208	D2 N-cad-488 Pax6-555 Otx2-647xy093z4.tif	90.4348	264.4	83.9459
263	249	D2 N-cad-488 Pax6-555 Otx2-647xy093z5.tif	94.6768	268.2	80.638
307	225	D2 N-cad-488 Pax6-555 Otx2-647xy094z1.tif	73.2899	272.6	77.843
275	231	D2 N-cad-488 Pax6-555 Otx2-647xy094z2.tif	84	255.6	76.7887
247	191	D2 N-cad-488 Pax6-555 Otx2-647xy094z3.tif	77.3279	242	74.7713
249	184	D2 N-cad-488 Pax6-555 Otx2-647xy094z4.tif	73.8956	230	73.9581
285	230	D2 N-cad-488 Pax6-555 Otx2-647xy094z5.tif	80.7018	217.8	77.0513
222	151	D2 N-cad-488 Pax6-555 Otx2-647xy095z1.tif	68.018	201	80.1149
207	153	D2 N-cad-488 Pax6-555 Otx2-647xy095z2.tif	73.913	210.6	85.0299
187	137	D2 N-cad-488 Pax6-555 Otx2-647xy095z3.tif	73.262	220.8	86.6814
188	168	D2 N-cad-488 Pax6-555 Otx2-647xy095z4.tif	89.3617	228	91.2218
201	193	D2 N-cad-488 Pax6-555 Otx2-647xy095z5.tif	96.0199	234	94.7256
270	250	D2 N-cad-488 Pax6-555 Otx2-647xy096z1.tif	92.5926	242	94.5257
258	212	D2 N-cad-488 Pax6-555 Otx2-647xy096z2.tif	82.1705	248.4	92.6297
223	214	D2 N-cad-488 Pax6-555 Otx2-647xy096z3.tif	95.9641	253	93.491
218	233	D2 N-cad-488 Pax6-555 Otx2-647xy096z4.tif	106.881	263.2	89.9916
241	229	D2 N-cad-488 Pax6-555 Otx2-647xy096z5.tif	95.0207	272.6	84.9928
302	251	D2 N-cad-488 Pax6-555 Otx2-647xy097z1.tif	83.1126	275.8	84.3544
281	243	D2 N-cad-488 Pax6-555 Otx2-647xy097z2.tif	86.4769	270.8	82.5334
274	215	D2 N-cad-488 Pax6-555 Otx2-647xy097z3.tif	78.4672	266.2	80.6643
265	217	D2 N-cad-488 Pax6-555 Otx2-647xy097z4.tif	81.8868	263	80.8624
257	236	D2 N-cad-488 Pax6-555 Otx2-647xy097z5.tif	91.8288	252.4	84.202
277	205	D2 N-cad-488 Pax6-555 Otx2-647xy098z1.tif	74.0072	246	82.5474
258	199	D2 N-cad-488 Pax6-555 Otx2-647xy098z2.tif	77.1318	256.6	82.352
258	205	D2 N-cad-488 Pax6-555 Otx2-647xy098z3.tif	79.4574	263	82.9946
212	209	D2 N-cad-488 Pax6-555 Otx2-647xy098z4.tif	98.5849	271.2	80.8824
225	188	D2 N-cad-488 Pax6-555 Otx2-647xy098z5.tif	83.5556	284	76.7451
330	241	D2 N-cad-488 Pax6-555 Otx2-647xy099z1.tif	73.0303	295.8	76.7241
290	233	D2 N-cad-488 Pax6-555 Otx2-647xy099z2.tif	80.3448	291.8	77.7955
299	206	D2 N-cad-488 Pax6-555 Otx2-647xy099z3.tif	68.8963	293.6	77.3787
276	215	D2 N-cad-488 Pax6-555 Otx2-647xy099z4.tif	77.8986	288.8	79.5994
284	237	D2 N-cad-488 Pax6-555 Otx2-647xy099z5.tif	83.4507	286	81.9587
310	243	D2 N-cad-488 Pax6-555 Otx2-647xy100z1.tif	78.3871	286.8	84.3657
299	234	D2 N-cad-488 Pax6-555 Otx2-647xy100z2.tif	78.2609	274.6	80.6562
275	220	D2 N-cad-488 Pax6-555 Otx2-647xy100z3.tif	80	255.4	78.7971
262	235	D2 N-cad-488 Pax6-555 Otx2-647xy100z4.tif	89.6947	236.2	79.6686
288	275	D2 N-cad-488 Pax6-555 Otx2-647xy100z5.tif	95.4861	211.4	81.4399
249	149	D3 N-cad-488 Pax6-555 Otx2-647xy01z1.tif	59.8394	178.2	80.7033
203	140	D3 N-cad-488 Pax6-555 Otx2-647xy01z2.tif	68.9655	187.4	79.3795
179	151	D3 N-cad-488 Pax6-555 Otx2-647xy01z3.tif	84.3575	194	80.0779
138	136	D3 N-cad-488 Pax6-555 Otx2-647xy01z4.tif	98.5507	202.2	78.8428
122	112	D3 N-cad-488 Pax6-555 Otx2-647xy01z5.tif	91.8033	213.8	76.2755
295	157	D3 N-cad-488 Pax6-555 Otx2-647xy02z1.tif	53.2203	225.2	75.2332
236	171	D3 N-cad-488 Pax6-555 Otx2-647xy02z2.tif	72.4576	218.8	80.7869
220	172	D3 N-cad-488 Pax6-555 Otx2-647xy02z3.tif	78.1818	216.6	84.3398
196	168	D3 N-cad-488 Pax6-555 Otx2-647xy02z4.tif	85.7143	210.8	86.8186
179	155	D3 N-cad-488 Pax6-555 Otx2-647xy02z5.tif	86.5922	204	87.8239
263	213	D3 N-cad-488 Pax6-555 Otx2-647xy03z1.tif	80.9886	195.6	88.8997
225	203	D3 N-cad-488 Pax6-555 Otx2-647xy03z2.tif	90.2222	182.4	84.0725
191	173	D3 N-cad-488 Pax6-555 Otx2-647xy03z3.tif	90.5759	171.6	77.724
162	147	D3 N-cad-488 Pax6-555 Otx2-647xy03z4.tif	90.7407	160.2	72.2953
137	126	D3 N-cad-488 Pax6-555 Otx2-647xy03z5.tif	91.9708	144.2	66.3423
197	112	D3 N-cad-488 Pax6-555 Otx2-647xy04z1.tif	56.8528	128.6	54.7278
171	100	D3 N-cad-488 Pax6-555 Otx2-647xy04z2.tif	58.4795	136.4	59.7979
134	85	D3 N-cad-488 Pax6-555 Otx2-647xy04z3.tif	63.4328	141	64.8031
82	50	D3 N-cad-488 Pax6-555 Otx2-647xy04z4.tif	60.9756	145.2	68.5036
59	20	D3 N-cad-488 Pax6-555 Otx2-647xy04z5.tif	33.8983	154.6	72.5875
236	194	D3 N-cad-488 Pax6-555 Otx2-647xy05z1.tif	82.2034	164.2	80.7611
194	162	D3 N-cad-488 Pax6-555 Otx2-647xy05z2.tif	83.5052	172.6	77.7737
155	127	D3 N-cad-488 Pax6-555 Otx2-647xy05z3.tif	81.9355	176.6	78.2689
129	105	D3 N-cad-488 Pax6-555 Otx2-647xy05z4.tif	81.3953	177.6	80.5068
107	80	D3 N-cad-488 Pax6-555 Otx2-647xy05z5.tif	74.7664	177.2	81.7081
278	187	D3 N-cad-488 Pax6-555 Otx2-647xy06z1.tif	67.2662	180	84.6061
214	184	D3 N-cad-488 Pax6-555 Otx2-647xy06z2.tif	85.9813	173.2	86.7266
160	149	D3 N-cad-488 Pax6-555 Otx2-647xy06z3.tif	93.125	169.2	88.8087
127	111	D3 N-cad-488 Pax6-555 Otx2-647xy06z4.tif	87.4016	172.6	88.0368
121	108	D3 N-cad-488 Pax6-555 Otx2-647xy06z5.tif	89.2562	181.4	85.7611
244	190	D3 N-cad-488 Pax6-555 Otx2-647xy07z1.tif	77.8689	188.4	84.4484
194	187	D3 N-cad-488 Pax6-555 Otx2-647xy07z2.tif	96.3918	178.6	82.0028
177	158	D3 N-cad-488 Pax6-555 Otx2-647xy07z3.tif	89.2655	175	77.2699
171	130	D3 N-cad-488 Pax6-555 Otx2-647xy07z4.tif	76.0234	165.6	76.0322
156	129	D3 N-cad-488 Pax6-555 Otx2-647xy07z5.tif	82.6923	158	77.2185
195	128	D3 N-cad-488 Pax6-555 Otx2-647xy08z1.tif	65.641	154.8	75.8229
176	128	D3 N-cad-488 Pax6-555 Otx2-647xy08z2.tif	72.7273	172.4	77.677
130	108	D3 N-cad-488 Pax6-555 Otx2-647xy08z3.tif	83.0769	188.2	79.21
133	109	D3 N-cad-488 Pax6-555 Otx2-647xy08z4.tif	81.9549	203	82.6926
140	106	D3 N-cad-488 Pax6-555 Otx2-647xy08z5.tif	75.7143	214.2	85.0318
283	212	D3 N-cad-488 Pax6-555 Otx2-647xy09z1.tif	74.9117	224.4	88.6324
255	205	D3 N-cad-488 Pax6-555 Otx2-647xy09z2.tif	80.3922	214.2	90.5466
204	205	D3 N-cad-488 Pax6-555 Otx2-647xy09z3.tif	100.49	209	89.228
189	177	D3 N-cad-488 Pax6-555 Otx2-647xy09z4.tif	93.6508	206.6	85.1717
191	179	D3 N-cad-488 Pax6-555 Otx2-647xy09z5.tif	93.7173	204.4	87.4527
232	196	D3 N-cad-488 Pax6-555 Otx2-647xy10z1.tif	84.4828	200	87.8809
229	169	D3 N-cad-488 Pax6-555 Otx2-647xy10z2.tif	73.7991	208.8	87.3611
192	154	D3 N-cad-488 Pax6-555 Otx2-647xy10z3.tif	80.2083	212.2	89.5932
178	187	D3 N-cad-488 Pax6-555 Otx2-647xy10z4.tif	105.056	218.4	89.3363
169	162	D3 N-cad-488 Pax6-555 Otx2-647xy10z5.tif	95.858	229.4	84.0332
276	226	D3 N-cad-488 Pax6-555 Otx2-647xy11z1.tif	81.8841	240.6	81.8394
246	209	D3 N-cad-488 Pax6-555 Otx2-647xy11z2.tif	84.9593	245.2	79.2418
223	176	D3 N-cad-488 Pax6-555 Otx2-647xy11z3.tif	78.9238	247.4	77.2694
233	183	D3 N-cad-488 Pax6-555 Otx2-647xy11z4.tif	78.5408	248.4	77.1864
225	191	D3 N-cad-488 Pax6-555 Otx2-647xy11z5.tif	84.8889	244.8	77.6643
299	206	D3 N-cad-488 Pax6-555 Otx2-647xy12z1.tif	68.8963	241.8	77.3532
257	193	D3 N-cad-488 Pax6-555 Otx2-647xy12z2.tif	75.0973	232.4	78.6533
228	179	D3 N-cad-488 Pax6-555 Otx2-647xy12z3.tif	78.5088	225.2	80.1044
215	174	D3 N-cad-488 Pax6-555 Otx2-647xy12z4.tif	80.9302	221.2	81.3257
210	175	D3 N-cad-488 Pax6-555 Otx2-647xy12z5.tif	83.3333	216	81.6476
252	190	D3 N-cad-488 Pax6-555 Otx2-647xy13z1.tif	75.3968	205.8	84.6036
221	182	D3 N-cad-488 Pax6-555 Otx2-647xy13z2.tif	82.3529	212.4	85.1032
208	176	D3 N-cad-488 Pax6-555 Otx2-647xy13z3.tif	84.6154	225.4	84.0871
189	156	D3 N-cad-488 Pax6-555 Otx2-647xy13z4.tif	82.5397	225.2	85.0385
159	156	D3 N-cad-488 Pax6-555 Otx2-647xy13z5.tif	98.1132	226.6	86.4897
285	222	D3 N-cad-488 Pax6-555 Otx2-647xy14z1.tif	77.8947	232	83.9638
286	221	D3 N-cad-488 Pax6-555 Otx2-647xy14z2.tif	77.2727	224.4	83.5266
207	185	D3 N-cad-488 Pax6-555 Otx2-647xy14z3.tif	89.372	205.4	85.4543
196	176	D3 N-cad-488 Pax6-555 Otx2-647xy14z4.tif	89.7959	194.4	84.6851
186	159	D3 N-cad-488 Pax6-555 Otx2-647xy14z5.tif	85.4839	178.2	82.552
247	187	D3 N-cad-488 Pax6-555 Otx2-647xy15z1.tif	75.7085	160	79.771
191	166	D3 N-cad-488 Pax6-555 Otx2-647xy15z2.tif	86.911	166.8	79.7895
152	130	D3 N-cad-488 Pax6-555 Otx2-647xy15z3.tif	85.5263	178	77.3061
115	91	D3 N-cad-488 Pax6-555 Otx2-647xy15z4.tif	79.1304	191.2	75.0632
95	68	D3 N-cad-488 Pax6-555 Otx2-647xy15z5.tif	71.5789	205.4	76.764
281	213	D3 N-cad-488 Pax6-555 Otx2-647xy16z1.tif	75.8007	217.8	80.6648
247	184	D3 N-cad-488 Pax6-555 Otx2-647xy16z2.tif	74.4939	215	83.1076
218	162	D3 N-cad-488 Pax6-555 Otx2-647xy16z3.tif	74.3119	203.2	89.4854
186	163	D3 N-cad-488 Pax6-555 Otx2-647xy16z4.tif	87.6344	186.2	95.2245
157	143	D3 N-cad-488 Pax6-555 Otx2-647xy16z5.tif	91.0828	171.2	96.076
267	235	D3 N-cad-488 Pax6-555 Otx2-647xy17z1.tif	88.015	156.6	96.1928
188	200	D3 N-cad-488 Pax6-555 Otx2-647xy17z2.tif	106.383	156	93.5141
133	137	D3 N-cad-488 Pax6-555 Otx2-647xy17z3.tif	103.008	161	88.8572
111	102	D3 N-cad-488 Pax6-555 Otx2-647xy17z4.tif	91.8919	173	85.2505
84	77	D3 N-cad-488 Pax6-555 Otx2-647xy17z5.tif	91.6667	188.8	84.3458
264	197	D3 N-cad-488 Pax6-555 Otx2-647xy18z1.tif	74.6212	205.6	85.1791
213	177	D3 N-cad-488 Pax6-555 Otx2-647xy18z2.tif	83.0986	203.4	88.1205
193	164	D3 N-cad-488 Pax6-555 Otx2-647xy18z3.tif	84.9741	201.8	91.6959
190	166	D3 N-cad-488 Pax6-555 Otx2-647xy18z4.tif	87.3684	190.6	100.686
168	161	D3 N-cad-488 Pax6-555 Otx2-647xy18z5.tif	95.8333	173.8	108.307
253	226	D3 N-cad-488 Pax6-555 Otx2-647xy19z1.tif	89.3281	159.4	109.765
205	207	D3 N-cad-488 Pax6-555 Otx2-647xy19z2.tif	100.976	159	105.127
137	178	D3 N-cad-488 Pax6-555 Otx2-647xy19z3.tif	129.927	165.4	98.5183
106	133	D3 N-cad-488 Pax6-555 Otx2-647xy19z4.tif	125.472	177.6	86.3713
96	99	D3 N-cad-488 Pax6-555 Otx2-647xy19z5.tif	103.125	191.6	77.527
251	166	D3 N-cad-488 Pax6-555 Otx2-647xy20z1.tif	66.1355	207.8	72.1562
237	161	D3 N-cad-488 Pax6-555 Otx2-647xy20z2.tif	67.9325	200.2	76.8634
198	137	D3 N-cad-488 Pax6-555 Otx2-647xy20z3.tif	69.1919	192.2	80.0282
176	143	D3 N-cad-488 Pax6-555 Otx2-647xy20z4.tif	81.25	189	83.3326
177	135	D3 N-cad-488 Pax6-555 Otx2-647xy20z5.tif	76.2712	189	82.5372
213	191	D3 N-cad-488 Pax6-555 Otx2-647xy21z1.tif	89.6714	184.6	83.67
197	165	D3 N-cad-488 Pax6-555 Otx2-647xy21z2.tif	83.7563	196.4	81.324
182	156	D3 N-cad-488 Pax6-555 Otx2-647xy21z3.tif	85.7143	203.2	81.9753
176	136	D3 N-cad-488 Pax6-555 Otx2-647xy21z4.tif	77.2727	205.2	81.0825
155	127	D3 N-cad-488 Pax6-555 Otx2-647xy21z5.tif	81.9355	206	83.8502
272	212	D3 N-cad-488 Pax6-555 Otx2-647xy22z1.tif	77.9412	207	84.3381
231	201	D3 N-cad-488 Pax6-555 Otx2-647xy22z2.tif	87.013	208.8	85.7605
192	156	D3 N-cad-488 Pax6-555 Otx2-647xy22z3.tif	81.25	210.8	87.445
180	164	D3 N-cad-488 Pax6-555 Otx2-647xy22z4.tif	91.1111	206.4	93.548
160	135	D3 N-cad-488 Pax6-555 Otx2-647xy22z5.tif	84.375	200.8	96.3784
281	239	D3 N-cad-488 Pax6-555 Otx2-647xy23z1.tif	85.0534	199.6	97.5553
241	230	D3 N-cad-488 Pax6-555 Otx2-647xy23z2.tif	95.4357	188.6	92.757
170	190	D3 N-cad-488 Pax6-555 Otx2-647xy23z3.tif	111.765	174.4	90.6111
152	160	D3 N-cad-488 Pax6-555 Otx2-647xy23z4.tif	105.263	172	85.0936
154	139	D3 N-cad-488 Pax6-555 Otx2-647xy23z5.tif	90.2597	169	82.4351
226	138	D3 N-cad-488 Pax6-555 Otx2-647xy24z1.tif	61.0619	163.6	82.1784
170	144	D3 N-cad-488 Pax6-555 Otx2-647xy24z2.tif	84.7059	164	84.352
158	133	D3 N-cad-488 Pax6-555 Otx2-647xy24z3.tif	84.1772	175.8	81.21
137	126	D3 N-cad-488 Pax6-555 Otx2-647xy24z4.tif	91.9708	179.4	79.3745
127	113	D3 N-cad-488 Pax6-555 Otx2-647xy24z5.tif	88.9764	188	80.2026
228	164	D3 N-cad-488 Pax6-555 Otx2-647xy25z1.tif	71.9298	200	79.7335
229	158	D3 N-cad-488 Pax6-555 Otx2-647xy25z2.tif	68.9956	205.8	81.9234
176	132	D3 N-cad-488 Pax6-555 Otx2-647xy25z3.tif	75	210.8	84.4235
180	173	D3 N-cad-488 Pax6-555 Otx2-647xy25z4.tif	96.1111	217	87.8776
187	162	D3 N-cad-488 Pax6-555 Otx2-647xy25z5.tif	86.631	215.6	86.3433
257	213	D3 N-cad-488 Pax6-555 Otx2-647xy26z1.tif	82.8794	212.8	86.3581
254	207	D3 N-cad-488 Pax6-555 Otx2-647xy26z2.tif	81.4961	206.2	90.1394
207	191	D3 N-cad-488 Pax6-555 Otx2-647xy26z3.tif	92.2705	202	91.6942
173	153	D3 N-cad-488 Pax6-555 Otx2-647xy26z4.tif	88.4393	205.6	90.3957
173	150	D3 N-cad-488 Pax6-555 Otx2-647xy26z5.tif	86.7052	216	90.93
224	228	D3 N-cad-488 Pax6-555 Otx2-647xy27z1.tif	101.786	221.6	93.589
233	208	D3 N-cad-488 Pax6-555 Otx2-647xy27z2.tif	89.2704	227.6	86.3815
225	193	D3 N-cad-488 Pax6-555 Otx2-647xy27z3.tif	85.7778	226	81.5052
225	205	D3 N-cad-488 Pax6-555 Otx2-647xy27z4.tif	91.1111	220.2	76.7986
201	201	D3 N-cad-488 Pax6-555 Otx2-647xy27z5.tif	100	210.4	75.0536
254	167	D3 N-cad-488 Pax6-555 Otx2-647xy28z1.tif	65.748	203	72.4927
225	146	D3 N-cad-488 Pax6-555 Otx2-647xy28z2.tif	64.8889	198.4	76.7457
196	122	D3 N-cad-488 Pax6-555 Otx2-647xy28z3.tif	62.2449	195.6	81.5878
176	145	D3 N-cad-488 Pax6-555 Otx2-647xy28z4.tif	82.3864	197.2	86.0996
164	143	D3 N-cad-488 Pax6-555 Otx2-647xy28z5.tif	87.1951	198.4	85.4465
231	201	D3 N-cad-488 Pax6-555 Otx2-647xy29z1.tif	87.013	203.2	84.7096
211	188	D3 N-cad-488 Pax6-555 Otx2-647xy29z2.tif	89.0995	213	80.0927
204	173	D3 N-cad-488 Pax6-555 Otx2-647xy29z3.tif	84.8039	217.6	77.0591
182	144	D3 N-cad-488 Pax6-555 Otx2-647xy29z4.tif	79.1209	222.8	75.0549
188	157	D3 N-cad-488 Pax6-555 Otx2-647xy29z5.tif	83.5106	229	75.0053
280	179	D3 N-cad-488 Pax6-555 Otx2-647xy30z1.tif	63.9286	236.6	72.1085
234	173	D3 N-cad-488 Pax6-555 Otx2-647xy30z2.tif	73.9316	221	71.303
230	172	D3 N-cad-488 Pax6-555 Otx2-647xy30z3.tif	74.7826	214.2	67.2167
213	168	D3 N-cad-488 Pax6-555 Otx2-647xy30z4.tif	78.8732	198	65.1461
226	156	D3 N-cad-488 Pax6-555 Otx2-647xy30z5.tif	69.0265	181.2	64.5652
202	121	D3 N-cad-488 Pax6-555 Otx2-647xy31z1.tif	59.901	160.4	64.8583
200	107	D3 N-cad-488 Pax6-555 Otx2-647xy31z2.tif	53.5	173.2	66.3367
149	96	D3 N-cad-488 Pax6-555 Otx2-647xy31z3.tif	64.4295	178.6	71.1433
129	98	D3 N-cad-488 Pax6-555 Otx2-647xy31z4.tif	75.969	193.6	71.9181
122	86	D3 N-cad-488 Pax6-555 Otx2-647xy31z5.tif	70.4918	214.4	71.5741
266	179	D3 N-cad-488 Pax6-555 Otx2-647xy32z1.tif	67.2932	236	71.9975
227	176	D3 N-cad-488 Pax6-555 Otx2-647xy32z2.tif	77.533	238	73.1765
224	153	D3 N-cad-488 Pax6-555 Otx2-647xy32z3.tif	68.3036	242.6	72.5499
233	173	D3 N-cad-488 Pax6-555 Otx2-647xy32z4.tif	74.2489	242.4	73.9565
230	167	D3 N-cad-488 Pax6-555 Otx2-647xy32z5.tif	72.6087	237.2	75.0487
276	202	D3 N-cad-488 Pax6-555 Otx2-647xy33z1.tif	73.1884	230.2	77.9629
250	186	D3 N-cad-488 Pax6-555 Otx2-647xy33z2.tif	74.4	229.4	77.8105
223	168	D3 N-cad-488 Pax6-555 Otx2-647xy33z3.tif	75.3363	221	80.3343
207	165	D3 N-cad-488 Pax6-555 Otx2-647xy33z4.tif	79.7101	207	86.4435
195	170	D3 N-cad-488 Pax6-555 Otx2-647xy33z5.tif	87.1795	189	95.6297
272	197	D3 N-cad-488 Pax6-555 Otx2-647xy34z1.tif	72.4265	170.8	101.271
208	181	D3 N-cad-488 Pax6-555 Otx2-647xy34z2.tif	87.0192	168.4	99.5547
153	162	D3 N-cad-488 Pax6-555 Otx2-647xy34z3.tif	105.882	174.2	96.1593
117	147	D3 N-cad-488 Pax6-555 Otx2-647xy34z4.tif	125.641	184.4	89.4926
104	120	D3 N-cad-488 Pax6-555 Otx2-647xy34z5.tif	115.385	193.8	81.0717
260	166	D3 N-cad-488 Pax6-555 Otx2-647xy35z1.tif	63.8462	204.8	73.5923
237	166	D3 N-cad-488 Pax6-555 Otx2-647xy35z2.tif	70.0422	208.4	77.2259
204	148	D3 N-cad-488 Pax6-555 Otx2-647xy35z3.tif	72.549	214.6	80.2324
164	137	D3 N-cad-488 Pax6-555 Otx2-647xy35z4.tif	83.5366	218.2	83.9208
159	124	D3 N-cad-488 Pax6-555 Otx2-647xy35z5.tif	77.9874	218.8	85.4171
278	228	D3 N-cad-488 Pax6-555 Otx2-647xy36z1.tif	82.0144	213.2	90.1249
268	228	D3 N-cad-488 Pax6-555 Otx2-647xy36z2.tif	85.0746	207.4	88.2602
222	202	D3 N-cad-488 Pax6-555 Otx2-647xy36z3.tif	90.991	191.8	87.5611
167	152	D3 N-cad-488 Pax6-555 Otx2-647xy36z4.tif	91.018	180.2	86.436
131	133	D3 N-cad-488 Pax6-555 Otx2-647xy36z5.tif	101.527	172.6	86.8371
249	181	D3 N-cad-488 Pax6-555 Otx2-647xy37z1.tif	72.6908	165.6	85.6984
190	155	D3 N-cad-488 Pax6-555 Otx2-647xy37z2.tif	81.5789	165.6	89.0719
164	140	D3 N-cad-488 Pax6-555 Otx2-647xy37z3.tif	85.3659	168.6	93.0488
129	120	D3 N-cad-488 Pax6-555 Otx2-647xy37z4.tif	93.0233	173.6	94.2825
96	92	D3 N-cad-488 Pax6-555 Otx2-647xy37z5.tif	95.8333	183	92.7233
249	223	D3 N-cad-488 Pax6-555 Otx2-647xy38z1.tif	89.5582	194.6	91.9982
205	208	D3 N-cad-488 Pax6-555 Otx2-647xy38z2.tif	101.463	203.2	93.6071
189	173	D3 N-cad-488 Pax6-555 Otx2-647xy38z3.tif	91.5344	211.2	95.9267
176	150	D3 N-cad-488 Pax6-555 Otx2-647xy38z4.tif	85.2273	212	100.729
154	142	D3 N-cad-488 Pax6-555 Otx2-647xy38z5.tif	92.2078	208.8	105.558
292	285	D3 N-cad-488 Pax6-555 Otx2-647xy39z1.tif	97.6027	203	109.357
245	277	D3 N-cad-488 Pax6-555 Otx2-647xy39z2.tif	113.061	208.2	106.125
193	223	D3 N-cad-488 Pax6-555 Otx2-647xy39z3.tif	115.544	216.2	103.443
160	175	D3 N-cad-488 Pax6-555 Otx2-647xy39z4.tif	109.375	223.2	101.913
125	139	D3 N-cad-488 Pax6-555 Otx2-647xy39z5.tif	111.2	227	103.837
318	259	D3 N-cad-488 Pax6-555 Otx2-647xy40z1.tif	81.4465	231.2	106.118
285	284	D3 N-cad-488 Pax6-555 Otx2-647xy40z2.tif	99.6491	224.4	106.589
228	246	D3 N-cad-488 Pax6-555 Otx2-647xy40z3.tif	107.895	216.2	103.79
179	213	D3 N-cad-488 Pax6-555 Otx2-647xy40z4.tif	118.994	220.4	98.1951
146	179	D3 N-cad-488 Pax6-555 Otx2-647xy40z5.tif	122.603	233.6	91.4574
284	238	D4 N-cad-488 Pax6-555 Otx2-647xy001z1.tif	83.8028	249.8	84.558
244	209	D4 N-cad-488 Pax6-555 Otx2-647xy001z2.tif	85.6557	251.8	83.9199
249	199	D4 N-cad-488 Pax6-555 Otx2-647xy001z3.tif	79.9197	261.8	82.0268
245	209	D4 N-cad-488 Pax6-555 Otx2-647xy001z4.tif	85.3061	259.4	81.7391
227	200	D4 N-cad-488 Pax6-555 Otx2-647xy001z5.tif	88.1057	256.4	81.2866
294	237	D4 N-cad-488 Pax6-555 Otx2-647xy002z1.tif	80.6122	259.2	78.4372
294	224	D4 N-cad-488 Pax6-555 Otx2-647xy002z2.tif	76.1905	259	78.2192
237	186	D4 N-cad-488 Pax6-555 Otx2-647xy002z3.tif	78.481	248.6	80.8324
230	191	D4 N-cad-488 Pax6-555 Otx2-647xy002z4.tif	83.0435	245.2	82.318
241	178	D4 N-cad-488 Pax6-555 Otx2-647xy002z5.tif	73.8589	244.2	82.4204
293	233	D4 N-cad-488 Pax6-555 Otx2-647xy003z1.tif	79.5222	240.6	86.393
242	216	D4 N-cad-488 Pax6-555 Otx2-647xy003z2.tif	89.2562	236	86.6367
220	189	D4 N-cad-488 Pax6-555 Otx2-647xy003z3.tif	85.9091	235.8	86.4618
225	188	D4 N-cad-488 Pax6-555 Otx2-647xy003z4.tif	83.5556	239.6	83.8407
223	209	D4 N-cad-488 Pax6-555 Otx2-647xy003z5.tif	93.722	246.2	81.7032
270	218	D4 N-cad-488 Pax6-555 Otx2-647xy004z1.tif	80.7407	253.6	77.9588
241	213	D4 N-cad-488 Pax6-555 Otx2-647xy004z2.tif	88.3817	253.6	78.0329
239	174	D4 N-cad-488 Pax6-555 Otx2-647xy004z3.tif	72.8033	262.2	76.1312
258	188	D4 N-cad-488 Pax6-555 Otx2-647xy004z4.tif	72.8682	264.8	77.8404
260	195	D4 N-cad-488 Pax6-555 Otx2-647xy004z5.tif	75	258.2	82.7334
270	219	D4 N-cad-488 Pax6-555 Otx2-647xy005z1.tif	81.1111	254	85.0556
284	224	D4 N-cad-488 Pax6-555 Otx2-647xy005z2.tif	78.8732	248	86.1667
252	205	D4 N-cad-488 Pax6-555 Otx2-647xy005z3.tif	81.3492	239.8	87.2644
225	219	D4 N-cad-488 Pax6-555 Otx2-647xy005z4.tif	97.3333	233.4	85.631
239	207	D4 N-cad-488 Pax6-555 Otx2-647xy005z5.tif	86.6109	229.4	81.6765
240	208	D4 N-cad-488 Pax6-555 Otx2-647xy006z1.tif	86.6667	220	81.3335
243	205	D4 N-cad-488 Pax6-555 Otx2-647xy006z2.tif	84.3621	234.2	82.2638
220	161	D4 N-cad-488 Pax6-555 Otx2-647xy006z3.tif	73.1818	232	86.9431
205	159	D4 N-cad-488 Pax6-555 Otx2-647xy006z4.tif	77.561	219.2	94.8709
192	163	D4 N-cad-488 Pax6-555 Otx2-647xy006z5.tif	84.8958	201.8	101.054
311	284	D4 N-cad-488 Pax6-555 Otx2-647xy007z1.tif	91.3183	178.8	105.893
232	250	D4 N-cad-488 Pax6-555 Otx2-647xy007z2.tif	107.759	157.6	102.653
156	176	D4 N-cad-488 Pax6-555 Otx2-647xy007z3.tif	112.821	148.2	98.9394
118	128	D4 N-cad-488 Pax6-555 Otx2-647xy007z4.tif	108.475	150.8	92.2333
77	84	D4 N-cad-488 Pax6-555 Otx2-647xy007z5.tif	109.091	156.6	89.1779
205	154	D4 N-cad-488 Pax6-555 Otx2-647xy008z1.tif	75.122	171.2	84.9597
185	165	D4 N-cad-488 Pax6-555 Otx2-647xy008z2.tif	89.1892	188.8	83.5189
169	134	D4 N-cad-488 Pax6-555 Otx2-647xy008z3.tif	79.2899	204.6	81.1356
147	137	D4 N-cad-488 Pax6-555 Otx2-647xy008z4.tif	93.1973	214	84.3517
150	132	D4 N-cad-488 Pax6-555 Otx2-647xy008z5.tif	88	218.8	83.3731
293	199	D4 N-cad-488 Pax6-555 Otx2-647xy009z1.tif	67.9181	217.8	84.2558
264	204	D4 N-cad-488 Pax6-555 Otx2-647xy009z2.tif	77.2727	219.4	86.5526
216	206	D4 N-cad-488 Pax6-555 Otx2-647xy009z3.tif	95.3704	218.8	90.0253
171	151	D4 N-cad-488 Pax6-555 Otx2-647xy009z4.tif	88.3041	208.2	93.6506
145	134	D4 N-cad-488 Pax6-555 Otx2-647xy009z5.tif	92.4138	196.2	95.0888
301	239	D4 N-cad-488 Pax6-555 Otx2-647xy010z1.tif	79.402	184.2	92.8414
261	247	D4 N-cad-488 Pax6-555 Otx2-647xy010z2.tif	94.636	182.8	94.3759
163	185	D4 N-cad-488 Pax6-555 Otx2-647xy010z3.tif	113.497	170.2	96.1558
111	106	D4 N-cad-488 Pax6-555 Otx2-647xy010z4.tif	95.4955	162.4	93.6177
85	69	D4 N-cad-488 Pax6-555 Otx2-647xy010z5.tif	81.1765	161.6	94.3317
294	256	D4 N-cad-488 Pax6-555 Otx2-647xy011z1.tif	87.0748	162.8	93.0415
198	205	D4 N-cad-488 Pax6-555 Otx2-647xy011z2.tif	103.535	156.2	93.0211
124	125	D4 N-cad-488 Pax6-555 Otx2-647xy011z3.tif	100.806	154	94.2392
107	106	D4 N-cad-488 Pax6-555 Otx2-647xy011z4.tif	99.0654	157	96.524
91	68	D4 N-cad-488 Pax6-555 Otx2-647xy011z5.tif	74.7253	156.2	97.6817
261	227	D4 N-cad-488 Pax6-555 Otx2-647xy012z1.tif	86.9732	157	100.421
187	205	D4 N-cad-488 Pax6-555 Otx2-647xy012z2.tif	109.626	159.8	100.481
139	156	D4 N-cad-488 Pax6-555 Otx2-647xy012z3.tif	112.23	170.8	96.4896
103	108	D4 N-cad-488 Pax6-555 Otx2-647xy012z4.tif	104.854	185.2	91.1051
95	84	D4 N-cad-488 Pax6-555 Otx2-647xy012z5.tif	88.4211	203.8	85.5424
275	240	D4 N-cad-488 Pax6-555 Otx2-647xy013z1.tif	87.2727	219	88.56
242	217	D4 N-cad-488 Pax6-555 Otx2-647xy013z2.tif	89.6694	213.8	86.9287
211	180	D4 N-cad-488 Pax6-555 Otx2-647xy013z3.tif	85.3081	212.8	84.6066
196	151	D4 N-cad-488 Pax6-555 Otx2-647xy013z4.tif	77.0408	210.8	85.157
171	177	D4 N-cad-488 Pax6-555 Otx2-647xy013z5.tif	103.509	209.6	88.0646
249	197	D4 N-cad-488 Pax6-555 Otx2-647xy014z1.tif	79.1165	206.8	87.9998
237	185	D4 N-cad-488 Pax6-555 Otx2-647xy014z2.tif	78.0591	203.8	87.1338
201	177	D4 N-cad-488 Pax6-555 Otx2-647xy014z3.tif	88.0597	199.8	86.4528
190	174	D4 N-cad-488 Pax6-555 Otx2-647xy014z4.tif	91.5789	195.2	84.4589
157	162	D4 N-cad-488 Pax6-555 Otx2-647xy014z5.tif	103.185	191	80.6993
234	175	D4 N-cad-488 Pax6-555 Otx2-647xy015z1.tif	74.7863	185.6	76.0623
217	162	D4 N-cad-488 Pax6-555 Otx2-647xy015z2.tif	74.6544	194	78.7138
178	139	D4 N-cad-488 Pax6-555 Otx2-647xy015z3.tif	78.0899	204	81.311
169	123	D4 N-cad-488 Pax6-555 Otx2-647xy015z4.tif	72.7811	214.6	83.6151
130	104	D4 N-cad-488 Pax6-555 Otx2-647xy015z5.tif	80	225.4	87.8929
276	243	D4 N-cad-488 Pax6-555 Otx2-647xy016z1.tif	88.0435	240.6	90.7279
267	234	D4 N-cad-488 Pax6-555 Otx2-647xy016z2.tif	87.6404	244	90.3888
231	207	D4 N-cad-488 Pax6-555 Otx2-647xy016z3.tif	89.6104	246.8	89.4444
223	210	D4 N-cad-488 Pax6-555 Otx2-647xy016z4.tif	94.1704	254.6	86.4112
206	194	D4 N-cad-488 Pax6-555 Otx2-647xy016z5.tif	94.1748	260	82.9371
293	253	D4 N-cad-488 Pax6-555 Otx2-647xy017z1.tif	86.3481	269.2	79.9752
281	233	D4 N-cad-488 Pax6-555 Otx2-647xy017z2.tif	82.9181	259.2	78.9195
270	201	D4 N-cad-488 Pax6-555 Otx2-647xy017z3.tif	74.4444	251.6	77.9738
250	192	D4 N-cad-488 Pax6-555 Otx2-647xy017z4.tif	76.8	241.6	78.994
252	200	D4 N-cad-488 Pax6-555 Otx2-647xy017z5.tif	79.3651	234.2	80.5354
243	197	D4 N-cad-488 Pax6-555 Otx2-647xy018z1.tif	81.07	223.6	82.3508
243	190	D4 N-cad-488 Pax6-555 Otx2-647xy018z2.tif	78.1893	228.8	81.1554
220	175	D4 N-cad-488 Pax6-555 Otx2-647xy018z3.tif	79.5455	231.6	79.4475
213	180	D4 N-cad-488 Pax6-555 Otx2-647xy018z4.tif	84.507	230	78.9158
199	176	D4 N-cad-488 Pax6-555 Otx2-647xy018z5.tif	88.4422	226.2	78.1999
269	202	D4 N-cad-488 Pax6-555 Otx2-647xy019z1.tif	75.0929	225.2	77.9342
257	179	D4 N-cad-488 Pax6-555 Otx2-647xy019z2.tif	69.6498	225.8	77.5479
212	163	D4 N-cad-488 Pax6-555 Otx2-647xy019z3.tif	76.8868	222.2	79.5175
194	157	D4 N-cad-488 Pax6-555 Otx2-647xy019z4.tif	80.9278	225.8	80.2271
194	169	D4 N-cad-488 Pax6-555 Otx2-647xy019z5.tif	87.1134	227.2	82.4495
272	199	D4 N-cad-488 Pax6-555 Otx2-647xy020z1.tif	73.1618	224.6	84.8059
239	190	D4 N-cad-488 Pax6-555 Otx2-647xy020z2.tif	79.4979	227.8	81.7707
230	185	D4 N-cad-488 Pax6-555 Otx2-647xy020z3.tif	80.4348	229.8	78.5619
201	185	D4 N-cad-488 Pax6-555 Otx2-647xy020z4.tif	92.0398	227.4	79.8144
181	179	D4 N-cad-488 Pax6-555 Otx2-647xy020z5.tif	98.895	229.4	79.8899
288	167	D4 N-cad-488 Pax6-555 Otx2-647xy021z1.tif	57.9861	228	81.72
249	158	D4 N-cad-488 Pax6-555 Otx2-647xy021z2.tif	63.4538	232	82.8501
218	189	D4 N-cad-488 Pax6-555 Otx2-647xy021z3.tif	86.6972	236.6	83.9829
211	195	D4 N-cad-488 Pax6-555 Otx2-647xy021z4.tif	92.4171	241.4	82.1806
174	188	D4 N-cad-488 Pax6-555 Otx2-647xy021z5.tif	108.046	241.8	80.4108
308	196	D4 N-cad-488 Pax6-555 Otx2-647xy022z1.tif	63.6364	243	74.4683
272	188	D4 N-cad-488 Pax6-555 Otx2-647xy022z2.tif	69.1176	237.4	77.3124
242	188	D4 N-cad-488 Pax6-555 Otx2-647xy022z3.tif	77.686	239.6	78.5419
213	178	D4 N-cad-488 Pax6-555 Otx2-647xy022z4.tif	83.5681	242.2	77.9851
180	141	D4 N-cad-488 Pax6-555 Otx2-647xy022z5.tif	78.3333	247.4	76.8363
280	218	D4 N-cad-488 Pax6-555 Otx2-647xy023z1.tif	77.8571	262.4	76.6991
283	213	D4 N-cad-488 Pax6-555 Otx2-647xy023z2.tif	75.265	254.6	72.7459
255	191	D4 N-cad-488 Pax6-555 Otx2-647xy023z3.tif	74.902	242.4	69.8551
239	186	D4 N-cad-488 Pax6-555 Otx2-647xy023z4.tif	77.8243	231.6	66.9145
255	198	D4 N-cad-488 Pax6-555 Otx2-647xy023z5.tif	77.6471	220.2	65.7452
241	140	D4 N-cad-488 Pax6-555 Otx2-647xy024z1.tif	58.0913	208.2	61.2927
222	135	D4 N-cad-488 Pax6-555 Otx2-647xy024z2.tif	60.8108	210.8	62.6666
201	121	D4 N-cad-488 Pax6-555 Otx2-647xy024z3.tif	60.199	210.2	64.2944
182	131	D4 N-cad-488 Pax6-555 Otx2-647xy024z4.tif	71.978	210.6	66.1462
195	108	D4 N-cad-488 Pax6-555 Otx2-647xy024z5.tif	55.3846	216.6	65.3355
254	165	D4 N-cad-488 Pax6-555 Otx2-647xy025z1.tif	64.9606	212.2	69.5187
219	151	D4 N-cad-488 Pax6-555 Otx2-647xy025z2.tif	68.9498	222.4	72.2643
203	141	D4 N-cad-488 Pax6-555 Otx2-647xy025z3.tif	69.4581	229.6	76.6704
212	144	D4 N-cad-488 Pax6-555 Otx2-647xy025z4.tif	67.9245	225.6	85.1832
173	132	D4 N-cad-488 Pax6-555 Otx2-647xy025z5.tif	76.3006	207.8	95.6633
305	240	D4 N-cad-488 Pax6-555 Otx2-647xy026z1.tif	78.6885	195.2	98.4032
255	232	D4 N-cad-488 Pax6-555 Otx2-647xy026z2.tif	90.9804	180.8	99.232
183	205	D4 N-cad-488 Pax6-555 Otx2-647xy026z3.tif	112.022	169.8	99.1359
123	148	D4 N-cad-488 Pax6-555 Otx2-647xy026z4.tif	120.325	167.8	95.4599
110	99	D4 N-cad-488 Pax6-555 Otx2-647xy026z5.tif	90	172.6	91.1227
233	193	D4 N-cad-488 Pax6-555 Otx2-647xy027z1.tif	82.8326	176	92.6503
200	181	D4 N-cad-488 Pax6-555 Otx2-647xy027z2.tif	90.5	167.4	94.6101
173	162	D4 N-cad-488 Pax6-555 Otx2-647xy027z3.tif	93.6416	168.4	92.5101
147	145	D4 N-cad-488 Pax6-555 Otx2-647xy027z4.tif	98.6395	172.4	89.6367
127	124	D4 N-cad-488 Pax6-555 Otx2-647xy027z5.tif	97.6378	178.2	86.6133
190	176	D4 N-cad-488 Pax6-555 Otx2-647xy028z1.tif	92.6316	182.4	83.4371
205	164	D4 N-cad-488 Pax6-555 Otx2-647xy028z2.tif	80	197.4	79.4769
193	153	D4 N-cad-488 Pax6-555 Otx2-647xy028z3.tif	79.2746	201.4	79.2991
176	147	D4 N-cad-488 Pax6-555 Otx2-647xy028z4.tif	83.5227	202.2	79.3832
148	121	D4 N-cad-488 Pax6-555 Otx2-647xy028z5.tif	81.7568	200.2	80.2691
265	193	D4 N-cad-488 Pax6-555 Otx2-647xy029z1.tif	72.8302	199.2	84.3373
225	178	D4 N-cad-488 Pax6-555 Otx2-647xy029z2.tif	79.1111	202.8	87.6511
197	157	D4 N-cad-488 Pax6-555 Otx2-647xy029z3.tif	79.6954	205.8	90.3289
166	146	D4 N-cad-488 Pax6-555 Otx2-647xy029z4.tif	87.9518	207.8	94.2932
143	146	D4 N-cad-488 Pax6-555 Otx2-647xy029z5.tif	102.098	206.2	98.8547
283	253	D4 N-cad-488 Pax6-555 Otx2-647xy030z1.tif	89.3993	202.2	101.199
240	222	D4 N-cad-488 Pax6-555 Otx2-647xy030z2.tif	92.5	198.6	98.8667
207	206	D4 N-cad-488 Pax6-555 Otx2-647xy030z3.tif	99.5169	196.2	98.6123
158	175	D4 N-cad-488 Pax6-555 Otx2-647xy030z4.tif	110.759	197.6	96.0921
123	140	D4 N-cad-488 Pax6-555 Otx2-647xy030z5.tif	113.821	203.2	93.5101
265	206	D4 N-cad-488 Pax6-555 Otx2-647xy031z1.tif	77.7358	213.4	89.1367
228	208	D4 N-cad-488 Pax6-555 Otx2-647xy031z2.tif	91.2281	207.6	90.5386
214	186	D4 N-cad-488 Pax6-555 Otx2-647xy031z3.tif	86.9159	205	89.5954
186	182	D4 N-cad-488 Pax6-555 Otx2-647xy031z4.tif	97.8495	197.6	90.5173
174	160	D4 N-cad-488 Pax6-555 Otx2-647xy031z5.tif	91.954	190.4	90.014
236	200	D4 N-cad-488 Pax6-555 Otx2-647xy032z1.tif	84.7458	184.2	91.7631
215	186	D4 N-cad-488 Pax6-555 Otx2-647xy032z2.tif	86.5116	184.4	88.4004
177	162	D4 N-cad-488 Pax6-555 Otx2-647xy032z3.tif	91.5254	184.6	86.0055
150	143	D4 N-cad-488 Pax6-555 Otx2-647xy032z4.tif	95.3333	189.2	83.5004
143	144	D4 N-cad-488 Pax6-555 Otx2-647xy032z5.tif	100.699	196.4	79.7026
237	161	D4 N-cad-488 Pax6-555 Otx2-647xy033z1.tif	67.9325	197	76.1381
216	161	D4 N-cad-488 Pax6-555 Otx2-647xy033z2.tif	74.537	188.6	76.6028
200	158	D4 N-cad-488 Pax6-555 Otx2-647xy033z3.tif	79	190	73.1753
186	142	D4 N-cad-488 Pax6-555 Otx2-647xy033z4.tif	76.3441	182	73.1253
146	121	D4 N-cad-488 Pax6-555 Otx2-647xy033z5.tif	82.8767	177.4	71.4761
195	137	D4 N-cad-488 Pax6-555 Otx2-647xy034z1.tif	70.2564	177.4	71.4761
223	128	D4 N-cad-488 Pax6-555 Otx2-647xy034z2.tif	57.3991	195	72.3365
160	126	D4 N-cad-488 Pax6-555 Otx2-647xy034z3.tif	78.75	204.8	76.5184
163	111	D4 N-cad-488 Pax6-555 Otx2-647xy034z4.tif	68.0982	214	79.6034
146	121	D4 N-cad-488 Pax6-555 Otx2-647xy034z5.tif	82.8767	219.6	84.7272
283	211	D4 N-cad-488 Pax6-555 Otx2-647xy035z1.tif	74.5583	230.8	85.3796
272	213	D4 N-cad-488 Pax6-555 Otx2-647xy035z2.tif	78.3088	227.6	85.599
206	194	D4 N-cad-488 Pax6-555 Otx2-647xy035z3.tif	94.1748	220.6	86.5617
191	179	D4 N-cad-488 Pax6-555 Otx2-647xy035z4.tif	93.7173	223.2	83.8911
202	174	D4 N-cad-488 Pax6-555 Otx2-647xy035z5.tif	86.1386	225	82.4477
267	202	D4 N-cad-488 Pax6-555 Otx2-647xy036z1.tif	75.6554	221.2	82.7063
237	197	D4 N-cad-488 Pax6-555 Otx2-647xy036z2.tif	83.1224	221.8	83.9456
219	177	D4 N-cad-488 Pax6-555 Otx2-647xy036z3.tif	80.8219	225.8	83.3522
200	173	D4 N-cad-488 Pax6-555 Otx2-647xy036z4.tif	86.5	229	82.9325
183	160	D4 N-cad-488 Pax6-555 Otx2-647xy036z5.tif	87.4317	238.2	81.6488
270	221	D4 N-cad-488 Pax6-555 Otx2-647xy037z1.tif	81.8519	246.6	81.1402
257	206	D4 N-cad-488 Pax6-555 Otx2-647xy037z2.tif	80.1556	242.2	79.9311
235	185	D4 N-cad-488 Pax6-555 Otx2-647xy037z3.tif	78.7234	238.6	78.9628
246	197	D4 N-cad-488 Pax6-555 Otx2-647xy037z4.tif	80.0813	233.2	78.0258
225	191	D4 N-cad-488 Pax6-555 Otx2-647xy037z5.tif	84.8889	227.4	77.0326
248	188	D4 N-cad-488 Pax6-555 Otx2-647xy038z1.tif	75.8065	224	74.8625
239	180	D4 N-cad-488 Pax6-555 Otx2-647xy038z2.tif	75.3138	226.6	76.023
208	154	D4 N-cad-488 Pax6-555 Otx2-647xy038z3.tif	74.0385	221.8	79.4719
217	163	D4 N-cad-488 Pax6-555 Otx2-647xy038z4.tif	75.1152	219.4	84.7662
208	154	D4 N-cad-488 Pax6-555 Otx2-647xy038z5.tif	74.0385	219	86.1153
261	213	D4 N-cad-488 Pax6-555 Otx2-647xy039z1.tif	81.6092	221.6	86.8732
215	199	D4 N-cad-488 Pax6-555 Otx2-647xy039z2.tif	92.5581	216	87.6329
196	197	D4 N-cad-488 Pax6-555 Otx2-647xy039z3.tif	100.51	213	86.3213
215	176	D4 N-cad-488 Pax6-555 Otx2-647xy039z4.tif	81.8605	217.4	80.8981
221	172	D4 N-cad-488 Pax6-555 Otx2-647xy039z5.tif	77.8281	215	81.2748
233	199	D4 N-cad-488 Pax6-555 Otx2-647xy040z1.tif	85.4077	210	83.9745
200	172	D4 N-cad-488 Pax6-555 Otx2-647xy040z2.tif	86	214.8	83.858
218	160	D4 N-cad-488 Pax6-555 Otx2-647xy040z3.tif	73.3945	216.4	86.081
203	170	D4 N-cad-488 Pax6-555 Otx2-647xy040z4.tif	83.7438	216.6	88.4798
196	179	D4 N-cad-488 Pax6-555 Otx2-647xy040z5.tif	91.3265	217.4	89.8952
257	218	D4 N-cad-488 Pax6-555 Otx2-647xy041z1.tif	84.8249	214.8	91.3021
208	202	D4 N-cad-488 Pax6-555 Otx2-647xy041z2.tif	97.1154	207.4	91.7916
219	187	D4 N-cad-488 Pax6-555 Otx2-647xy041z3.tif	85.3881	202.4	90.5106
207	188	D4 N-cad-488 Pax6-555 Otx2-647xy041z4.tif	90.8213	187.4	93.433
183	180	D4 N-cad-488 Pax6-555 Otx2-647xy041z5.tif	98.3607	172.6	93.6146
220	192	D4 N-cad-488 Pax6-555 Otx2-647xy042z1.tif	87.2727	158.6	91.8186
183	166	D4 N-cad-488 Pax6-555 Otx2-647xy042z2.tif	90.7104	164	91.3681
144	144	D4 N-cad-488 Pax6-555 Otx2-647xy042z3.tif	100	178	88.641
133	122	D4 N-cad-488 Pax6-555 Otx2-647xy042z4.tif	91.7293	192.8	85.6135
113	101	D4 N-cad-488 Pax6-555 Otx2-647xy042z5.tif	89.3805	207.8	83.133
247	210	D4 N-cad-488 Pax6-555 Otx2-647xy043z1.tif	85.0202	227.4	81.9394
253	195	D4 N-cad-488 Pax6-555 Otx2-647xy043z2.tif	77.0751	233.6	79.5397
218	185	D4 N-cad-488 Pax6-555 Otx2-647xy043z3.tif	84.8624	230.2	79.8874
208	165	D4 N-cad-488 Pax6-555 Otx2-647xy043z4.tif	79.3269	233.4	75.6499
211	176	D4 N-cad-488 Pax6-555 Otx2-647xy043z5.tif	83.4123	239.6	72.8389
278	203	D4 N-cad-488 Pax6-555 Otx2-647xy044z1.tif	73.0216	242	70.5062
236	186	D4 N-cad-488 Pax6-555 Otx2-647xy044z2.tif	78.8136	235.4	73.0448
234	149	D4 N-cad-488 Pax6-555 Otx2-647xy044z3.tif	63.6752	228	76.478
239	156	D4 N-cad-488 Pax6-555 Otx2-647xy044z4.tif	65.272	216.2	81.9144
223	160	D4 N-cad-488 Pax6-555 Otx2-647xy044z5.tif	71.7489	198.2	91.0077
245	210	D4 N-cad-488 Pax6-555 Otx2-647xy045z1.tif	85.7143	181.6	98.0865
199	191	D4 N-cad-488 Pax6-555 Otx2-647xy045z2.tif	95.9799	186	96.1496
175	159	D4 N-cad-488 Pax6-555 Otx2-647xy045z3.tif	90.8571	190.6	95.7825
149	165	D4 N-cad-488 Pax6-555 Otx2-647xy045z4.tif	110.738	186.8	96.4572
140	150	D4 N-cad-488 Pax6-555 Otx2-647xy045z5.tif	107.143	183	91.2326
267	203	D4 N-cad-488 Pax6-555 Otx2-647xy046z1.tif	76.03	177.2	84.759
222	209	D4 N-cad-488 Pax6-555 Otx2-647xy046z2.tif	94.1441	174.8	86.4942
156	147	D4 N-cad-488 Pax6-555 Otx2-647xy046z3.tif	94.2308	174.8	86.0437
130	110	D4 N-cad-488 Pax6-555 Otx2-647xy046z4.tif	84.6154	179.6	85.0865
111	83	D4 N-cad-488 Pax6-555 Otx2-647xy046z5.tif	74.7748	188.4	83.9105
255	216	D4 N-cad-488 Pax6-555 Otx2-647xy047z1.tif	84.7059	198.6	85.3753
222	204	D4 N-cad-488 Pax6-555 Otx2-647xy047z2.tif	91.8919	196	81.8226
180	161	D4 N-cad-488 Pax6-555 Otx2-647xy047z3.tif	89.4444	198.2	76.6631
174	137	D4 N-cad-488 Pax6-555 Otx2-647xy047z4.tif	78.7356	201.8	74.6328
162	133	D4 N-cad-488 Pax6-555 Otx2-647xy047z5.tif	82.0988	199	77.2607
242	162	D4 N-cad-488 Pax6-555 Otx2-647xy048z1.tif	66.9421	195.8	78.7861
233	154	D4 N-cad-488 Pax6-555 Otx2-647xy048z2.tif	66.0944	204.6	81.2019
198	157	D4 N-cad-488 Pax6-555 Otx2-647xy048z3.tif	79.2929	208.8	84.8334
160	147	D4 N-cad-488 Pax6-555 Otx2-647xy048z4.tif	91.875	209	88.9748
146	131	D4 N-cad-488 Pax6-555 Otx2-647xy048z5.tif	89.726	214.8	89.5416
286	226	D4 N-cad-488 Pax6-555 Otx2-647xy049z1.tif	79.021	215.8	91.0666
254	214	D4 N-cad-488 Pax6-555 Otx2-647xy049z2.tif	84.252	196	88.7383
199	199	D4 N-cad-488 Pax6-555 Otx2-647xy049z3.tif	100	176.6	86.5376
189	179	D4 N-cad-488 Pax6-555 Otx2-647xy049z4.tif	94.709	163.6	83.4033
151	147	D4 N-cad-488 Pax6-555 Otx2-647xy049z5.tif	97.351	148	81.7588
187	126	D4 N-cad-488 Pax6-555 Otx2-647xy050z1.tif	67.3797	137.2	78.3711
157	115	D4 N-cad-488 Pax6-555 Otx2-647xy050z2.tif	73.2484	148.2	84.234
134	113	D4 N-cad-488 Pax6-555 Otx2-647xy050z3.tif	84.3284	153.4	91.3329
111	96	D4 N-cad-488 Pax6-555 Otx2-647xy050z4.tif	86.4865	159.4	94.4672
97	78	D4 N-cad-488 Pax6-555 Otx2-647xy050z5.tif	80.4124	153.4	96.923
242	234	D4 N-cad-488 Pax6-555 Otx2-647xy051z1.tif	96.6942	144.2	91.0366
183	199	D4 N-cad-488 Pax6-555 Otx2-647xy051z2.tif	108.743	134.8	85.4414
164	164	D4 N-cad-488 Pax6-555 Otx2-647xy051z3.tif	100	125.4	81.928
81	80	D4 N-cad-488 Pax6-555 Otx2-647xy051z4.tif	98.7654	114.2	80.4466
51	26	D4 N-cad-488 Pax6-555 Otx2-647xy051z5.tif	50.9804	117.8	76.047
195	134	D4 N-cad-488 Pax6-555 Otx2-647xy052z1.tif	68.7179	126.2	76.6036
136	124	D4 N-cad-488 Pax6-555 Otx2-647xy052z2.tif	91.1765	132.4	82.9485
108	100	D4 N-cad-488 Pax6-555 Otx2-647xy052z3.tif	92.5926	132.6	90.1147
99	76	D4 N-cad-488 Pax6-555 Otx2-647xy052z4.tif	76.7677	133.2	92.1367
93	50	D4 N-cad-488 Pax6-555 Otx2-647xy052z5.tif	53.7634	133.6	90.8426
226	227	D4 N-cad-488 Pax6-555 Otx2-647xy053z1.tif	100.442	126	90.6354
137	174	D4 N-cad-488 Pax6-555 Otx2-647xy053z2.tif	127.007	132.2	90.6247
111	114	D4 N-cad-488 Pax6-555 Otx2-647xy053z3.tif	102.703	139.4	87.3041
101	71	D4 N-cad-488 Pax6-555 Otx2-647xy053z4.tif	70.297	144.2	87.0599
55	29	D4 N-cad-488 Pax6-555 Otx2-647xy053z5.tif	52.7273	148.2	92.8352
257	258	D4 N-cad-488 Pax6-555 Otx2-647xy054z1.tif	100.389	148.8	106.083
173	191	D4 N-cad-488 Pax6-555 Otx2-647xy054z2.tif	110.405	145.2	100.649
135	137	D4 N-cad-488 Pax6-555 Otx2-647xy054z3.tif	101.481	148.2	96.6536
121	120	D4 N-cad-488 Pax6-555 Otx2-647xy054z4.tif	99.1736	151.6	96.752
58	69	D4 N-cad-488 Pax6-555 Otx2-647xy054z5.tif	118.966	150.8	96.9173
239	175	D4 N-cad-488 Pax6-555 Otx2-647xy055z1.tif	73.2218	158.6	91.2685
188	170	D4 N-cad-488 Pax6-555 Otx2-647xy055z2.tif	90.4255	149.8	94.1626
152	155	D4 N-cad-488 Pax6-555 Otx2-647xy055z3.tif	101.974	142.6	92.7881
117	117	D4 N-cad-488 Pax6-555 Otx2-647xy055z4.tif	100	133.6	91.4587
97	88	D4 N-cad-488 Pax6-555 Otx2-647xy055z5.tif	90.7216	130.8	86.7985
195	171	D4 N-cad-488 Pax6-555 Otx2-647xy056z1.tif	87.6923	129.4	81.5431
152	127	D4 N-cad-488 Pax6-555 Otx2-647xy056z2.tif	83.5526	135.2	79.7189
107	102	D4 N-cad-488 Pax6-555 Otx2-647xy056z3.tif	95.3271	145.8	79.3986
103	79	D4 N-cad-488 Pax6-555 Otx2-647xy056z4.tif	76.699	156.6	78.4699
90	58	D4 N-cad-488 Pax6-555 Otx2-647xy056z5.tif	64.4444	164	82.4158
224	176	D4 N-cad-488 Pax6-555 Otx2-647xy057z1.tif	78.5714	171.2	86.1936
205	168	D4 N-cad-488 Pax6-555 Otx2-647xy057z2.tif	81.9512	171.6	87.5589
161	146	D4 N-cad-488 Pax6-555 Otx2-647xy057z3.tif	90.6832	174	88.035
140	135	D4 N-cad-488 Pax6-555 Otx2-647xy057z4.tif	96.4286	180.8	87.5394
126	105	D4 N-cad-488 Pax6-555 Otx2-647xy057z5.tif	83.3333	182	87.2948
226	193	D4 N-cad-488 Pax6-555 Otx2-647xy058z1.tif	85.3982	183	87.88
217	183	D4 N-cad-488 Pax6-555 Otx2-647xy058z2.tif	84.3318	188.6	84.6587
195	172	D4 N-cad-488 Pax6-555 Otx2-647xy058z3.tif	88.2051	189.4	82.6339
146	139	D4 N-cad-488 Pax6-555 Otx2-647xy058z4.tif	95.2055	191.8	80.5485
131	113	D4 N-cad-488 Pax6-555 Otx2-647xy058z5.tif	86.2595	197	80.4608
254	176	D4 N-cad-488 Pax6-555 Otx2-647xy059z1.tif	69.2913	201.6	79.4427
221	164	D4 N-cad-488 Pax6-555 Otx2-647xy059z2.tif	74.2081	209	84.6222
207	161	D4 N-cad-488 Pax6-555 Otx2-647xy059z3.tif	77.7778	211.6	89.7806
172	163	D4 N-cad-488 Pax6-555 Otx2-647xy059z4.tif	94.7674	206.4	93.1201
154	125	D4 N-cad-488 Pax6-555 Otx2-647xy059z5.tif	81.1688	196	91.6666
291	277	D4 N-cad-488 Pax6-555 Otx2-647xy060z1.tif	95.189	186.2	91.6233
234	234	D4 N-cad-488 Pax6-555 Otx2-647xy060z2.tif	100	166.2	87.2452
181	171	D4 N-cad-488 Pax6-555 Otx2-647xy060z3.tif	94.4751	158.2	80.5442
120	105	D4 N-cad-488 Pax6-555 Otx2-647xy060z4.tif	87.5	153.6	77.0922
105	85	D4 N-cad-488 Pax6-555 Otx2-647xy060z5.tif	80.9524	160	74.329
191	140	D4 N-cad-488 Pax6-555 Otx2-647xy061z1.tif	73.2984	166.4	72.0071
194	129	D4 N-cad-488 Pax6-555 Otx2-647xy061z2.tif	66.4948	176.8	74.2199
158	122	D4 N-cad-488 Pax6-555 Otx2-647xy061z3.tif	77.2152	178.4	78.8417
152	112	D4 N-cad-488 Pax6-555 Otx2-647xy061z4.tif	73.6842	186.4	81.3785
137	95	D4 N-cad-488 Pax6-555 Otx2-647xy061z5.tif	69.3431	192.8	85.5547
243	205	D4 N-cad-488 Pax6-555 Otx2-647xy062z1.tif	84.3621	200.6	89.2997
202	181	D4 N-cad-488 Pax6-555 Otx2-647xy062z2.tif	89.604	205.8	88.4867
198	178	D4 N-cad-488 Pax6-555 Otx2-647xy062z3.tif	89.899	208.8	88.907
184	174	D4 N-cad-488 Pax6-555 Otx2-647xy062z4.tif	94.5652	211.4	88.0836
176	155	D4 N-cad-488 Pax6-555 Otx2-647xy062z5.tif	88.0682	206.2	89.6769
269	216	D4 N-cad-488 Pax6-555 Otx2-647xy063z1.tif	80.2974	196.8	88.3423
217	199	D4 N-cad-488 Pax6-555 Otx2-647xy063z2.tif	91.7051	193.6	89.6741
211	181	D4 N-cad-488 Pax6-555 Otx2-647xy063z3.tif	85.782	202.4	87.5783
158	162	D4 N-cad-488 Pax6-555 Otx2-647xy063z4.tif	102.532	208.4	85.9406
129	105	D4 N-cad-488 Pax6-555 Otx2-647xy063z5.tif	81.3953	226.6	80.2937
253	220	D4 N-cad-488 Pax6-555 Otx2-647xy064z1.tif	86.9565	245.6	79.9968
261	212	D4 N-cad-488 Pax6-555 Otx2-647xy064z2.tif	81.2261	243.6	81.3709
241	187	D4 N-cad-488 Pax6-555 Otx2-647xy064z3.tif	77.5934	230.6	85.0236
249	185	D4 N-cad-488 Pax6-555 Otx2-647xy064z4.tif	74.2972	215	88.278
224	179	D4 N-cad-488 Pax6-555 Otx2-647xy064z5.tif	79.9107	191.8	93.7193
243	228	D4 N-cad-488 Pax6-555 Otx2-647xy065z1.tif	93.8272	168.2	91.5107
196	195	D4 N-cad-488 Pax6-555 Otx2-647xy065z2.tif	99.4898	177.6	89.0212
163	153	D4 N-cad-488 Pax6-555 Otx2-647xy065z3.tif	93.865	189.4	87.2409
133	135	D4 N-cad-488 Pax6-555 Otx2-647xy065z4.tif	101.504	192.8	89.579
106	73	D4 N-cad-488 Pax6-555 Otx2-647xy065z5.tif	68.8679	193.8	90.4376
290	236	D4 N-cad-488 Pax6-555 Otx2-647xy066z1.tif	81.3793	198	95.7192
255	231	D4 N-cad-488 Pax6-555 Otx2-647xy066z2.tif	90.5882	191.8	94.8873
180	190	D4 N-cad-488 Pax6-555 Otx2-647xy066z3.tif	105.556	184.2	94.742
138	146	D4 N-cad-488 Pax6-555 Otx2-647xy066z4.tif	105.797	183.2	93.5166
127	121	D4 N-cad-488 Pax6-555 Otx2-647xy066z5.tif	95.2756	186	92.4888
259	200	D4 N-cad-488 Pax6-555 Otx2-647xy067z1.tif	77.2201	188.2	92.1293
217	195	D4 N-cad-488 Pax6-555 Otx2-647xy067z2.tif	89.8618	191.4	96.2489
175	174	D4 N-cad-488 Pax6-555 Otx2-647xy067z3.tif	99.4286	191.8	99.3725
152	153	D4 N-cad-488 Pax6-555 Otx2-647xy067z4.tif	100.658	195	97.4972
138	129	D4 N-cad-488 Pax6-555 Otx2-647xy067z5.tif	93.4783	191	99.0323
275	269	D4 N-cad-488 Pax6-555 Otx2-647xy068z1.tif	97.8182	181.6	103.414
219	231	D4 N-cad-488 Pax6-555 Otx2-647xy068z2.tif	105.479	175.4	94.8336
191	172	D4 N-cad-488 Pax6-555 Otx2-647xy068z3.tif	90.0524	176.4	83.5591
132	143	D4 N-cad-488 Pax6-555 Otx2-647xy068z4.tif	108.333	169.8	79.0929
91	105	D4 N-cad-488 Pax6-555 Otx2-647xy068z5.tif	115.385	171	71.6292
244	134	D4 N-cad-488 Pax6-555 Otx2-647xy069z1.tif	54.918	178.6	63.2809
224	110	D4 N-cad-488 Pax6-555 Otx2-647xy069z2.tif	49.1071	184.4	68.4145
158	107	D4 N-cad-488 Pax6-555 Otx2-647xy069z3.tif	67.7215	183	77.7636
138	98	D4 N-cad-488 Pax6-555 Otx2-647xy069z4.tif	71.0145	182.8	85.8754
129	95	D4 N-cad-488 Pax6-555 Otx2-647xy069z5.tif	73.6434	182.4	90.9372
273	220	D4 N-cad-488 Pax6-555 Otx2-647xy070z1.tif	80.5861	179.8	93.2774
217	208	D4 N-cad-488 Pax6-555 Otx2-647xy070z2.tif	95.8525	178.6	95.2876
157	170	D4 N-cad-488 Pax6-555 Otx2-647xy070z3.tif	108.28	173	98.5509
136	131	D4 N-cad-488 Pax6-555 Otx2-647xy070z4.tif	96.3235	166.4	97.7013
116	99	D4 N-cad-488 Pax6-555 Otx2-647xy070z5.tif	85.3448	160.8	92.3255
267	242	D4 N-cad-488 Pax6-555 Otx2-647xy071z1.tif	90.6367	149.8	87.0598
189	212	D4 N-cad-488 Pax6-555 Otx2-647xy071z2.tif	112.169	133	79.315
124	129	D4 N-cad-488 Pax6-555 Otx2-647xy071z3.tif	104.032	125	66.9482
108	75	D4 N-cad-488 Pax6-555 Otx2-647xy071z4.tif	69.4444	125.4	52.1735
61	36	D4 N-cad-488 Pax6-555 Otx2-647xy071z5.tif	59.0164	121.6	39.633
183	95	D4 N-cad-488 Pax6-555 Otx2-647xy072z1.tif	51.9126	122.2	28.4547
149	75	D4 N-cad-488 Pax6-555 Otx2-647xy072z2.tif	50.3356	136.6	37.6016
126	38	D4 N-cad-488 Pax6-555 Otx2-647xy072z3.tif	30.1587	142	48.1027
89	6	D4 N-cad-488 Pax6-555 Otx2-647xy072z4.tif	6.74157	148	59.1222
64	2	D4 N-cad-488 Pax6-555 Otx2-647xy072z5.tif	3.125	151.2	81.7739
255	249	D4 N-cad-488 Pax6-555 Otx2-647xy073z1.tif	97.6471	151.6	98.1186
176	181	D4 N-cad-488 Pax6-555 Otx2-647xy073z2.tif	102.841	144.2	95.7451
156	133	D4 N-cad-488 Pax6-555 Otx2-647xy073z3.tif	85.2564	147	91.9138
105	126	D4 N-cad-488 Pax6-555 Otx2-647xy073z4.tif	120	150.8	91.4339
66	56	D4 N-cad-488 Pax6-555 Otx2-647xy073z5.tif	84.8485	155.4	84.9339
218	187	D4 N-cad-488 Pax6-555 Otx2-647xy074z1.tif	85.7798	164.2	83.0551
190	159	D4 N-cad-488 Pax6-555 Otx2-647xy074z2.tif	83.6842	170.6	84.4592
175	145	D4 N-cad-488 Pax6-555 Otx2-647xy074z3.tif	82.8571	185.2	84.6805
128	112	D4 N-cad-488 Pax6-555 Otx2-647xy074z4.tif	87.5	193.6	86.1736
110	83	D4 N-cad-488 Pax6-555 Otx2-647xy074z5.tif	75.4545	203	88.1022
250	232	D4 N-cad-488 Pax6-555 Otx2-647xy075z1.tif	92.8	207.8	90.6232
263	223	D4 N-cad-488 Pax6-555 Otx2-647xy075z2.tif	84.7909	211.2	90.1905
217	196	D4 N-cad-488 Pax6-555 Otx2-647xy075z3.tif	90.3226	206.8	90.9917
175	170	D4 N-cad-488 Pax6-555 Otx2-647xy075z4.tif	97.1429	196.6	91.8429
134	118	D4 N-cad-488 Pax6-555 Otx2-647xy075z5.tif	88.0597	189	90.2245
267	242	D4 N-cad-488 Pax6-555 Otx2-647xy076z1.tif	90.6367	179.6	90.3137
241	214	D4 N-cad-488 Pax6-555 Otx2-647xy076z2.tif	88.7967	180.4	91.8174
166	157	D4 N-cad-488 Pax6-555 Otx2-647xy076z3.tif	94.5783	181.2	93.8131
137	122	D4 N-cad-488 Pax6-555 Otx2-647xy076z4.tif	89.0511	184.4	93.6887
87	77	D4 N-cad-488 Pax6-555 Otx2-647xy076z5.tif	88.5057	188	93.8139
271	266	D4 N-cad-488 Pax6-555 Otx2-647xy077z1.tif	98.155	197.6	93.7424
245	242	D4 N-cad-488 Pax6-555 Otx2-647xy077z2.tif	98.7755	189.4	91.7636
182	171	D4 N-cad-488 Pax6-555 Otx2-647xy077z3.tif	93.956	184.4	89.8267
155	139	D4 N-cad-488 Pax6-555 Otx2-647xy077z4.tif	89.6774	178.6	91.9505
135	119	D4 N-cad-488 Pax6-555 Otx2-647xy077z5.tif	88.1481	173.8	88.8242
230	203	D4 N-cad-488 Pax6-555 Otx2-647xy078z1.tif	88.2609	168.6	77.9835
220	196	D4 N-cad-488 Pax6-555 Otx2-647xy078z2.tif	89.0909	178.4	73.8798
153	160	D4 N-cad-488 Pax6-555 Otx2-647xy078z3.tif	104.575	183.8	72.6608
131	97	D4 N-cad-488 Pax6-555 Otx2-647xy078z4.tif	74.0458	186.2	74.5336
109	37	D4 N-cad-488 Pax6-555 Otx2-647xy078z5.tif	33.945	188.2	78.0223
279	189	D4 N-cad-488 Pax6-555 Otx2-647xy079z1.tif	67.7419	189.2	87.7246
247	205	D4 N-cad-488 Pax6-555 Otx2-647xy079z2.tif	82.996	181.8	87.3993
165	188	D4 N-cad-488 Pax6-555 Otx2-647xy079z3.tif	113.939	173	83.1154
141	129	D4 N-cad-488 Pax6-555 Otx2-647xy079z4.tif	91.4894	180	72.2275
114	94	D4 N-cad-488 Pax6-555 Otx2-647xy079z5.tif	82.4561	189	65.1124
242	160	D4 N-cad-488 Pax6-555 Otx2-647xy080z1.tif	66.1157	197.4	61.1853
203	125	D4 N-cad-488 Pax6-555 Otx2-647xy080z2.tif	61.5764	207.2	63.8385
200	119	D4 N-cad-488 Pax6-555 Otx2-647xy080z3.tif	59.5	215	67.8042
186	104	D4 N-cad-488 Pax6-555 Otx2-647xy080z4.tif	55.914	213	72.7463
156	98	D4 N-cad-488 Pax6-555 Otx2-647xy080z5.tif	62.8205	209.6	78.4866
291	231	D4 N-cad-488 Pax6-555 Otx2-647xy081z1.tif	79.3814	206.6	81.2416
242	197	D4 N-cad-488 Pax6-555 Otx2-647xy081z2.tif	81.405	195.6	80.6196
190	160	D4 N-cad-488 Pax6-555 Otx2-647xy081z3.tif	84.2105	193.6	79.942
169	143	D4 N-cad-488 Pax6-555 Otx2-647xy081z4.tif	84.6154	196	79.1395
141	108	D4 N-cad-488 Pax6-555 Otx2-647xy081z5.tif	76.5957	202	78.0958
236	180	D4 N-cad-488 Pax6-555 Otx2-647xy082z1.tif	76.2712	216.2	75.7956
232	181	D4 N-cad-488 Pax6-555 Otx2-647xy082z2.tif	78.0172	215	75.0631
202	162	D4 N-cad-488 Pax6-555 Otx2-647xy082z3.tif	80.198	210.4	74.5792
199	158	D4 N-cad-488 Pax6-555 Otx2-647xy082z4.tif	79.397	204.4	75.2838
212	138	D4 N-cad-488 Pax6-555 Otx2-647xy082z5.tif	65.0943	195.2	75.3521
230	167	D4 N-cad-488 Pax6-555 Otx2-647xy083z1.tif	72.6087	181.8	77.5057
209	158	D4 N-cad-488 Pax6-555 Otx2-647xy083z2.tif	75.5981	185.4	77.742
172	144	D4 N-cad-488 Pax6-555 Otx2-647xy083z3.tif	83.7209	186.2	78.6787
153	122	D4 N-cad-488 Pax6-555 Otx2-647xy083z4.tif	79.7386	183	79.8832
145	110	D4 N-cad-488 Pax6-555 Otx2-647xy083z5.tif	75.8621	178.8	80.1477
248	183	D4 N-cad-488 Pax6-555 Otx2-647xy084z1.tif	73.7903	174.6	79.4914
213	171	D4 N-cad-488 Pax6-555 Otx2-647xy084z2.tif	80.2817	177.8	80.7939
156	140	D4 N-cad-488 Pax6-555 Otx2-647xy084z3.tif	89.7436	180.2	82.0709
132	107	D4 N-cad-488 Pax6-555 Otx2-647xy084z4.tif	81.0606	184.6	80.8638
124	90	D4 N-cad-488 Pax6-555 Otx2-647xy084z5.tif	72.5806	182.6	81.5369
264	212	D4 N-cad-488 Pax6-555 Otx2-647xy085z1.tif	80.303	176.8	82.3892
225	195	D4 N-cad-488 Pax6-555 Otx2-647xy085z2.tif	86.6667	176.8	83.9801
178	149	D4 N-cad-488 Pax6-555 Otx2-647xy085z3.tif	83.7079	179.8	85.2301
122	103	D4 N-cad-488 Pax6-555 Otx2-647xy085z4.tif	84.4262	176	92.7652
95	73	D4 N-cad-488 Pax6-555 Otx2-647xy085z5.tif	76.8421	170.2	100.826
264	233	D4 N-cad-488 Pax6-555 Otx2-647xy086z1.tif	88.2576	164.8	108.105
240	223	D4 N-cad-488 Pax6-555 Otx2-647xy086z2.tif	92.9167	163.8	104.276
159	193	D4 N-cad-488 Pax6-555 Otx2-647xy086z3.tif	121.384	162.8	100.416
93	116	D4 N-cad-488 Pax6-555 Otx2-647xy086z4.tif	124.731	168.4	93.3583
68	77	D4 N-cad-488 Pax6-555 Otx2-647xy086z5.tif	113.235	179.4	86.1148
259	179	D4 N-cad-488 Pax6-555 Otx2-647xy087z1.tif	69.112	190.6	81.2097
235	173	D4 N-cad-488 Pax6-555 Otx2-647xy087z2.tif	73.617	197.8	85.828
187	161	D4 N-cad-488 Pax6-555 Otx2-647xy087z3.tif	86.0963	204.2	91.0297
148	131	D4 N-cad-488 Pax6-555 Otx2-647xy087z4.tif	88.5135	206.8	94.5104
124	110	D4 N-cad-488 Pax6-555 Otx2-647xy087z5.tif	88.7097	210.8	95.022
295	272	D4 N-cad-488 Pax6-555 Otx2-647xy088z1.tif	92.2034	208.6	100.289
267	266	D4 N-cad-488 Pax6-555 Otx2-647xy088z2.tif	99.6255	197.2	99.6634
200	207	D4 N-cad-488 Pax6-555 Otx2-647xy088z3.tif	103.5	177.8	103.268
168	153	D4 N-cad-488 Pax6-555 Otx2-647xy088z4.tif	91.0714	167	104.212
113	130	D4 N-cad-488 Pax6-555 Otx2-647xy088z5.tif	115.044	153.8	93.6443
238	212	D4 N-cad-488 Pax6-555 Otx2-647xy089z1.tif	89.0756	146.4	72.2144
170	200	D4 N-cad-488 Pax6-555 Otx2-647xy089z2.tif	117.647	141.8	71.7016
146	158	D4 N-cad-488 Pax6-555 Otx2-647xy089z3.tif	108.219	140.2	68.9129
102	39	D4 N-cad-488 Pax6-555 Otx2-647xy089z4.tif	38.2353	135	68.7691
76	6	D4 N-cad-488 Pax6-555 Otx2-647xy089z5.tif	7.89474	135	78.573
215	186	D4 N-cad-488 Pax6-555 Otx2-647xy090z1.tif	86.5116	137.4	85.8577
162	168	D4 N-cad-488 Pax6-555 Otx2-647xy090z2.tif	103.704	151.6	86.2477
120	129	D4 N-cad-488 Pax6-555 Otx2-647xy090z3.tif	107.5	168.6	84.4543
102	89	D4 N-cad-488 Pax6-555 Otx2-647xy090z4.tif	87.2549	180.4	83.8481
88	39	D4 N-cad-488 Pax6-555 Otx2-647xy090z5.tif	44.3182	189.4	86.5332
286	253	D4 N-cad-488 Pax6-555 Otx2-647xy091z1.tif	88.4615	197.4	95.1696
247	234	D4 N-cad-488 Pax6-555 Otx2-647xy091z2.tif	94.7368	186	93.8965
179	187	D4 N-cad-488 Pax6-555 Otx2-647xy091z3.tif	104.469	178.2	92.0645
147	148	D4 N-cad-488 Pax6-555 Otx2-647xy091z4.tif	100.68	175.8	87.9371
128	112	D4 N-cad-488 Pax6-555 Otx2-647xy091z5.tif	87.5	171.8	86.5412
229	188	D4 N-cad-488 Pax6-555 Otx2-647xy092z1.tif	82.0961	164.2	85.4857
208	178	D4 N-cad-488 Pax6-555 Otx2-647xy092z2.tif	85.5769	173.2	86.2197
167	140	D4 N-cad-488 Pax6-555 Otx2-647xy092z3.tif	83.8323	172.8	91.7257
127	119	D4 N-cad-488 Pax6-555 Otx2-647xy092z4.tif	93.7008	173	94.9592
90	74	D4 N-cad-488 Pax6-555 Otx2-647xy092z5.tif	82.2222	169.4	98.054
274	235	D4 N-cad-488 Pax6-555 Otx2-647xy093z1.tif	85.7664	169.2	100.036
206	233	D4 N-cad-488 Pax6-555 Otx2-647xy093z2.tif	113.107	171.4	102.813
168	168	D4 N-cad-488 Pax6-555 Otx2-647xy093z3.tif	100	178.4	101.022
109	119	D4 N-cad-488 Pax6-555 Otx2-647xy093z4.tif	109.174	176.6	101.147
89	82	D4 N-cad-488 Pax6-555 Otx2-647xy093z5.tif	92.1348	176.6	100.046
285	284	D4 N-cad-488 Pax6-555 Otx2-647xy094z1.tif	99.6491	174.2	106.295
241	251	D4 N-cad-488 Pax6-555 Otx2-647xy094z2.tif	104.149	174.2	103.909
159	160	D4 N-cad-488 Pax6-555 Otx2-647xy094z3.tif	100.629	173.2	104.265
109	113	D4 N-cad-488 Pax6-555 Otx2-647xy094z4.tif	103.67	169.8	108.365
77	95	D4 N-cad-488 Pax6-555 Otx2-647xy094z5.tif	123.377	168.8	110.323
285	250	D4 N-cad-488 Pax6-555 Otx2-647xy095z1.tif	87.7193	171.8	96.7349
236	250	D4 N-cad-488 Pax6-555 Otx2-647xy095z2.tif	105.932	174.4	93.0166
142	172	D4 N-cad-488 Pax6-555 Otx2-647xy095z3.tif	121.127	175.8	90.3486
104	118	D4 N-cad-488 Pax6-555 Otx2-647xy095z4.tif	113.462	183.8	85.2442
92	51	D4 N-cad-488 Pax6-555 Otx2-647xy095z5.tif	55.4348	197.4	81.0402
298	206	D4 N-cad-488 Pax6-555 Otx2-647xy096z1.tif	69.1275	206.8	89.09
243	225	D4 N-cad-488 Pax6-555 Otx2-647xy096z2.tif	92.5926	195.4	90.7831
182	174	D4 N-cad-488 Pax6-555 Otx2-647xy096z3.tif	95.6044	187.2	87.8092
172	159	D4 N-cad-488 Pax6-555 Otx2-647xy096z4.tif	92.4419	181.4	85.8125
139	133	D4 N-cad-488 Pax6-555 Otx2-647xy096z5.tif	95.6835	172.4	84.6469
241	187	D4 N-cad-488 Pax6-555 Otx2-647xy097z1.tif	77.5934	169.2	80.7948
202	157	D4 N-cad-488 Pax6-555 Otx2-647xy097z2.tif	77.7228	176.2	82.8124
153	131	D4 N-cad-488 Pax6-555 Otx2-647xy097z3.tif	85.6209	179.8	86.2678
127	110	D4 N-cad-488 Pax6-555 Otx2-647xy097z4.tif	86.6142	182.8	87.3579
123	94	D4 N-cad-488 Pax6-555 Otx2-647xy097z5.tif	76.4228	182.4	89.7151
276	242	D4 N-cad-488 Pax6-555 Otx2-647xy098z1.tif	87.6812	177.8	92.2305
220	209	D4 N-cad-488 Pax6-555 Otx2-647xy098z2.tif	95	169.8	93.4231
168	153	D4 N-cad-488 Pax6-555 Otx2-647xy098z3.tif	91.0714	164.2	93.6939
125	123	D4 N-cad-488 Pax6-555 Otx2-647xy098z4.tif	98.4	162.2	94.8467
100	89	D4 N-cad-488 Pax6-555 Otx2-647xy098z5.tif	89	166.2	93.0978
236	221	D4 N-cad-488 Pax6-555 Otx2-647xy099z1.tif	93.6441	170.4	93.149
192	185	D4 N-cad-488 Pax6-555 Otx2-647xy099z2.tif	96.3542	173.2	87.7002
158	153	D4 N-cad-488 Pax6-555 Otx2-647xy099z3.tif	96.8354	176.2	84.468
145	130	D4 N-cad-488 Pax6-555 Otx2-647xy099z4.tif	89.6552	177	81.6441
121	108	D4 N-cad-488 Pax6-555 Otx2-647xy099z5.tif	89.2562	175	78.6761
250	166	D4 N-cad-488 Pax6-555 Otx2-647xy100z1.tif	66.4	172.8	75.7339
207	166	D4 N-cad-488 Pax6-555 Otx2-647xy100z2.tif	80.1932	181.4	79.0409
162	134	D4 N-cad-488 Pax6-555 Otx2-647xy100z3.tif	82.716	190.4	81.5737
135	101	D4 N-cad-488 Pax6-555 Otx2-647xy100z4.tif	74.8148	203.8	82.4978
110	82	D4 N-cad-488 Pax6-555 Otx2-647xy100z5.tif	74.5455	219.6	85.2918
293	243	D5 N-cad-488 Pax6-555 Otx2-647xy01z1.tif	82.9352	236.6	89.0494
252	234	D5 N-cad-488 Pax6-555 Otx2-647xy01z2.tif	92.8571	223.2	90.8694
229	200	D5 N-cad-488 Pax6-555 Otx2-647xy01z3.tif	87.3362	207	93.7015
214	190	D5 N-cad-488 Pax6-555 Otx2-647xy01z4.tif	88.785	184.2	99.0169
195	182	D5 N-cad-488 Pax6-555 Otx2-647xy01z5.tif	93.3333	163.6	97.8364
226	208	D5 N-cad-488 Pax6-555 Otx2-647xy02z1.tif	92.0354	145	94.2678
171	183	D5 N-cad-488 Pax6-555 Otx2-647xy02z2.tif	107.018	147	92.0472
115	131	D5 N-cad-488 Pax6-555 Otx2-647xy02z3.tif	113.913	156	87.7733
111	92	D5 N-cad-488 Pax6-555 Otx2-647xy02z4.tif	82.8829	175.6	81.2348
102	77	D5 N-cad-488 Pax6-555 Otx2-647xy02z5.tif	75.4902	195.6	81.9094
236	191	D5 N-cad-488 Pax6-555 Otx2-647xy03z1.tif	80.9322	217.8	83.2433
216	185	D5 N-cad-488 Pax6-555 Otx2-647xy03z2.tif	85.6481	223	83.3927
213	173	D5 N-cad-488 Pax6-555 Otx2-647xy03z3.tif	81.2207	225.6	83.381
211	182	D5 N-cad-488 Pax6-555 Otx2-647xy03z4.tif	86.2559	218	85.994
213	175	D5 N-cad-488 Pax6-555 Otx2-647xy03z5.tif	82.1596	204	86.6152
262	214	D5 N-cad-488 Pax6-555 Otx2-647xy04z1.tif	81.6794	185.6	90.6791
229	196	D5 N-cad-488 Pax6-555 Otx2-647xy04z2.tif	85.5895	188.4	86.4447
175	165	D5 N-cad-488 Pax6-555 Otx2-647xy04z3.tif	94.2857	186	82.6909
141	126	D5 N-cad-488 Pax6-555 Otx2-647xy04z4.tif	89.3617	182.2	79.7311
121	124	D5 N-cad-488 Pax6-555 Otx2-647xy04z5.tif	102.479	178.8	78.3104
276	167	D5 N-cad-488 Pax6-555 Otx2-647xy05z1.tif	60.5072	176.8	70.7875
217	145	D5 N-cad-488 Pax6-555 Otx2-647xy05z2.tif	66.8203	175.2	75.2532
156	124	D5 N-cad-488 Pax6-555 Otx2-647xy05z3.tif	79.4872	179.6	81.9729
124	102	D5 N-cad-488 Pax6-555 Otx2-647xy05z4.tif	82.2581	177.2	91.7699
111	72	D5 N-cad-488 Pax6-555 Otx2-647xy05z5.tif	64.8649	178.6	94.8602
268	222	D5 N-cad-488 Pax6-555 Otx2-647xy06z1.tif	82.8358	178.4	100.978
239	240	D5 N-cad-488 Pax6-555 Otx2-647xy06z2.tif	100.418	178.4	102.918
144	185	D5 N-cad-488 Pax6-555 Otx2-647xy06z3.tif	128.472	178.2	103.927
131	128	D5 N-cad-488 Pax6-555 Otx2-647xy06z4.tif	97.7099	180.2	103.168
110	105	D5 N-cad-488 Pax6-555 Otx2-647xy06z5.tif	95.4545	179.4	109.453
268	248	D5 N-cad-488 Pax6-555 Otx2-647xy07z1.tif	92.5373	170.8	120.809
238	251	D5 N-cad-488 Pax6-555 Otx2-647xy07z2.tif	105.462	170.8	122.227
154	192	D5 N-cad-488 Pax6-555 Otx2-647xy07z3.tif	124.675	158.2	130.164
127	164	D5 N-cad-488 Pax6-555 Otx2-647xy07z4.tif	129.134	152.2	132.809
67	102	D5 N-cad-488 Pax6-555 Otx2-647xy07z5.tif	152.239	148	130.001
268	267	D5 N-cad-488 Pax6-555 Otx2-647xy08z1.tif	99.6269	150.2	132.887
175	254	D5 N-cad-488 Pax6-555 Otx2-647xy08z2.tif	145.143	148.2	132.729
124	171	D5 N-cad-488 Pax6-555 Otx2-647xy08z3.tif	137.903	150.8	126.785
106	122	D5 N-cad-488 Pax6-555 Otx2-647xy08z4.tif	115.094	152	125.205
78	130	D5 N-cad-488 Pax6-555 Otx2-647xy08z5.tif	166.667	153.2	128.079
258	255	D5 N-cad-488 Pax6-555 Otx2-647xy09z1.tif	98.8372	152.6	122.212
188	217	D5 N-cad-488 Pax6-555 Otx2-647xy09z2.tif	115.426	154.2	119.587
130	169	D5 N-cad-488 Pax6-555 Otx2-647xy09z3.tif	130	160	118.161
112	145	D5 N-cad-488 Pax6-555 Otx2-647xy09z4.tif	129.464	161.4	116.249
75	103	D5 N-cad-488 Pax6-555 Otx2-647xy09z5.tif	137.333	159.2	109.564
266	228	D5 N-cad-488 Pax6-555 Otx2-647xy10z1.tif	85.7143	161.8	97.0974
217	235	D5 N-cad-488 Pax6-555 Otx2-647xy10z2.tif	108.295	159.6	96.2682
137	165	D5 N-cad-488 Pax6-555 Otx2-647xy10z3.tif	120.438	163.6	92.4995
101	97	D5 N-cad-488 Pax6-555 Otx2-647xy10z4.tif	96.0396	177.8	87.2581
88	66	D5 N-cad-488 Pax6-555 Otx2-647xy10z5.tif	75	193.2	89.1738
255	208	D5 N-cad-488 Pax6-555 Otx2-647xy11z1.tif	81.5686	206.8	92.5071
237	212	D5 N-cad-488 Pax6-555 Otx2-647xy11z2.tif	89.4515	211.6	91.4622
208	196	D5 N-cad-488 Pax6-555 Otx2-647xy11z3.tif	94.2308	209.8	92.1684
178	188	D5 N-cad-488 Pax6-555 Otx2-647xy11z4.tif	105.618	194.6	94.9889
156	143	D5 N-cad-488 Pax6-555 Otx2-647xy11z5.tif	91.6667	182.8	91.6804
279	213	D5 N-cad-488 Pax6-555 Otx2-647xy12z1.tif	76.3441	172.2	91.4054
228	212	D5 N-cad-488 Pax6-555 Otx2-647xy12z2.tif	92.9825	170.2	91.3038
132	143	D5 N-cad-488 Pax6-555 Otx2-647xy12z3.tif	108.333	170	89.9761
119	106	D5 N-cad-488 Pax6-555 Otx2-647xy12z4.tif	89.0756	184.6	85.285
103	93	D5 N-cad-488 Pax6-555 Otx2-647xy12z5.tif	90.2913	199.4	84.0502
269	204	D5 N-cad-488 Pax6-555 Otx2-647xy13z1.tif	75.8364	216.8	82.413
227	196	D5 N-cad-488 Pax6-555 Otx2-647xy13z2.tif	86.3436	215.6	83.6716
205	174	D5 N-cad-488 Pax6-555 Otx2-647xy13z3.tif	84.878	212.8	85.2761
193	160	D5 N-cad-488 Pax6-555 Otx2-647xy13z4.tif	82.9016	203.2	89.9565
190	156	D5 N-cad-488 Pax6-555 Otx2-647xy13z5.tif	82.1053	187.6	93.8979
263	216	D5 N-cad-488 Pax6-555 Otx2-647xy14z1.tif	82.1293	168.6	95.3716
213	201	D5 N-cad-488 Pax6-555 Otx2-647xy14z2.tif	94.3662	167.4	93.2648
157	170	D5 N-cad-488 Pax6-555 Otx2-647xy14z3.tif	108.28	171	90.4089
115	118	D5 N-cad-488 Pax6-555 Otx2-647xy14z4.tif	102.609	185.8	83.2117
95	85	D5 N-cad-488 Pax6-555 Otx2-647xy14z5.tif	89.4737	203.4	80.2269
257	184	D5 N-cad-488 Pax6-555 Otx2-647xy15z1.tif	71.5953	228.6	78.3503
231	185	D5 N-cad-488 Pax6-555 Otx2-647xy15z2.tif	80.0866	221	78.3691
231	167	D5 N-cad-488 Pax6-555 Otx2-647xy15z3.tif	72.2944	219.2	77.2167
203	178	D5 N-cad-488 Pax6-555 Otx2-647xy15z4.tif	87.6847	215.8	77.5242
221	177	D5 N-cad-488 Pax6-555 Otx2-647xy15z5.tif	80.0905	215.2	75.4872
219	157	D5 N-cad-488 Pax6-555 Otx2-647xy16z1.tif	71.6895	205	75.7044
222	165	D5 N-cad-488 Pax6-555 Otx2-647xy16z2.tif	74.3243	211.2	76.4065
214	158	D5 N-cad-488 Pax6-555 Otx2-647xy16z3.tif	73.8318	210.6	78.1627
200	155	D5 N-cad-488 Pax6-555 Otx2-647xy16z4.tif	77.5	208	80.9087
170	138	D5 N-cad-488 Pax6-555 Otx2-647xy16z5.tif	81.1765	203.6	83.0492
250	188	D5 N-cad-488 Pax6-555 Otx2-647xy17z1.tif	75.2	205.4	82.6798
219	182	D5 N-cad-488 Pax6-555 Otx2-647xy17z2.tif	83.105	201.6	83.3108
201	176	D5 N-cad-488 Pax6-555 Otx2-647xy17z3.tif	87.5622	196.6	85.762
178	157	D5 N-cad-488 Pax6-555 Otx2-647xy17z4.tif	88.2022	188.4	86.3745
179	142	D5 N-cad-488 Pax6-555 Otx2-647xy17z5.tif	79.3296	177.4	84.0186
231	181	D5 N-cad-488 Pax6-555 Otx2-647xy18z1.tif	78.355	165.8	83.194
194	185	D5 N-cad-488 Pax6-555 Otx2-647xy18z2.tif	95.3608	166.2	81.8578
160	145	D5 N-cad-488 Pax6-555 Otx2-647xy18z3.tif	90.625	167.4	78.9856
123	94	D5 N-cad-488 Pax6-555 Otx2-647xy18z4.tif	76.4228	170.2	77.7572
121	91	D5 N-cad-488 Pax6-555 Otx2-647xy18z5.tif	75.2066	178.6	79.6848
233	167	D5 N-cad-488 Pax6-555 Otx2-647xy19z1.tif	71.6738	180.6	84.1854
200	162	D5 N-cad-488 Pax6-555 Otx2-647xy19z2.tif	81	180.2	84.6559
174	147	D5 N-cad-488 Pax6-555 Otx2-647xy19z3.tif	84.4828	180.2	84.6559
165	142	D5 N-cad-488 Pax6-555 Otx2-647xy19z4.tif	86.0606	185.8	81.9177
131	128	D5 N-cad-488 Pax6-555 Otx2-647xy19z5.tif	97.7099	188.4	80.4359
231	171	D5 N-cad-488 Pax6-555 Otx2-647xy20z1.tif	74.026	191	77.6995
200	162	D5 N-cad-488 Pax6-555 Otx2-647xy20z2.tif	81	193.8	75.3025
202	143	D5 N-cad-488 Pax6-555 Otx2-647xy20z3.tif	70.7921	199	73.5273
178	140	D5 N-cad-488 Pax6-555 Otx2-647xy20z4.tif	78.6517	198.2	74.2173
144	121	D5 N-cad-488 Pax6-555 Otx2-647xy20z5.tif	84.0278	196.8	73.3408
245	152	D5 N-cad-488 Pax6-555 Otx2-647xy21z1.tif	62.0408	195.6	71.4628
226	163	D5 N-cad-488 Pax6-555 Otx2-647xy21z2.tif	72.1239	195.2	74.6102
198	147	D5 N-cad-488 Pax6-555 Otx2-647xy21z3.tif	74.2424	191.2	79.797
171	127	D5 N-cad-488 Pax6-555 Otx2-647xy21z4.tif	74.269	189.2	82.8209
138	103	D5 N-cad-488 Pax6-555 Otx2-647xy21z5.tif	74.6377	186	86.9348
243	189	D5 N-cad-488 Pax6-555 Otx2-647xy22z1.tif	77.7778	185.4	89.6369
206	202	D5 N-cad-488 Pax6-555 Otx2-647xy22z2.tif	98.0583	198	91.0748
188	168	D5 N-cad-488 Pax6-555 Otx2-647xy22z3.tif	89.3617	215.4	91.1219
155	147	D5 N-cad-488 Pax6-555 Otx2-647xy22z4.tif	94.8387	214.2	98.3045
135	119	D5 N-cad-488 Pax6-555 Otx2-647xy22z5.tif	88.1481	206.4	105.026
306	260	D5 N-cad-488 Pax6-555 Otx2-647xy23z1.tif	84.9673	199.8	108.573
293	288	D5 N-cad-488 Pax6-555 Otx2-647xy23z2.tif	98.2935	188.8	107.675
182	228	D5 N-cad-488 Pax6-555 Otx2-647xy23z3.tif	125.275	170	109.625
116	149	D5 N-cad-488 Pax6-555 Otx2-647xy23z4.tif	128.448	156.8	109.225
102	108	D5 N-cad-488 Pax6-555 Otx2-647xy23z5.tif	105.882	153.4	104.545
251	202	D5 N-cad-488 Pax6-555 Otx2-647xy24z1.tif	80.4781	152	106.948
199	215	D5 N-cad-488 Pax6-555 Otx2-647xy24z2.tif	108.04	153.8	105.468
116	143	D5 N-cad-488 Pax6-555 Otx2-647xy24z3.tif	123.276	158.6	103.142
99	104	D5 N-cad-488 Pax6-555 Otx2-647xy24z4.tif	105.051	168.4	98.2445
95	112	D5 N-cad-488 Pax6-555 Otx2-647xy24z5.tif	117.895	175.8	98.1168
260	190	D5 N-cad-488 Pax6-555 Otx2-647xy25z1.tif	73.0769	169	106.669
223	215	D5 N-cad-488 Pax6-555 Otx2-647xy25z2.tif	96.4126	173.4	107.515
165	163	D5 N-cad-488 Pax6-555 Otx2-647xy25z3.tif	98.7879	172.2	110.075
136	142	D5 N-cad-488 Pax6-555 Otx2-647xy25z4.tif	104.412	163	121.242
61	98	D5 N-cad-488 Pax6-555 Otx2-647xy25z5.tif	160.656	153.2	123.118
282	218	D5 N-cad-488 Pax6-555 Otx2-647xy26z1.tif	77.305	157.6	107.373
217	237	D5 N-cad-488 Pax6-555 Otx2-647xy26z2.tif	109.217	158.8	107.051
119	184	D5 N-cad-488 Pax6-555 Otx2-647xy26z3.tif	154.622	159.2	107.582
87	99	D5 N-cad-488 Pax6-555 Otx2-647xy26z4.tif	113.793	162.4	104.954
83	68	D5 N-cad-488 Pax6-555 Otx2-647xy26z5.tif	81.9277	164.4	108.381
288	218	D5 N-cad-488 Pax6-555 Otx2-647xy27z1.tif	75.6944	167.6	112.601
219	245	D5 N-cad-488 Pax6-555 Otx2-647xy27z2.tif	111.872	156.2	116.164
135	191	D5 N-cad-488 Pax6-555 Otx2-647xy27z3.tif	141.481	145.4	116.092
97	127	D5 N-cad-488 Pax6-555 Otx2-647xy27z4.tif	130.928	144.4	107.488
99	102	D5 N-cad-488 Pax6-555 Otx2-647xy27z5.tif	103.03	148.4	98.5677
231	216	D5 N-cad-488 Pax6-555 Otx2-647xy28z1.tif	93.5065	147.6	96.4879
165	184	D5 N-cad-488 Pax6-555 Otx2-647xy28z2.tif	111.515	151.8	96.1993
130	128	D5 N-cad-488 Pax6-555 Otx2-647xy28z3.tif	98.4615	164.2	92.0461
117	101	D5 N-cad-488 Pax6-555 Otx2-647xy28z4.tif	86.3248	174	90.7895
95	88	D5 N-cad-488 Pax6-555 Otx2-647xy28z5.tif	92.6316	179.4	91.9968
252	232	D5 N-cad-488 Pax6-555 Otx2-647xy29z1.tif	92.0635	184.2	88.4284
227	206	D5 N-cad-488 Pax6-555 Otx2-647xy29z2.tif	90.7489	181.4	84.8897
179	165	D5 N-cad-488 Pax6-555 Otx2-647xy29z3.tif	92.1788	182	82.653
144	133	D5 N-cad-488 Pax6-555 Otx2-647xy29z4.tif	92.3611	187.8	81.4287
119	89	D5 N-cad-488 Pax6-555 Otx2-647xy29z5.tif	74.7899	190.2	81.0334
238	177	D5 N-cad-488 Pax6-555 Otx2-647xy30z1.tif	74.3697	192.4	82.537
230	183	D5 N-cad-488 Pax6-555 Otx2-647xy30z2.tif	79.5652	200.2	85.858
208	179	D5 N-cad-488 Pax6-555 Otx2-647xy30z3.tif	86.0577	203	89.4531
156	141	D5 N-cad-488 Pax6-555 Otx2-647xy30z4.tif	90.3846	193.8	93.8465
130	107	D5 N-cad-488 Pax6-555 Otx2-647xy30z5.tif	82.3077	187.8	93.2299
277	252	D5 N-cad-488 Pax6-555 Otx2-647xy31z1.tif	90.9747	184	92.4441
244	238	D5 N-cad-488 Pax6-555 Otx2-647xy31z2.tif	97.541	177.4	91.7901
162	175	D5 N-cad-488 Pax6-555 Otx2-647xy31z3.tif	108.025	169.8	92.9615
126	110	D5 N-cad-488 Pax6-555 Otx2-647xy31z4.tif	87.3016	168.2	89.928
111	87	D5 N-cad-488 Pax6-555 Otx2-647xy31z5.tif	78.3784	173.6	89.5919
244	214	D5 N-cad-488 Pax6-555 Otx2-647xy32z1.tif	87.7049	176.8	90.2942
206	213	D5 N-cad-488 Pax6-555 Otx2-647xy32z2.tif	103.398	177.4	85.6277
154	143	D5 N-cad-488 Pax6-555 Otx2-647xy32z3.tif	92.8571	181.8	79.5095
153	131	D5 N-cad-488 Pax6-555 Otx2-647xy32z4.tif	85.6209	193.4	75.938
127	104	D5 N-cad-488 Pax6-555 Otx2-647xy32z5.tif	81.8898	199.6	76.4225
247	159	D5 N-cad-488 Pax6-555 Otx2-647xy33z1.tif	64.3725	210.2	77.0446
228	166	D5 N-cad-488 Pax6-555 Otx2-647xy33z2.tif	72.807	217.4	79.1524
212	159	D5 N-cad-488 Pax6-555 Otx2-647xy33z3.tif	75	221.4	82.4136
184	162	D5 N-cad-488 Pax6-555 Otx2-647xy33z4.tif	88.0435	216	86.4406
180	153	D5 N-cad-488 Pax6-555 Otx2-647xy33z5.tif	85	210.2	86.5094
283	212	D5 N-cad-488 Pax6-555 Otx2-647xy34z1.tif	74.9117	200.6	88.6003
248	221	D5 N-cad-488 Pax6-555 Otx2-647xy34z2.tif	89.1129	191.8	89.4338
185	176	D5 N-cad-488 Pax6-555 Otx2-647xy34z3.tif	95.1351	184.6	88.9697
155	137	D5 N-cad-488 Pax6-555 Otx2-647xy34z4.tif	88.3871	183	87.2309
132	126	D5 N-cad-488 Pax6-555 Otx2-647xy34z5.tif	95.4545	179.6	86.2201
239	189	D5 N-cad-488 Pax6-555 Otx2-647xy35z1.tif	79.0795	178.2	82.9692
212	184	D5 N-cad-488 Pax6-555 Otx2-647xy35z2.tif	86.7925	182.8	83.7945
177	153	D5 N-cad-488 Pax6-555 Otx2-647xy35z3.tif	86.4407	182.4	87.0075
138	115	D5 N-cad-488 Pax6-555 Otx2-647xy35z4.tif	83.3333	174.6	95.9512
125	99	D5 N-cad-488 Pax6-555 Otx2-647xy35z5.tif	79.2	169.2	99.8251
262	218	D5 N-cad-488 Pax6-555 Otx2-647xy36z1.tif	83.2061	162.8	99.0388
210	216	D5 N-cad-488 Pax6-555 Otx2-647xy36z2.tif	102.857	162.4	97.3207
138	181	D5 N-cad-488 Pax6-555 Otx2-647xy36z3.tif	131.159	162.6	93.5265
111	114	D5 N-cad-488 Pax6-555 Otx2-647xy36z4.tif	102.703	172.4	84.6208
93	70	D5 N-cad-488 Pax6-555 Otx2-647xy36z5.tif	75.2688	181.6	79.1121
260	194	D5 N-cad-488 Pax6-555 Otx2-647xy37z1.tif	74.6154	188.8	79.7173
211	177	D5 N-cad-488 Pax6-555 Otx2-647xy37z2.tif	83.8863	188.6	80.0838
187	162	D5 N-cad-488 Pax6-555 Otx2-647xy37z3.tif	86.631	190.6	81.5871
157	118	D5 N-cad-488 Pax6-555 Otx2-647xy37z4.tif	75.1592	185.6	84.014
129	101	D5 N-cad-488 Pax6-555 Otx2-647xy37z5.tif	78.2946	184.2	86.5821
259	198	D5 N-cad-488 Pax6-555 Otx2-647xy38z1.tif	76.4479	184.4	84.7694
221	202	D5 N-cad-488 Pax6-555 Otx2-647xy38z2.tif	91.4027	181	85.2649
162	160	D5 N-cad-488 Pax6-555 Otx2-647xy38z3.tif	98.7654	174.4	87.8354
150	132	D5 N-cad-488 Pax6-555 Otx2-647xy38z4.tif	88	168.6	91.6914
130	90	D5 N-cad-488 Pax6-555 Otx2-647xy38z5.tif	69.2308	162	95.117
242	191	D5 N-cad-488 Pax6-555 Otx2-647xy39z1.tif	78.9256	158.6	98.793
188	196	D5 N-cad-488 Pax6-555 Otx2-647xy39z2.tif	104.255	162.6	100.26
133	157	D5 N-cad-488 Pax6-555 Otx2-647xy39z3.tif	118.045	164.6	103.55
117	123	D5 N-cad-488 Pax6-555 Otx2-647xy39z4.tif	105.128	166.6	106.654
113	99	D5 N-cad-488 Pax6-555 Otx2-647xy39z5.tif	87.6106	168.4	108.962
262	226	D5 N-cad-488 Pax6-555 Otx2-647xy40z1.tif	86.2595	164	122.429
198	239	D5 N-cad-488 Pax6-555 Otx2-647xy40z2.tif	120.707	167	123.95
143	191	D5 N-cad-488 Pax6-555 Otx2-647xy40z3.tif	133.566	171.6	123.7
126	147	D5 N-cad-488 Pax6-555 Otx2-647xy40z4.tif	116.667	175.6	123.244
91	141	D5 N-cad-488 Pax6-555 Otx2-647xy40z5.tif	154.945	174.6	127.845
277	260	D5 N-cad-488 Pax6-555 Otx2-647xy41z1.tif	93.8628	177	124.04
221	264	D5 N-cad-488 Pax6-555 Otx2-647xy41z2.tif	119.457	172	120.029
163	214	D5 N-cad-488 Pax6-555 Otx2-647xy41z3.tif	131.288	172	112.247
121	169	D5 N-cad-488 Pax6-555 Otx2-647xy41z4.tif	139.669	179	103.262
103	140	D5 N-cad-488 Pax6-555 Otx2-647xy41z5.tif	135.922	187.4	93.978
252	186	D5 N-cad-488 Pax6-555 Otx2-647xy42z1.tif	73.8095	192.4	87.731
221	178	D5 N-cad-488 Pax6-555 Otx2-647xy42z2.tif	80.543	191	91.663
198	171	D5 N-cad-488 Pax6-555 Otx2-647xy42z3.tif	86.3636	188.2	95.7476
163	152	D5 N-cad-488 Pax6-555 Otx2-647xy42z4.tif	93.2515	185.6	97.8263
128	134	D5 N-cad-488 Pax6-555 Otx2-647xy42z5.tif	104.688	186.6	97.3903
245	229	D5 N-cad-488 Pax6-555 Otx2-647xy43z1.tif	93.4694	189.2	96.1691
207	209	D5 N-cad-488 Pax6-555 Otx2-647xy43z2.tif	100.966	197.2	95.8612
185	179	D5 N-cad-488 Pax6-555 Otx2-647xy43z3.tif	96.7568	207.4	96.133
168	153	D5 N-cad-488 Pax6-555 Otx2-647xy43z4.tif	91.0714	205	100.481
141	139	D5 N-cad-488 Pax6-555 Otx2-647xy43z5.tif	98.5816	196.6	102.267
285	262	D5 N-cad-488 Pax6-555 Otx2-647xy44z1.tif	91.9298	192.2	98.3488
258	264	D5 N-cad-488 Pax6-555 Otx2-647xy44z2.tif	102.326	193	96.5026
173	205	D5 N-cad-488 Pax6-555 Otx2-647xy44z3.tif	118.497	192	94.9308
126	126	D5 N-cad-488 Pax6-555 Otx2-647xy44z4.tif	100	189	94.1428
119	94	D5 N-cad-488 Pax6-555 Otx2-647xy44z5.tif	78.9916	189.6	94.6079
289	239	D5 N-cad-488 Pax6-555 Otx2-647xy45z1.tif	82.699	187.4	96.217
253	239	D5 N-cad-488 Pax6-555 Otx2-647xy45z2.tif	94.4664	180.2	94.0645
158	181	D5 N-cad-488 Pax6-555 Otx2-647xy45z3.tif	114.557	172.2	89.4436
129	132	D5 N-cad-488 Pax6-555 Otx2-647xy45z4.tif	102.326	180.4	80.8035
108	94	D5 N-cad-488 Pax6-555 Otx2-647xy45z5.tif	87.037	190	75.9316
253	182	D5 N-cad-488 Pax6-555 Otx2-647xy46z1.tif	71.9368	201.6	73.705
213	152	D5 N-cad-488 Pax6-555 Otx2-647xy46z2.tif	71.3615	201.6	72.7563
199	142	D5 N-cad-488 Pax6-555 Otx2-647xy46z3.tif	71.3568	207.6	72.3112
177	138	D5 N-cad-488 Pax6-555 Otx2-647xy46z4.tif	77.9661	207.6	74.0197
166	126	D5 N-cad-488 Pax6-555 Otx2-647xy46z5.tif	75.9036	208.4	74.8906
253	170	D5 N-cad-488 Pax6-555 Otx2-647xy47z1.tif	67.1937	211.8	74.2454
243	168	D5 N-cad-488 Pax6-555 Otx2-647xy47z2.tif	69.1358	214.2	78.5425
199	159	D5 N-cad-488 Pax6-555 Otx2-647xy47z3.tif	79.8995	205.8	85.3124
181	149	D5 N-cad-488 Pax6-555 Otx2-647xy47z4.tif	82.3204	202.4	86.2555
183	133	D5 N-cad-488 Pax6-555 Otx2-647xy47z5.tif	72.6776	194.6	90.214
265	235	D5 N-cad-488 Pax6-555 Otx2-647xy48z1.tif	88.6792	176.4	88.5046
201	207	D5 N-cad-488 Pax6-555 Otx2-647xy48z2.tif	102.985	180.4	89.6459
182	154	D5 N-cad-488 Pax6-555 Otx2-647xy48z3.tif	84.6154	191	89.8363
142	145	D5 N-cad-488 Pax6-555 Otx2-647xy48z4.tif	102.113	191	94.5616
92	59	D5 N-cad-488 Pax6-555 Otx2-647xy48z5.tif	64.1304	194.8	94.6359
285	269	D5 N-cad-488 Pax6-555 Otx2-647xy49z1.tif	94.386	205.2	101.532
254	264	D5 N-cad-488 Pax6-555 Otx2-647xy49z2.tif	103.937	200.4	96.5246
182	197	D5 N-cad-488 Pax6-555 Otx2-647xy49z3.tif	108.242	199.4	93.3276
161	165	D5 N-cad-488 Pax6-555 Otx2-647xy49z4.tif	102.484	198.4	93.8261
144	142	D5 N-cad-488 Pax6-555 Otx2-647xy49z5.tif	98.6111	200	93.2109
261	181	D5 N-cad-488 Pax6-555 Otx2-647xy50z1.tif	69.3487	201.2	92.5553
249	219	D5 N-cad-488 Pax6-555 Otx2-647xy50z2.tif	87.9518	201.6	95.7958
177	196	D5 N-cad-488 Pax6-555 Otx2-647xy50z3.tif	110.734	197.8	97.5098
169	168	D5 N-cad-488 Pax6-555 Otx2-647xy50z4.tif	99.4083	188.8	99.4538
150	143	D5 N-cad-488 Pax6-555 Otx2-647xy50z5.tif	95.3333	175.6	101.32
263	225	D5 N-cad-488 Pax6-555 Otx2-647xy51z1.tif	85.5513	164.2	100.103
230	222	D5 N-cad-488 Pax6-555 Otx2-647xy51z2.tif	96.5217	162.6	97.8158
132	159	D5 N-cad-488 Pax6-555 Otx2-647xy51z3.tif	120.455	162	97.4542
103	112	D5 N-cad-488 Pax6-555 Otx2-647xy51z4.tif	108.738	167.2	95.6418
93	83	D5 N-cad-488 Pax6-555 Otx2-647xy51z5.tif	89.2473	173.4	92.4017
255	189	D5 N-cad-488 Pax6-555 Otx2-647xy52z1.tif	74.1176	180.2	92.19
227	215	D5 N-cad-488 Pax6-555 Otx2-647xy52z2.tif	94.7137	180.6	94.098
158	176	D5 N-cad-488 Pax6-555 Otx2-647xy52z3.tif	111.392	187.4	91.5537
134	124	D5 N-cad-488 Pax6-555 Otx2-647xy52z4.tif	92.5373	194.8	87.7368
127	112	D5 N-cad-488 Pax6-555 Otx2-647xy52z5.tif	88.189	193.8	87.989
257	215	D5 N-cad-488 Pax6-555 Otx2-647xy53z1.tif	83.6576	192	86.6224
261	214	D5 N-cad-488 Pax6-555 Otx2-647xy53z2.tif	81.9923	189.2	85.7757
195	180	D5 N-cad-488 Pax6-555 Otx2-647xy53z3.tif	92.3077	176.8	87.5681
129	121	D5 N-cad-488 Pax6-555 Otx2-647xy53z4.tif	93.7984	175.2	85.898
118	96	D5 N-cad-488 Pax6-555 Otx2-647xy53z5.tif	81.3559	180	85.3083
243	193	D5 N-cad-488 Pax6-555 Otx2-647xy54z1.tif	79.4239	184	86.2835
199	181	D5 N-cad-488 Pax6-555 Otx2-647xy54z2.tif	90.9548	193.6	86.275
187	157	D5 N-cad-488 Pax6-555 Otx2-647xy54z3.tif	83.9572	194.6	90.8291
153	139	D5 N-cad-488 Pax6-555 Otx2-647xy54z4.tif	90.8497	184.6	103.381
138	119	D5 N-cad-488 Pax6-555 Otx2-647xy54z5.tif	86.2319	172.4	108.254
291	231	D5 N-cad-488 Pax6-555 Otx2-647xy55z1.tif	79.3814	160.8	113.008
204	232	D5 N-cad-488 Pax6-555 Otx2-647xy55z2.tif	113.725	156	112.937
137	201	D5 N-cad-488 Pax6-555 Otx2-647xy55z3.tif	146.715	163.6	108.622
92	106	D5 N-cad-488 Pax6-555 Otx2-647xy55z4.tif	115.217	169.2	103.278
80	88	D5 N-cad-488 Pax6-555 Otx2-647xy55z5.tif	110	176.2	102.282
267	211	D5 N-cad-488 Pax6-555 Otx2-647xy56z1.tif	79.0262	176	104.08
242	223	D5 N-cad-488 Pax6-555 Otx2-647xy56z2.tif	92.1488	179	104.019
165	198	D5 N-cad-488 Pax6-555 Otx2-647xy56z3.tif	120	179.6	101.671
127	140	D5 N-cad-488 Pax6-555 Otx2-647xy56z4.tif	110.236	182.8	95.9031
79	94	D5 N-cad-488 Pax6-555 Otx2-647xy56z5.tif	118.987	179.2	91.8375
282	222	D5 N-cad-488 Pax6-555 Otx2-647xy57z1.tif	78.7234	181.6	84.5235
245	197	D5 N-cad-488 Pax6-555 Otx2-647xy57z2.tif	80.4082	175.2	85.9788
181	165	D5 N-cad-488 Pax6-555 Otx2-647xy57z3.tif	91.1602	172.6	89.2076
109	98	D5 N-cad-488 Pax6-555 Otx2-647xy57z4.tif	89.9083	171	92.1316
91	75	D5 N-cad-488 Pax6-555 Otx2-647xy57z5.tif	82.4176	176.4	92.3852
250	215	D5 N-cad-488 Pax6-555 Otx2-647xy58z1.tif	86	180.6	94.116
232	224	D5 N-cad-488 Pax6-555 Otx2-647xy58z2.tif	96.5517	183	90.3511
173	183	D5 N-cad-488 Pax6-555 Otx2-647xy58z3.tif	105.78	180.6	90.5862
136	124	D5 N-cad-488 Pax6-555 Otx2-647xy58z4.tif	91.1765	171.6	95.0551
112	102	D5 N-cad-488 Pax6-555 Otx2-647xy58z5.tif	91.0714	168.6	93.8446
262	176	D5 N-cad-488 Pax6-555 Otx2-647xy59z1.tif	67.1756	166.6	93.0813
220	215	D5 N-cad-488 Pax6-555 Otx2-647xy59z2.tif	97.7273	168.2	95.424
128	164	D5 N-cad-488 Pax6-555 Otx2-647xy59z3.tif	128.125	173.6	92.6397
121	103	D5 N-cad-488 Pax6-555 Otx2-647xy59z4.tif	85.124	193.2	84.7138
102	89	D5 N-cad-488 Pax6-555 Otx2-647xy59z5.tif	87.2549	210.2	85.5531
270	213	D5 N-cad-488 Pax6-555 Otx2-647xy60z1.tif	78.8889	228.2	86.4354
247	207	D5 N-cad-488 Pax6-555 Otx2-647xy60z2.tif	83.8057	232.2	87.899
226	200	D5 N-cad-488 Pax6-555 Otx2-647xy60z3.tif	88.4956	236.4	92.1827
206	184	D5 N-cad-488 Pax6-555 Otx2-647xy60z4.tif	89.3204	229.2	97.2204
192	176	D5 N-cad-488 Pax6-555 Otx2-647xy60z5.tif	91.6667	219.2	101.151
290	250	D5 N-cad-488 Pax6-555 Otx2-647xy61z1.tif	86.2069	212	101.664
268	282	D5 N-cad-488 Pax6-555 Otx2-647xy61z2.tif	105.224	198.4	101.72
190	216	D5 N-cad-488 Pax6-555 Otx2-647xy61z3.tif	113.684	178	100.193
156	170	D5 N-cad-488 Pax6-555 Otx2-647xy61z4.tif	108.974	164.4	100.735
156	147	D5 N-cad-488 Pax6-555 Otx2-647xy61z5.tif	94.2308	156.4	98.2506
222	192	D5 N-cad-488 Pax6-555 Otx2-647xy62z1.tif	86.4865	146.4	97.895
166	162	D5 N-cad-488 Pax6-555 Otx2-647xy62z2.tif	97.5904	156.8	99.2108
122	142	D5 N-cad-488 Pax6-555 Otx2-647xy62z3.tif	116.393	174	98.7404
116	112	D5 N-cad-488 Pax6-555 Otx2-647xy62z4.tif	96.5517	193.8	93.9232
106	98	D5 N-cad-488 Pax6-555 Otx2-647xy62z5.tif	92.4528	211.6	93.8324
274	255	D5 N-cad-488 Pax6-555 Otx2-647xy63z1.tif	93.0657	227.2	94.3635
252	240	D5 N-cad-488 Pax6-555 Otx2-647xy63z2.tif	95.2381	230.6	89.5648
221	204	D5 N-cad-488 Pax6-555 Otx2-647xy63z3.tif	92.3077	227.2	89.0704
205	197	D5 N-cad-488 Pax6-555 Otx2-647xy63z4.tif	96.0976	224	88.8528
184	175	D5 N-cad-488 Pax6-555 Otx2-647xy63z5.tif	95.1087	216	89.6333
291	201	D5 N-cad-488 Pax6-555 Otx2-647xy64z1.tif	69.0722	209.2	88.2115
235	218	D5 N-cad-488 Pax6-555 Otx2-647xy64z2.tif	92.766	210.4	91.0301
205	187	D5 N-cad-488 Pax6-555 Otx2-647xy64z3.tif	91.2195	213.2	92.8785
165	165	D5 N-cad-488 Pax6-555 Otx2-647xy64z4.tif	100	207.2	96.6917
150	132	D5 N-cad-488 Pax6-555 Otx2-647xy64z5.tif	88	197	98.2707
297	247	D5 N-cad-488 Pax6-555 Otx2-647xy65z1.tif	83.165	182.4	105.086
249	254	D5 N-cad-488 Pax6-555 Otx2-647xy65z2.tif	102.008	184.4	103.828
175	193	D5 N-cad-488 Pax6-555 Otx2-647xy65z3.tif	110.286	188.4	101.791
114	123	D5 N-cad-488 Pax6-555 Otx2-647xy65z4.tif	107.895	191.4	102.26
77	94	D5 N-cad-488 Pax6-555 Otx2-647xy65z5.tif	122.078	193	105.763
307	236	D5 N-cad-488 Pax6-555 Otx2-647xy66z1.tif	76.873	198.2	100.765
269	247	D5 N-cad-488 Pax6-555 Otx2-647xy66z2.tif	91.8216	197.2	100.291
190	214	D5 N-cad-488 Pax6-555 Otx2-647xy66z3.tif	112.632	190.2	101.499
122	153	D5 N-cad-488 Pax6-555 Otx2-647xy66z4.tif	125.41	191	99.1789
103	100	D5 N-cad-488 Pax6-555 Otx2-647xy66z5.tif	97.0874	199.8	93.9765
302	225	D5 N-cad-488 Pax6-555 Otx2-647xy67z1.tif	74.5033	200.8	97.8923
234	229	D5 N-cad-488 Pax6-555 Otx2-647xy67z2.tif	97.8632	191.6	98.5386
194	196	D5 N-cad-488 Pax6-555 Otx2-647xy67z3.tif	101.031	188.2	96.9383
166	165	D5 N-cad-488 Pax6-555 Otx2-647xy67z4.tif	99.3976	189.6	93.15
108	126	D5 N-cad-488 Pax6-555 Otx2-647xy67z5.tif	116.667	193.2	90.9879
256	199	D5 N-cad-488 Pax6-555 Otx2-647xy68z1.tif	77.7344	201.4	87.1176
217	195	D5 N-cad-488 Pax6-555 Otx2-647xy68z2.tif	89.8618	206.2	86.7136
201	165	D5 N-cad-488 Pax6-555 Otx2-647xy68z3.tif	82.0896	213	87.1476
184	163	D5 N-cad-488 Pax6-555 Otx2-647xy68z4.tif	88.587	211.8	90.6271
149	145	D5 N-cad-488 Pax6-555 Otx2-647xy68z5.tif	97.3154	200.6	94.941
280	212	D5 N-cad-488 Pax6-555 Otx2-647xy69z1.tif	75.7143	194.4	95.1389
251	231	D5 N-cad-488 Pax6-555 Otx2-647xy69z2.tif	92.0319	199.8	93.0254
195	194	D5 N-cad-488 Pax6-555 Otx2-647xy69z3.tif	99.4872	208.8	89.619
128	141	D5 N-cad-488 Pax6-555 Otx2-647xy69z4.tif	110.156	216.6	87.243
118	116	D5 N-cad-488 Pax6-555 Otx2-647xy69z5.tif	98.3051	228.4	85.2117
307	200	D5 N-cad-488 Pax6-555 Otx2-647xy70z1.tif	65.1466	235	86.8752
296	222	D5 N-cad-488 Pax6-555 Otx2-647xy70z2.tif	75	235.6	88.6201
234	205	D5 N-cad-488 Pax6-555 Otx2-647xy70z3.tif	87.6068	240.4	90.5576
187	187	D5 N-cad-488 Pax6-555 Otx2-647xy70z4.tif	100	231.8	97.4341
151	161	D5 N-cad-488 Pax6-555 Otx2-647xy70z5.tif	106.623	223.6	100.037
310	229	D5 N-cad-488 Pax6-555 Otx2-647xy71z1.tif	73.871	216.6	96.9882
320	271	D5 N-cad-488 Pax6-555 Otx2-647xy71z2.tif	84.6875	216.2	95.4608
191	233	D5 N-cad-488 Pax6-555 Otx2-647xy71z3.tif	121.99	204.4	96.9907
146	165	D5 N-cad-488 Pax6-555 Otx2-647xy71z4.tif	113.014	206.2	94.1928
116	106	D5 N-cad-488 Pax6-555 Otx2-647xy71z5.tif	91.3793	209	91.59
308	204	D5 N-cad-488 Pax6-555 Otx2-647xy72z1.tif	66.2338	211.4	94.0954
261	241	D5 N-cad-488 Pax6-555 Otx2-647xy72z2.tif	92.3372	209.6	95.3637
200	216	D5 N-cad-488 Pax6-555 Otx2-647xy72z3.tif	108	220.2	92.1192
160	160	D5 N-cad-488 Pax6-555 Otx2-647xy72z4.tif	100	227.8	91.5276
[truncated: 121 more rows]
