# Supplementary material for: Engineering induction of singular neural rosette emergence within hPSC-derived tissues
Source: eLife. 2018 Oct 29;7:e37549. doi: 10.7554/eLife.37549 (PMC6205811; doi:10.7554/eLife.37549)
Supplement: Figure 2— source data 1. [file elife-37549-fig2-data1.xlsx]

## Sheet: Fig 2B
Cells/Tissue	Image File Name (Indicates micropattern size, geometry, and timepoint)	Rosettes/Tissue (Only tissues with single polarizations that are ALSO single rosettes are marked, "1")	Cells/Tissue	Image File Name (Indicates micropattern size, geometry, and timepoint)	Rosettes/Tissue (Only tissues with single polarizations that are ALSO single rosettes are marked, "1")	Cells/Tissue	Image File Name (Indicates micropattern size, geometry, and timepoint)	Rosettes/Tissue (Only tissues with single polarizations that are ALSO single rosettes are marked, "1")	Cells/Tissue	Image File Name (Indicates micropattern size, geometry, and timepoint)	Rosettes/Tissue (Only tissues with single polarizations that are ALSO single rosettes are marked, "1")	Cells/Tissue	Image File Name (Indicates micropattern size, geometry, and timepoint)	Rosettes/Tissue (Only tissues with single polarizations that are ALSO single rosettes are marked, "1")	Cells/Tissue	Image File Name (Indicates micropattern size, geometry, and timepoint)	Rosettes/Tissue (Only tissues with single polarizations that are ALSO single rosettes are marked, "1")	Cells/Tissue	Image File Name (Indicates micropattern size, geometry, and timepoint)	Rosettes/Tissue (Only tissues with single polarizations that are ALSO single rosettes are marked, "1")	Cells/Tissue	Image File Name (Indicates micropattern size, geometry, and timepoint)	Rosettes/Tissue (Only tissues with single polarizations that are ALSO single rosettes are marked, "1")	Cells/Tissue	Image File Name (Indicates micropattern size, geometry, and timepoint)	Rosettes/Tissue (Only tissues with single polarizations that are ALSO single rosettes are marked, "1")	Cells/Tissue	Image File Name (Indicates micropattern size, geometry, and timepoint)	Rosettes/Tissue (Only tissues with single polarizations that are ALSO single rosettes are marked, "1")	Cells/Tissue	Image File Name (Indicates micropattern size, geometry, and timepoint)	Rosettes/Tissue (Only tissues with single polarizations that are ALSO single rosettes are marked, "1")	Cells/Tissue	Image File Name (Indicates micropattern size, geometry, and timepoint)	Rosettes/Tissue (Only tissues with single polarizations that are ALSO single rosettes are marked, "1")
119	200um Circles Fixed D5.nd2	1	134	300um Circles Fixed D5.nd2	3	283	400um Circles Fixed D5.nd2	5	103	200um Squares Fixed D5.nd2	1	237	300um Squares Fixed D5.nd2	3	388	400um Squares Fixed D5.nd2	5	170	200um Triangles Fixed D5.nd2	2	189	300um Triangles Fixed D5.nd2	4	293	400um Triangles Fixed D5.nd2	4	113	200um Oblong Fixed D5.nd2	2	279	300um Oblong Fixed D5.nd2	4	511	400um Oblong Fixed D5.nd2	4		Tissue Geometry	Tissue Size (µm)	% Tissues w/0 Rosettes	% Tissues w/1 Rosettes	% Tissues w/+1 Rosettes	Total Tissues/Condition
122	200um Circles Fixed D5.nd2	1	133	300um Circles Fixed D5.nd2	3	163	400um Circles Fixed D5.nd2	4	71	200um Squares Fixed D5.nd2	1	211	300um Squares Fixed D5.nd2	2	422	400um Squares Fixed D5.nd2	4	145	200um Triangles Fixed D5.nd2	1	255	300um Triangles Fixed D5.nd2	3	375	400um Triangles Fixed D5.nd2	4	129	200um Oblong Fixed D5.nd2	2	284	300um Oblong Fixed D5.nd2	4	484	400um Oblong Fixed D5.nd2	4		Circle	200	43.75	56.25	0	16
128	200um Circles Fixed D5.nd2	1	271	300um Circles Fixed D5.nd2	2	267	400um Circles Fixed D5.nd2	4	82	200um Squares Fixed D5.nd2	1	243	300um Squares Fixed D5.nd2	2	357	400um Squares Fixed D5.nd2	3	132	200um Triangles Fixed D5.nd2	1	208	300um Triangles Fixed D5.nd2	3	404	400um Triangles Fixed D5.nd2	3	101	200um Oblong Fixed D5.nd2	2	287	300um Oblong Fixed D5.nd2	4	475	400um Oblong Fixed D5.nd2	2		Circle	300	23.6842	36.8421	39.4737	38
110	200um Circles Fixed D5.nd2	1	230	300um Circles Fixed D5.nd2	2	224	400um Circles Fixed D5.nd2	4	78	200um Squares Fixed D5.nd2	1	224	300um Squares Fixed D5.nd2	2	360	400um Squares Fixed D5.nd2	3	160	200um Triangles Fixed D5.nd2	1	257	300um Triangles Fixed D5.nd2	3	252	400um Triangles Fixed D5.nd2	3	128	200um Oblong Fixed D5.nd2	2	332	300um Oblong Fixed D5.nd2	3	598	400um Oblong Fixed D5.nd2	2		Circle	400	5.26316	18.4211	76.3158	38
137	200um Circles Fixed D5.nd2	1	217	300um Circles Fixed D5.nd2	2	204	400um Circles Fixed D5.nd2	3	92	200um Squares Fixed D5.nd2	1	193	300um Squares Fixed D5.nd2	2	355	400um Squares Fixed D5.nd2	3	139	200um Triangles Fixed D5.nd2	1	202	300um Triangles Fixed D5.nd2	3	244	400um Triangles Fixed D5.nd2	3	127	200um Oblong Fixed D5.nd2	2	301	300um Oblong Fixed D5.nd2	3	541	400um Oblong Fixed D5.nd2	2		Square	200	42.8571	57.1429	0	14
118	200um Circles Fixed D5.nd2	1	188	300um Circles Fixed D5.nd2	2	186	400um Circles Fixed D5.nd2	3	98	200um Squares Fixed D5.nd2	1	187	300um Squares Fixed D5.nd2	2	406	400um Squares Fixed D5.nd2	3	144	200um Triangles Fixed D5.nd2	1	238	300um Triangles Fixed D5.nd2	3	267	400um Triangles Fixed D5.nd2	3	144	200um Oblong Fixed D5.nd2	2	303	300um Oblong Fixed D5.nd2	3	443	400um Oblong Fixed D5.nd2	2		Square	300	21.6216	27.027	51.3514	37
119	200um Circles Fixed D5.nd2	1	187	300um Circles Fixed D5.nd2	2	240	400um Circles Fixed D5.nd2	3	71	200um Squares Fixed D5.nd2	1	291	300um Squares Fixed D5.nd2	2	340	400um Squares Fixed D5.nd2	3	143	200um Triangles Fixed D5.nd2	1	228	300um Triangles Fixed D5.nd2	3	247	400um Triangles Fixed D5.nd2	2	103	200um Oblong Fixed D5.nd2	1	292	300um Oblong Fixed D5.nd2	3	451	400um Oblong Fixed D5.nd2	2		Square	400	23.6842	7.89474	68.4211	38
105	200um Circles Fixed D5.nd2	1	173	300um Circles Fixed D5.nd2	2	275	400um Circles Fixed D5.nd2	3	62	200um Squares Fixed D5.nd2	1	226	300um Squares Fixed D5.nd2	2	374	400um Squares Fixed D5.nd2	3	123	200um Triangles Fixed D5.nd2	1	188	300um Triangles Fixed D5.nd2	3	271	400um Triangles Fixed D5.nd2	2	117	200um Oblong Fixed D5.nd2	1	279	300um Oblong Fixed D5.nd2	3	394	400um Oblong Fixed D5.nd2	1		Triangle	200	46.6667	46.6667	6.66667	15
103	200um Circles Fixed D5.nd2	1	173	300um Circles Fixed D5.nd2	2	160	400um Circles Fixed D5.nd2	3	73	200um Squares Fixed D5.nd2	0	176	300um Squares Fixed D5.nd2	2	359	400um Squares Fixed D5.nd2	3	127	200um Triangles Fixed D5.nd2	0	203	300um Triangles Fixed D5.nd2	3	278	400um Triangles Fixed D5.nd2	2	128	200um Oblong Fixed D5.nd2	1	277	300um Oblong Fixed D5.nd2	2	478	400um Oblong Fixed D5.nd2	1		Triangle	300	8.10811	35.1351	56.7568	37
122	200um Circles Fixed D5.nd2	0	169	300um Circles Fixed D5.nd2	2	207	400um Circles Fixed D5.nd2	3	62	200um Squares Fixed D5.nd2	0	245	300um Squares Fixed D5.nd2	2	344	400um Squares Fixed D5.nd2	3	110	200um Triangles Fixed D5.nd2	0	160	300um Triangles Fixed D5.nd2	2	246	400um Triangles Fixed D5.nd2	2	119	200um Oblong Fixed D5.nd2	1	295	300um Oblong Fixed D5.nd2	2	500	400um Oblong Fixed D5.nd2	1		Triangle	400	7.5	22.5	70	40
101	200um Circles Fixed D5.nd2	0	160	300um Circles Fixed D5.nd2	2	206	400um Circles Fixed D5.nd2	3	104	200um Squares Fixed D5.nd2	0	244	300um Squares Fixed D5.nd2	2	440	400um Squares Fixed D5.nd2	3	141	200um Triangles Fixed D5.nd2	0	173	300um Triangles Fixed D5.nd2	2	282	400um Triangles Fixed D5.nd2	2	104	200um Oblong Fixed D5.nd2	1	254	300um Oblong Fixed D5.nd2	2	436	400um Oblong Fixed D5.nd2	1		Oblong	200	40.9091	31.8182	27.2727	22
122	200um Circles Fixed D5.nd2	0	159	300um Circles Fixed D5.nd2	2	313	400um Circles Fixed D5.nd2	3	66	200um Squares Fixed D5.nd2	0	206	300um Squares Fixed D5.nd2	2	423	400um Squares Fixed D5.nd2	3	108	200um Triangles Fixed D5.nd2	0	203	300um Triangles Fixed D5.nd2	2	265	400um Triangles Fixed D5.nd2	2	102	200um Oblong Fixed D5.nd2	1	343	300um Oblong Fixed D5.nd2	2	411	400um Oblong Fixed D5.nd2	1		Oblong	300	0	29.4118	70.5882	17
123	200um Circles Fixed D5.nd2	0	154	300um Circles Fixed D5.nd2	2	208	400um Circles Fixed D5.nd2	3	73	200um Squares Fixed D5.nd2	0	215	300um Squares Fixed D5.nd2	2	414	400um Squares Fixed D5.nd2	3	121	200um Triangles Fixed D5.nd2	0	231	300um Triangles Fixed D5.nd2	2	393	400um Triangles Fixed D5.nd2	2	97	200um Oblong Fixed D5.nd2	1	262	300um Oblong Fixed D5.nd2	1	487	400um Oblong Fixed D5.nd2	0		Oblong	400	47.8261	21.7391	30.4348	23
104	200um Circles Fixed D5.nd2	0	140	300um Circles Fixed D5.nd2	2	164	400um Circles Fixed D5.nd2	3	69	200um Squares Fixed D5.nd2	0	218	300um Squares Fixed D5.nd2	2	375	400um Squares Fixed D5.nd2	2	109	200um Triangles Fixed D5.nd2	0	179	300um Triangles Fixed D5.nd2	2	344	400um Triangles Fixed D5.nd2	2	95	200um Oblong Fixed D5.nd2	0	322	300um Oblong Fixed D5.nd2	1	492	400um Oblong Fixed D5.nd2	0
117	200um Circles Fixed D5.nd2	0	125	300um Circles Fixed D5.nd2	2	266	400um Circles Fixed D5.nd2	3				242	300um Squares Fixed D5.nd2	2	409	400um Squares Fixed D5.nd2	2	129	200um Triangles Fixed D5.nd2	0	190	300um Triangles Fixed D5.nd2	2	255	400um Triangles Fixed D5.nd2	2	95	200um Oblong Fixed D5.nd2	0	281	300um Oblong Fixed D5.nd2	1	486	400um Oblong Fixed D5.nd2	0
97	200um Circles Fixed D5.nd2	0	232	300um Circles Fixed D5.nd2	1	177	400um Circles Fixed D5.nd2	2				290	300um Squares Fixed D5.nd2	2	328	400um Squares Fixed D5.nd2	2				200	300um Triangles Fixed D5.nd2	2	262	400um Triangles Fixed D5.nd2	2	101	200um Oblong Fixed D5.nd2	0	333	300um Oblong Fixed D5.nd2	1	441	400um Oblong Fixed D5.nd2	0
			196	300um Circles Fixed D5.nd2	1	259	400um Circles Fixed D5.nd2	2				280	300um Squares Fixed D5.nd2	2	355	400um Squares Fixed D5.nd2	2				228	300um Triangles Fixed D5.nd2	2	382	400um Triangles Fixed D5.nd2	2	113	200um Oblong Fixed D5.nd2	0	282	300um Oblong Fixed D5.nd2	1	510	400um Oblong Fixed D5.nd2	0
			192	300um Circles Fixed D5.nd2	1	211	400um Circles Fixed D5.nd2	2				251	300um Squares Fixed D5.nd2	2	324	400um Squares Fixed D5.nd2	2				227	300um Triangles Fixed D5.nd2	2	299	400um Triangles Fixed D5.nd2	2	97	200um Oblong Fixed D5.nd2	0				490	400um Oblong Fixed D5.nd2	0
			178	300um Circles Fixed D5.nd2	1	249	400um Circles Fixed D5.nd2	2				223	300um Squares Fixed D5.nd2	2	486	400um Squares Fixed D5.nd2	2				208	300um Triangles Fixed D5.nd2	2	310	400um Triangles Fixed D5.nd2	2	95	200um Oblong Fixed D5.nd2	0				392	400um Oblong Fixed D5.nd2	0
			175	300um Circles Fixed D5.nd2	1	181	400um Circles Fixed D5.nd2	2				171	300um Squares Fixed D5.nd2	1	362	400um Squares Fixed D5.nd2	2				273	300um Triangles Fixed D5.nd2	2	300	400um Triangles Fixed D5.nd2	2	119	200um Oblong Fixed D5.nd2	0				513	400um Oblong Fixed D5.nd2	0
			168	300um Circles Fixed D5.nd2	1	194	400um Circles Fixed D5.nd2	2				240	300um Squares Fixed D5.nd2	1	478	400um Squares Fixed D5.nd2	2				224	300um Triangles Fixed D5.nd2	2	253	400um Triangles Fixed D5.nd2	2	115	200um Oblong Fixed D5.nd2	0				442	400um Oblong Fixed D5.nd2	0
			161	300um Circles Fixed D5.nd2	1	184	400um Circles Fixed D5.nd2	2				219	300um Squares Fixed D5.nd2	1	432	400um Squares Fixed D5.nd2	2				185	300um Triangles Fixed D5.nd2	2	276	400um Triangles Fixed D5.nd2	2	111	200um Oblong Fixed D5.nd2	0				496	400um Oblong Fixed D5.nd2	0
			155	300um Circles Fixed D5.nd2	1	165	400um Circles Fixed D5.nd2	2				253	300um Squares Fixed D5.nd2	1	432	400um Squares Fixed D5.nd2	2				180	300um Triangles Fixed D5.nd2	1	276	400um Triangles Fixed D5.nd2	2							392	400um Oblong Fixed D5.nd2	0
			151	300um Circles Fixed D5.nd2	1	223	400um Circles Fixed D5.nd2	2				232	300um Squares Fixed D5.nd2	1	420	400um Squares Fixed D5.nd2	2				215	300um Triangles Fixed D5.nd2	1	325	400um Triangles Fixed D5.nd2	2
			147	300um Circles Fixed D5.nd2	1	190	400um Circles Fixed D5.nd2	2				246	300um Squares Fixed D5.nd2	1	336	400um Squares Fixed D5.nd2	2				175	300um Triangles Fixed D5.nd2	1	258	400um Triangles Fixed D5.nd2	2
			142	300um Circles Fixed D5.nd2	1	164	400um Circles Fixed D5.nd2	2				223	300um Squares Fixed D5.nd2	1	314	400um Squares Fixed D5.nd2	2				259	300um Triangles Fixed D5.nd2	1	343	400um Triangles Fixed D5.nd2	2
			114	300um Circles Fixed D5.nd2	1	169	400um Circles Fixed D5.nd2	2				193	300um Squares Fixed D5.nd2	1	330	400um Squares Fixed D5.nd2	1				217	300um Triangles Fixed D5.nd2	1	256	400um Triangles Fixed D5.nd2	2
			110	300um Circles Fixed D5.nd2	1	198	400um Circles Fixed D5.nd2	2				293	300um Squares Fixed D5.nd2	1	305	400um Squares Fixed D5.nd2	1				194	300um Triangles Fixed D5.nd2	1	234	400um Triangles Fixed D5.nd2	2
			104	300um Circles Fixed D5.nd2	1	161	400um Circles Fixed D5.nd2	2				239	300um Squares Fixed D5.nd2	1	407	400um Squares Fixed D5.nd2	1				209	300um Triangles Fixed D5.nd2	1	240	400um Triangles Fixed D5.nd2	1
			232	300um Circles Fixed D5.nd2	0	144	400um Circles Fixed D5.nd2	1				170	300um Squares Fixed D5.nd2	0	328	400um Squares Fixed D5.nd2	0				205	300um Triangles Fixed D5.nd2	1	264	400um Triangles Fixed D5.nd2	1
			213	300um Circles Fixed D5.nd2	0	184	400um Circles Fixed D5.nd2	1				225	300um Squares Fixed D5.nd2	0	405	400um Squares Fixed D5.nd2	0				192	300um Triangles Fixed D5.nd2	1	309	400um Triangles Fixed D5.nd2	1
			180	300um Circles Fixed D5.nd2	0	192	400um Circles Fixed D5.nd2	1				184	300um Squares Fixed D5.nd2	0	393	400um Squares Fixed D5.nd2	0				201	300um Triangles Fixed D5.nd2	1	258	400um Triangles Fixed D5.nd2	1
			126	300um Circles Fixed D5.nd2	0	210	400um Circles Fixed D5.nd2	1				211	300um Squares Fixed D5.nd2	0	336	400um Squares Fixed D5.nd2	0				247	300um Triangles Fixed D5.nd2	1	252	400um Triangles Fixed D5.nd2	1
			122	300um Circles Fixed D5.nd2	0	212	400um Circles Fixed D5.nd2	1				232	300um Squares Fixed D5.nd2	0	405	400um Squares Fixed D5.nd2	0				206	300um Triangles Fixed D5.nd2	1	319	400um Triangles Fixed D5.nd2	1
			121	300um Circles Fixed D5.nd2	0	197	400um Circles Fixed D5.nd2	1				299	300um Squares Fixed D5.nd2	0	406	400um Squares Fixed D5.nd2	0				206	300um Triangles Fixed D5.nd2	1	265	400um Triangles Fixed D5.nd2	1
			121	300um Circles Fixed D5.nd2	0	187	400um Circles Fixed D5.nd2	1				259	300um Squares Fixed D5.nd2	0	371	400um Squares Fixed D5.nd2	0				180	300um Triangles Fixed D5.nd2	0	279	400um Triangles Fixed D5.nd2	1
			120	300um Circles Fixed D5.nd2	0	156	400um Circles Fixed D5.nd2	0				281	300um Squares Fixed D5.nd2	0	339	400um Squares Fixed D5.nd2	0				228	300um Triangles Fixed D5.nd2	0	265	400um Triangles Fixed D5.nd2	1
			106	300um Circles Fixed D5.nd2	0	193	400um Circles Fixed D5.nd2	0							358	400um Squares Fixed D5.nd2	0							296	400um Triangles Fixed D5.nd2	0
																								255	400um Triangles Fixed D5.nd2	0
																								302	400um Triangles Fixed D5.nd2	0

## Sheet: 300um Circle Algorithm Analysis
filename	size	shape	timepoint	imagenumber	event	polarization_consensus	rosette_consensus	polarization_algorithm	rosette_algorithm	angleerror1	angleerror2	tendrildensity1	tendrildensity2	radius	eccentricity	haloscore	area
	300um	cir		53	2	1	0	1	0	30.4	16	261	209	9.2195	0.59463	0.82062	2239
	300um	cir		58	2	0	0	1	0	22.7	19	125	98.3	9.2195	0.81088	0.80879	1662
	300um	cir		63	3	0	0	1	0	21.1	29.6	129	139	10.6301	0.91086	0.60639	2667
	300um	cir		58	6	0	0	1	0	22.2	26.2	49.5	45.4	11.4018	0.96237	0.53686	1788
	300um	cir		28	1	0	0	1	0	28.4	28.4	136	126	11.6619	0.95928	0.95593	1836
	300um	cir		59	3	0	0	1	0	19.2	22.1	115	98.4	11.7047	0.76439	0.58101	2518
	300um	cir		65	3	0	0	1	0	29.6	28	199	237	12	0.79682	1.0899	2553
	300um	cir		37	2	0	0	1	0	19.2	24.1	131	108	12.0416	0.78136	0.49244	1586
	300um	cir		70	3	0	0	1	0	18.7	26.1	130	113	12.2066	0.95045	0.69848	2061
	300um	cir		3	1	0	0	1	0	15.9	28.9	107	108	12.3693	0.66859	0.75723	4013
	300um	cir		36	1	0	0	1	0	12.7	17.9	87	67.4	12.53	0.88112	0.72414	2005
	300um	cir		30	0	0	0	0	0	20.8	25.4	186	195	12.53	0.8913	0.87948	3784
	300um	cir		34	1	0	0	1	0	23.6	24.1	103	89.4	12.6491	0.94301	0.52388	1980
	300um	cir		66	1	0	0	1	0	22.7	29.5	126	120	12.7279	0.56877	0.70722	2751
	300um	cir		24	3	0	0	1	0	43.1	28.5	133	122	13	0.5316	0.596	2823
	300um	cir		61	3	0	0	1	0	30.4	21.4	131	101	13	0.93835	0.99578	1760
	300um	cir		65	5	0	0	1	0	19.2	25.1	82.3	67.3	13.0384	0.93945	0.71275	2402
	300um	cir		23	3	0	0	1	0	24.5	34	88.4	77.7	13.0384	0.94122	0.8668	1620
	300um	cir		57	7	0	0	1	0	15.1	21.9	54.9	49.7	13.3417	0.74967	0.50433	1763
	300um	cir		52	1	0	0	1	0	20.6	21.1	126	104	13.3417	0.95214	0.58796	1978
	300um	cir		58	4	0	0	1	0	25.7	34.4	100	86.2	13.4164	0.94746	0.66513	2759
	300um	cir		39	4	0	0	1	0	24.5	18.6	109	95	13.4536	0.94241	0.91373	3261
	300um	cir		57	8	1	0	1	0	15.2	15.9	93.2	74.9	13.6015	0.78191	0.47839	1991
	300um	cir		49	1	0	0	1	0	29.2	25.1	70.7	69.4	13.9284	0.91049	0.76225	1982
	300um	cir		30	0	0	0	0	0	25.3	30.2	288	289	14	0.75267	1.0081	1583
	300um	cir		58	1	0	0	1	0	19.8	19.7	101	93.5	14.0357	0.86706	0.78809	2114
	300um	cir		58		0	0	1	0	27.3	19.7	179	105	14.1421	0.84907	0.60892	2080
	300um	cir		31	2	0	0	1	0	20.8	22.5	130	107	14.1421	0.88946	0.48904	1850
	300um	cir		67	1	0	0	1	0	15.3	22.8	64.6	62.6	14.1421	0.89981	1.0549	1672
	300um	cir		54	6	0	0	1	0	26.2	20.3	222	221	14.1421	0.90134	0.95195	2842
	300um	cir		7	1	0	0	1	0	19.1	26.4	131	111	14.1421	0.93162	0.55575	1644
	300um	cir		3	2	0	0	1	0	19	13.5	157	122	14.2127	0.82351	0.65524	5137
	300um	cir		38	2	0	0	1	0	21.9	23.4	151	155	14.2127	0.85482	0.70871	3346
	300um	cir		1	1	1	0	1	0	21.2	27.2	102	93	14.2127	0.94158	0.81979	3895
	300um	cir		37	3	0	0	1	0	16.2	19.8	74	57.3	14.3178	0.92883	0.60422	2096
	300um	cir		14	3	0	0	1	0	27.1	26.3	214	195	14.4222	0.47816	0.59067	2006
	300um	cir		64	1	0	0	1	0	15.7	21.3	70.5	75.7	14.4222	0.86033	0.66143	2146
	300um	cir		6	3	0	0	1	0	18.2	30.6	162	160	14.5602	0.82089	0.49143	1948
	300um	cir		26	3	0	0	1	0	24.5	25.8	119	133	14.7648	0.78058	0.65547	1736
	300um	cir		21	1	0	0	1	0	20.5	21.3	172	146	14.7648	0.82061	0.9831	1966
	300um	cir		35	2	1	0	1	0	17.9	26	135	87.9	14.7648	0.94011	0.75102	2719
	300um	cir		54	2	0	0	1	0	27.8	21.2	156	134	14.8661	0.77464	0.47067	2112
	300um	cir		11	1	1	0	1	0	20.3	25.5	137	119	15.0333	0.73119	0.70942	2178
	300um	cir		66	4	1	0	1	0	22.3	19.1	205	152	15.1327	0.94323	0.71767	6426
	300um	cir		2	1	0	0	1	0	82.2	23.4	193	185	15.26	0.81	1.1098	5244
	300um	cir		54	7	1	0	1	0	19.5	17.9	118	94.4	15.2315	0.51254	0.71818	2773
	300um	cir		61	1	0	0	1	0	14.7	19.3	102	102	15.2971	0.66878	0.59125	2405
	300um	cir		63	6	0	0	1	0	24.6	22.5	93.3	96	15.5242	0.65666	0.4735	1646
	300um	cir		31	4	0	0	1	0	16.5	20.1	148	144	15.5242	0.75111	0.61884	1825
	300um	cir		53	3	0	0	1	0	22.4	23.2	168	140	15.5563	0.78979	0.68112	3701
	300um	cir		20	3	0	0	1	0	19.7	22.8	92.5	74.6	15.6525	0.90909	1.1137	3398
	300um	cir		7	3	1	0	1	0	21.2	21.7	87.5	76.2	15.8114	0.55918	0.3667	1707
	300um	cir		58	7	1	0	1	0	16.4	19.2	58.2	50.1	15.8114	0.6805	0.50736	1806
	300um	cir		55	2	0	0	1	0	26.8	22.3	122	116	16.0312	0.9022	0.64557	1878
	300um	cir		54	1	1	0	1	0	22.8	17.5	105	75.4	16.1245	0.64743	0.45649	1657
	300um	cir		52	6	0	0	1	0	20.3	22.9	118	104	16.1245	0.78248	0.50794	1880
	300um	cir		44	2	0	0	1	0	13.8	20.4	213	181	16.1555	0.61033	0.73741	1585
	300um	cir		66	3	1	0	1	0	21	29.6	132	153	16.2788	0.8402	1.0056	2273
	300um	cir		58		0	0	1	0	18.5	21.2	175	118	16.4012	0.84868	0.95145	2641
	300um	cir		58	2	0	0	1	0	23.6	23.8	148	153	16.4924	0.79468	0.91947	2178
	300um	cir		61	2	0	0	1	0	20.2	19.2	83.1	62.2	16.5529	0.77257	0.78588	2178
	300um	cir		68	1	1	0	1	0	21.6	17.9	125	101	16.5529	0.94214	0.56822	4446
	300um	cir		65	2	0	0	1	0	16.5	21.6	165	173	16.6433	0.94062	0.9059	3528
	300um	cir		14	1	1	0	1	0	19.8	18.9	145	133	16.7631	0.56484	0.58872	1985
	300um	cir		26	5	0	0	1	0	18.7	27.7	162	166	16.9706	0.75899	0.54511	3414
	300um	cir		48	1	0	0	1	0	24.3	22.6	204	223	16.9706	0.84415	0.676	1953
	300um	cir		40	2	1	0	1	0	20.2	21.5	114	91.9	17	0.79907	0.6644	2379
	300um	cir		38	1	0	0	1	0	24.6	18.4	165	144	17	0.91879	0.96568	7450
	300um	cir		71	1	0	0	1	0	17.7	22.9	147	116	17.0294	0.85296	0.90886	3577
	300um	cir		36	2	0	0	1	0	20.5	24.3	134	98.2	17.088	0.90431	0.80906	4307
	300um	cir		53	5	1	0	1	0	20.2	16	173	139	17.4642	0.69386	0.69799	4536
	300um	cir		71	4	0	0	1	0	17.5	20.2	190	176	17.4642	0.77158	0.64956	2417
	300um	cir		40	5	0	0	1	0	21.7	26.6	96	78.7	17.6918	0.70029	0.58864	1815
	300um	cir		59	4	0	0	1	0	26.4	24	127	118	17.6918	0.74946	0.67837	2347
	300um	cir		24	4	0	0	1	0	16.7	25.6	101	153	17.6918	0.80811	0.54867	2505
	300um	cir		50	2	1	0	1	0	17	22	120	98.7	17.6918	0.8851	0.72893	3021
	300um	cir		67	3	0	0	1	0	31.2	33.4	221	285	17.72	0.90146	0.63575	3769
	300um	cir		39	2	0	0	1	0	24.5	29.6	146	114	17.8045	0.77135	0.61535	2733
	300um	cir		65	1	0	0	1	0	22.2	30.2	102	79.1	17.8045	0.84214	0.73943	2067
	300um	cir		60	2	0	0	1	0	19.1	17.9	199	190	17.8045	0.86778	1.1206	2858
	300um	cir		69	1	1	0	1	0	16	22	113	95.1	18	0.63554	0.50644	1574
	300um	cir		53	1	0	0	1	0	21.4	17.9	160	128	18	0.78961	0.55151	2706
	300um	cir		63	4	0	0	1	0	30.1	23.9	156	119	18	0.90295	0.88791	2693
	300um	cir		41	2	0	0	1	0	19.1	21.4	125	107	18.0278	0.58482	0.69401	2066
	300um	cir		52	2	1	0	1	0	26.2	26.5	233	262	18.1108	0.89177	0.64599	2950
	300um	cir		10	1	0	0	1	0	20.1	26.6	153	120	18.3848	0.33493	0.62072	2723
	300um	cir		24	1	1	0	1	0	17.4	20.7	147	118	18.3848	0.40535	0.57301	2918
	300um	cir		44	3	1	0	1	0	21.7	19.7	194	154	18.4391	0.87905	0.95874	3630
	300um	cir		25	2	0	0	1	0	22.1	24.2	120	91.3	18.6815	0.84817	0.8058	3935
	300um	cir		43	3	1	0	1	0	19.8	21.6	122	99.4	18.7883	0.6122	0.71778	2234
	300um	cir		69	3	0	0	1	0	26	21.5	216	170	18.7883	0.74234	0.62403	2305
	300um	cir		19	2	1	0	1	0	28.8	20.2	134	108	18.9737	0.77138	0.55325	2343
	300um	cir		37	1	0	0	1	0	20.5	23.1	119	87.7	19.0263	0.64488	1.0291	2982
	300um	cir		48	4	1	0	1	0	13.3	13.9	108	85.2	19.105	0.85185	0.62901	3926
	300um	cir		13	1	0	0	1	0	23.3	25.1	226	268	19.2354	0.70337	1.1412	3091
	300um	cir		23	4	1	0	1	0	22.1	21.8	158	121	19.3132	0.95196	0.91348	11118
	300um	cir		45	3	0	0	1	0	12.6	19.1	155	146	19.4165	0.87483	1.5573	3245
	300um	cir		20	2	0	0	1	0	20.4	20.7	115	86.1	19.6469	0.94092	0.77993	5634
	300um	cir		3	4	1	0	1	0	18.7	18.9	145	120	19.6977	0.79146	0.92207	3406
	300um	cir		24	5	1	0	1	0	17.9	19.9	85.2	90.3	19.7231	0.57204	1.3129	4523
	300um	cir		51	1	1	0	1	0	17.8	20	84.2	64.5	19.9249	0.69248	0.62861	2814
	300um	cir		70	1	1	0	1	0	15.2	19.9	160	138	20.2485	0.80289	0.69125	8778
	300um	cir		47	3	1	0	1	0	22.1	21.5	174	105	20.3961	0.52912	0.54379	2624
	300um	cir		29	2	1	0	1	1	26.8	14.2	206	153	20.5183	0.68196	0.8474	2173
	300um	cir		71	2	1	0	1	0	25.3	23.5	176	174	20.6155	0.91808	0.81166	4506
	300um	cir		28	7	0	0	1	1	20.4	19	213	145	20.8806	0.7001	0.78678	2830
	300um	cir		54	4	0	0	1	0	27	22.9	249	218	21.0238	0.48987	0.73872	4038
	300um	cir		56	4	1	0	1	0	17.7	16.6	136	117	21.0238	0.51517	0.52107	2317
	300um	cir		63	5	1	0	1	1	21.7	19	171	184	21.0238	0.7943	0.71469	5875
	300um	cir		57	2	0	0	1	0	23.2	32.6	183	223	21.2132	0.40883	1.1171	2295
	300um	cir		43	1	1	0	1	0	18.4	22.1	125	99.2	21.2132	0.45603	0.50168	2872
	300um	cir		70	2	1	0	1	0	15.9	18.2	119	96.5	21.4009	0.86818	1.163	4809
	300um	cir		54	3	0	0	1	0	25.9	30.3	127	103	21.4709	0.59611	0.56398	2920
	300um	cir		9	2	1	0	1	0	11.9	24.7	109	83.3	21.587	0.69393	0.67121	2738
	300um	cir		45	5	1	0	1	0	18	11.7	116	96.6	21.587	0.8172	0.67961	4062
	300um	cir		10	4	1	0	1	1	15.9	20	195	155	21.9317	0.26047	0.73931	2505
	300um	cir		17	2	1	0	1	0	28.2	22.1	124	103	21.9317	0.38996	0.40723	3274
	300um	cir		71	3	1	0	1	0	15.2	18.4	153	129	21.9317	0.63481	0.66606	6816
	300um	cir		57	5	1	0	1	0	14.3	19.1	124	90.6	21.9317	0.83795	0.72689	3684
	300um	cir		40	4	1	0	1	0	18.8	25.7	107	83.2	21.9545	0.73338	0.55659	3027
	300um	cir		22	2	1	0	1	0	16.3	15.5	108	80.6	22	0.70521	0.57493	2765
	300um	cir		25	3	1	1	1	0	15.9	17.4	108	73.6	22	0.82603	0.81473	4749
	300um	cir		47	1	0	0	1	0	23.2	24.6	145	154	22.3607	0.80482	0.62913	2821
	300um	cir		22	3	1	1	1	0	11.3	16.4	134	106	22.561	0.82203	0.91385	3886
	300um	cir		67	4	1	1	1	1	17.7	20.4	206	187	22.6716	0.88106	1.5595	5615
	300um	cir		57	1	0	0	1	0	18.5	19	139	118	22.6716	0.91251	0.77168	6752
	300um	cir		9	1	1	0	1	0	20.8	18.2	119	83.7	22.8035	0.75582	0.52605	4279
	300um	cir		28	2	0	0	1	0	23.8	24.3	192	189	22.8035	0.85408	0.69017	4365
	300um	cir		13	2	1	0	1	1	20.2	13.1	236	182	23.35	0.8117	0.95637	11468
	300um	cir		45	1	0	0	1	0	22.9	20	194	152	23.35	0.6706	0.6628	4171
	300um	cir		15	2	1	1	1	0	21.8	26	146	131	23.4307	0.49343	0.49709	3119
	300um	cir		19	3	1	1	1	0	12	13.8	174	134	23.7065	0.81893	0.75559	5119
	300um	cir		28	3	1	0	1	1	18.6	27.5	188	156	23.7697	0.84245	0.90586	5238
	300um	cir		39	1	1	0	1	0	16	20.3	173	144	23.7697	0.85826	0.5693	4503
	300um	cir		28	5	0	0	1	0	22.9	31	165	127	23.8537	0.66868	0.99421	4885
	300um	cir		21	4	1	0	1	0	12.3	16.4	156	125	23.8537	0.72053	0.5653	4233
	300um	cir		42	4	1	0	1	0	15.1	20.2	165	142	24.0832	0.54849	0.82998	5040
	300um	cir		55	4	1	0	1	0	11.5	18.6	181	140	24.0832	0.62959	0.60619	4100
	300um	cir		21	3	0	0	1	0	23.5	17.7	131	107	24.0832	0.79132	1.0144	4312
	300um	cir		9	3	1	0	1	0	21.2	20.4	130	93.4	24.1868	0.68944	0.67772	3754
	300um	cir		60	1	0	0	1	0	17.7	21.1	138	106	24.1868	0.82352	0.97674	7651
	300um	cir		6	2	1	0	1	0	19.2	20.9	147	125	24.3516	0.5518	0.58062	3409
	300um	cir		39	3	0	0	1	0	18.4	16.8	157	116	24.3516	0.77313	0.79807	4399
	300um	cir		14	2	1	0	1	0	11.8	24.6	214	176	24.7386	0.55089	0.69353	3673
	300um	cir		66	2	0	0	1	1	16.6	14.7	186	162	24.7588	0.81263	0.92621	7144
	300um	cir		63	1	0	0	1	0	18.7	25.2	133	121	25	0.37188	0.88696	2849
	300um	cir		46	1	0	0	1	0	22.7	22.6	296	280	25.02	0.67613	0.76499	4779
	300um	cir		48	2	1	0	1	1	20.2	17.7	192	143	25.2982	0.84779	1.5452	7284
	300um	cir		2	2	1	1	1	1	17.9	15.5	200	191	25.5539	0.81928	1.0791	13704
	300um	cir		17	4	1	0	1	0	17.3	16.4	191	141	25.7099	0.90358	0.64972	5855
	300um	cir		42	3	1	0	1	0	16.9	26.3	171	160	26	0.79671	0.74738	4290
	300um	cir		23	2	1	0	1	0	15	18	141	123	26	0.80702	0.81684	5077
	300um	cir		69	4	1	1	1	1	24	19.8	194	164	26	0.85499	1.2255	4613
	300um	cir		6	1	1	0	1	0	20.1	25.2	127	107	26.0768	0.49861	0.61493	3664
	300um	cir		56	1	1	0	1	0	14.8	19	174	121	26.1725	0.53764	0.92351	4166
	300um	cir		26	2	1	0	1	1	19.9	23.3	175	149	26.1725	0.59895	0.77901	6253
	300um	cir		58	3	1	0	1	0	23.1	26.1	121	143	26.1725	0.73869	0.70833	4754
	300um	cir		27	1	1	1	1	1	21.1	11.8	203	152	26.4764	0.81705	0.81124	18692
	300um	cir		50	3	1	0	1	0	24.2	16.9	145	96.9	26.8328	0.92778	0.63533	6725
	300um	cir		50	1	0	0	1	0	19.6	23.1	132	85.4	27.2947	0.46996	0.8634	4410
	300um	cir		51	2	1	0	1	0	14.2	13.3	96.7	72.2	27.5136	0.6705	0.61073	4515
	300um	cir		48	3	1	0	1	0	16.5	12.3	99.9	84.7	27.59	0.75166	0.87769	4876
	300um	cir		26	1	0	0	1	0	26.2	21.9	230	162	28.0179	0.50085	0.68123	4484
	300um	cir		57	4	0	0	1	0	16.9	29.3	163	152	28.0179	0.78264	0.86001	10163
	300um	cir		68	3	1	1	1	0	16.8	16.2	149	117	28.2843	0.78758	0.63578	10345
	300um	cir		19	5	1	0	1	0	21.5	27.2	173	128	28.3196	0.54534	0.49883	4104
	300um	cir		3	3	1	0	1	0	18.9	22.5	163	152	29.0689	0.77352	0.87766	8778
	300um	cir		23	1	0	0	1	0	16.9	17.5	130	97.5	29.0689	0.79335	1.618	4809
	300um	cir		44	1	1	0	1	0	12.4	13	162	148	30.0167	0.59619	0.93711	7037
	300um	cir		7	4	1	0	1	0	19.6	14.8	170	128	30.0167	0.60596	0.60789	5085
	300um	cir		58	5	1	0	1	0	18.8	19.8	143	115	30.0832	0.78794	0.99823	6406
	300um	cir		10	2	1	0	1	0	15	19.1	175	143	30.1496	0.38519	0.68437	7308
	300um	cir		32	1	1	0	1	1	22.8	21.5	178	144	31.0161	0.43512	0.72255	6016
	300um	cir		18	1	1	1	1	0	16.7	13.1	191	156	31.0483	0.80977	0.62989	6447
	300um	cir		25	1	1	1	1	0	20.9	20.9	131	113	31.241	0.9676	1.0346	15073
	300um	cir		11	3	1	1	1	0	15.5	14.4	183	138	31.305	0.75404	0.53949	10368
	300um	cir		26	4	1	0	1	0	17.7	18.8	169	142	31.8277	0.7803	1.1454	7856
	300um	cir		20	1	1	1	1	0	11.3	18.6	186	158	31.9531	0.77024	0.63945	7116
	300um	cir		41	3	1	1	1	0	13	13.3	171	118	32	0.61532	0.71723	6089
	300um	cir		17	3	1	1	1	0	23.3	16	208	164	32.0156	0.71595	0.65184	6089
	300um	cir		22	1	1	1	1	1	18.2	20.6	184	146	32.0156	0.74706	1.0995	8337
	300um	cir		47	2	1	1	1	1	16.1	21.4	154	175	32.249	0.40807	1.4029	7645
	300um	cir		52	5	1	1	1	0	22.8	19	135	108	32.45	0.70875	1.0897	7708
	300um	cir		50	4	1	1	1	1	16.4	16.4	188	140	33.0151	0.63813	0.82483	7013
	300um	cir		53	4	1	1	1	0	10.4	15.1	148	118	33.97	0.83702	1.0083	6817
	300um	cir		40	1	1	1	1	0	17.1	15.3	194	125	34.3657	0.265	0.63309	6781
	300um	cir		11	2	1	1	1	1	11	14.8	294	208	35.4683	0.70397	0.74843	7982
	300um	cir		19	4	1	0	1	0	21.9	22.4	235	190	35.805	0.23968	0.64562	6579
	300um	cir		64	2	1	1	1	0	13.9	17.9	123	100	35.8469	0.74349	1.6141	7225
	300um	cir		31	3	1	1	1	0	11.6	18.3	203	169	36.2353	0.72414	0.56251	7963
	300um	cir		19	1	1	1	1	0	15.9	24.2	169	134	36.4006	0.74163	0.75808	7682
	300um	cir		34	3	1	1	1	1	15.6	11.8	216	168	36.6742	0.77997	1.2343	14201
	300um	cir		18	2	1	1	1	0	13.5	21.7	225	187	36.7696	0.67192	0.65548	10078
	300um	cir		17	1	1	1	1	1	20.8	14.1	233	181	37	0.20047	0.92954	7778
	300um	cir		56	3	1	1	1	1	13.5	13.2	182	136	37.0135	0.74563	0.86008	8549
	300um	cir		2	3	1	0	1	1	15.3	19.7	183	157	37.1214	0.64969	1.1918	7903
	300um	cir		28	4	1	0	1	1	23	19.9	250	204	37.6563	0.86738	1.4594	10749
	300um	cir		49	3	1	1	1	0	12.4	14.5	127	98.3	38.0789	0.78014	1.1772	9893
	300um	cir		55	3	1	1	1	0	13.3	16.3	232	182	38.0789	0.80628	0.58249	11002
	300um	cir		34	2	1	1	1	0	14	13.8	198	139	38.4708	0.72605	0.55252	8046
	300um	cir		35	4	1	0	1	0	18.8	15.1	128	99.1	38.6005	0.83018	1.077	9358
	300um	cir		52	3	0	0	1	1	18.3	22.7	218	185	39.598	0.77463	1.1289	19756
	300um	cir		52	4	1	1	1	0	14.2	14.8	171	138	39.6232	0.74936	1.0424	9551
	300um	cir		33	1	1	1	1	1	10.9	17.3	227	174	39.8121	0.57993	0.71247	8575
	300um	cir		42	2	1	1	1	1	18.9	16.1	243	210	41.0122	0.91687	0.81036	17998
	300um	cir		14	4	1	1	1	1	15.7	11.7	229	173	41.4849	0.080782	1.1431	9947
	300um	cir		4	1	1	1	1	1	23.4	21.8	263	218	41.9762	0.76542	1.0004	16749
	300um	cir		1	2	1	1	1	0	17.3	14.4	153	114	42.3792	0.84905	0.96138	10790
	300um	cir		35	1	1	1	1	1	17	18.2	245	196	42.4382	0.66624	1.2606	11552
	300um	cir		33	2	1	1	1	0	18	13.8	208	166	42.9535	0.63803	0.63089	11536
	300um	cir		33	3	1	1	1	1	12.7	12.2	234	185	43.0465	0.49675	0.7944	8047
	300um	cir		46	5	1	0	1	1	16.5	21.3	187	148	43.1393	0.84068	1.4717	12516
	300um	cir		40	3	1	1	1	1	11.6	12	185	146	43.8634	0.61976	1.1378	10319
	300um	cir		31	1	1	1	1	0	12.4	15.9	212	160	44.0454	0.29148	0.67613	9389
	300um	cir		9	4	1	1	1	1	17.4	14.5	184	141	44.7772	0.60162	0.83312	9571
	300um	cir		32	3	1	1	1	1	15.1	15.3	242	199	46.0977	0.75668	1.1608	13359
	300um	cir		10	5	1	1	1	1	11.1	12.2	233	186	46.8722	0.74125	0.81165	14335
	300um	cir		63	2	1	0	1	0	17.5	24.4	162	130	47.5079	0.88662	1.1482	20942
	300um	cir		29	1	1	1	1	1	12.9	10.5	263	216	47.8017	0.67961	0.89589	13330
	300um	cir		21	2	1	1	1	1	13.9	15.5	233	189	48.0521	0.75082	1.7252	14898
	300um	cir		15	1	1	1	1	1	17.1	18	295	230	49.0306	0.80762	0.81934	16267
	300um	cir		67	2	1	1	1	1	19.6	18.8	217	240	49.2037	0.87277	1.2868	23829
	300um	cir		7	2	1	1	1	1	16	14.3	209	169	52.1536	0.78687	0.7283	16890
	300um	cir		70	4	1	1	1	0	17	16.8	172	138	53.1507	0.743	1.694	17320
	300um	cir		6	4	1	1	1	1	15.1	16.9	217	178	53.7122	0.67442	0.89775	21617
	300um	cir		65	4	1	0	1	1	23.5	18.3	193	165	53.8516	0.74107	1.5748	13165
	300um	cir		30	1	1	1	1	1	20.7	29.2	356	312	54.5711	0.47964	0.93068	15261
	300um	cir		43	2	1	1	1	0	14.3	14.2	198	163	57.8014	0.68074	0.64421	21392
	300um	cir		41	1	1	1	1	1	13.3	22.6	214	164	60.1332	0.64137	1.1368	17594
	300um	cir		12	1	1	1	1	1	11.5	9.29	269	217	60.2993	0.70042	1.0815	20765
	300um	cir		56	2	1	1	1	1	13.2	12	217	177	64.405	0.63832	1.1341	24014
	300um	cir		8	1	1	1	1	1	14.9	15.1	301	247	65.0538	0.62764	1.3516	19892
	300um	cir		16	1	1	1	1	1	13.5	16.5	285	243	69	0.54977	1.032	29487
	300um	cir		18	3	1	1	1	1	21.5	18.3	298	256	69.527	0.87481	0.94626	41741
	300um	cir		49	2	1	1	1	1	15.3	17.4	175	145	71.0211	0.60943	1.719	24347
	300um	cir		72	1	1	1	1	1	14.6	18.6	189	163	75.4321	0.64136	1.5377	41607
	300um	cir		55	1	1	1	1	1	17.1	15.3	297	266	78.8733	0.6761	0.80302	39898

## Sheet: Variable Shape_Human Counting
		Maria		Randy		Kristen		Brady		Gavin		Consensus			Maria Error		Randy Error		Kristen Error		Brady Error		Gavin Error			Maria False+		Randy False+		Kristen False+		Brady False+		Gavin False+			Maria False-		Randy False-		Kristen False-		Brady False-		Gavin False-
Condition	Event #	Polarization (0/1)	Rosette (0/1)	Polarization (0/1)	Rosette (0/1)	Polarization (0/1)	Rosette (0/1)	Polarization (0/1)	Rosette (0/1)	Polarization (0/1)	Rosette (0/1)	Polarization (0/1)	Rosette (0/1)		Polarization (0/1)	Rosette (0/1)	Polarization (0/1)	Rosette (0/1)	Polarization (0/1)	Rosette (0/1)	Polarization (0/1)	Rosette (0/1)	Polarization (0/1)	Rosette (0/1)		Polarization (0/1)	Rosette (0/1)	Polarization (0/1)	Rosette (0/1)	Polarization (0/1)	Rosette (0/1)	Polarization (0/1)	Rosette (0/1)	Polarization (0/1)	Rosette (0/1)		Polarization (0/1)	Rosette (0/1)	Polarization (0/1)	Rosette (0/1)	Polarization (0/1)	Rosette (0/1)	Polarization (0/1)	Rosette (0/1)	Polarization (0/1)	Rosette (0/1)
200um Circle D5 29	1	1	0	1	0	0	0	0	0	0	0	0	0		1	0	1	0	0	0	0	0	0	0		TRUE	FALSE	TRUE	FALSE	FALSE	FALSE	FALSE	FALSE	FALSE	FALSE		FALSE	FALSE	FALSE	FALSE	FALSE	FALSE	FALSE	FALSE	FALSE	FALSE
	2	1	1	1	0	1	0	1	0	1	0	1	0		0	1	0	0	0	0	0	0	0	0		FALSE	TRUE	FALSE	FALSE	FALSE	FALSE	FALSE	FALSE	FALSE	FALSE		FALSE	FALSE	FALSE	FALSE	FALSE	FALSE	FALSE	FALSE	FALSE	FALSE
	3	1	0	1	0	0	0	1	0	1	0	1	0		0	0	0	0	1	0	0	0	0	0		FALSE	FALSE	FALSE	FALSE	FALSE	FALSE	FALSE	FALSE	FALSE	FALSE		FALSE	FALSE	FALSE	FALSE	TRUE	FALSE	FALSE	FALSE	FALSE	FALSE
200um Circle D5 71	1	1	0	1	0	0	0	0	0	0	0	0	0		1	0	1	0	0	0	0	0	0	0		TRUE	FALSE	TRUE	FALSE	FALSE	FALSE	FALSE	FALSE	FALSE	FALSE		FALSE	FALSE	FALSE	FALSE	FALSE	FALSE	FALSE	FALSE	FALSE	FALSE
	2	1	0	1	0	1	0	1	0	1	0	1	0		0	0	0	0	0	0	0	0	0	0		FALSE	FALSE	FALSE	FALSE	FALSE	FALSE	FALSE	FALSE	FALSE	FALSE		FALSE	FALSE	FALSE	FALSE	FALSE	FALSE	FALSE	FALSE	FALSE	FALSE
	3	1	0	1	0	0	0	0	0	0	0	0	0		1	0	1	0	0	0	0	0	0	0		TRUE	FALSE	TRUE	FALSE	FALSE	FALSE	FALSE	FALSE	FALSE	FALSE		FALSE	FALSE	FALSE	FALSE	FALSE	FALSE	FALSE	FALSE	FALSE	FALSE
200um Circle D6 7	1	1	1	1	1	1	0	1	0	1	1	1	0		0	1	0	1	0	0	0	0	0	1		FALSE	TRUE	FALSE	TRUE	FALSE	FALSE	FALSE	FALSE	FALSE	TRUE		FALSE	FALSE	FALSE	FALSE	FALSE	FALSE	FALSE	FALSE	FALSE	FALSE
200um Circle D6 18	1	1	1	1	1	1	1	1	1	1	1	1	1		0	0	0	0	0	0	0	0	0	0		FALSE	FALSE	FALSE	FALSE	FALSE	FALSE	FALSE	FALSE	FALSE	FALSE		FALSE	FALSE	FALSE	FALSE	FALSE	FALSE	FALSE	FALSE	FALSE	FALSE
200um Circle D5 29	1	1	1	1	1	1	0	1	0	1	1	1	0		0	1	0	1	0	0	0	0	0	1		FALSE	TRUE	FALSE	TRUE	FALSE	FALSE	FALSE	FALSE	FALSE	TRUE		FALSE	FALSE	FALSE	FALSE	FALSE	FALSE	FALSE	FALSE	FALSE	FALSE
200um Circle D5 100	1	1	1	1	1	1	0	1	1	1	1	1	1		0	0	0	0	0	1	0	0	0	0		FALSE	FALSE	FALSE	FALSE	FALSE	FALSE	FALSE	FALSE	FALSE	FALSE		FALSE	FALSE	FALSE	FALSE	FALSE	TRUE	FALSE	FALSE	FALSE	FALSE
200um Square D6 102	1	1	0	1	0	1	0	1	0	1	0	1	0		0	0	0	0	0	0	0	0	0	0		FALSE	FALSE	FALSE	FALSE	FALSE	FALSE	FALSE	FALSE	FALSE	FALSE		FALSE	FALSE	FALSE	FALSE	FALSE	FALSE	FALSE	FALSE	FALSE	FALSE
	2	1	0	0	0	0	0	0	0	0	0	0	0		1	0	0	0	0	0	0	0	0	0		TRUE	FALSE	FALSE	FALSE	FALSE	FALSE	FALSE	FALSE	FALSE	FALSE		FALSE	FALSE	FALSE	FALSE	FALSE	FALSE	FALSE	FALSE	FALSE	FALSE
	3	1	0	0	0	0	0	0	0	0	0	0	0		1	0	0	0	0	0	0	0	0	0		TRUE	FALSE	FALSE	FALSE	FALSE	FALSE	FALSE	FALSE	FALSE	FALSE		FALSE	FALSE	FALSE	FALSE	FALSE	FALSE	FALSE	FALSE	FALSE	FALSE
	4	1	0	0	0	0	0	0	0	0	0	0	0		1	0	0	0	0	0	0	0	0	0		TRUE	FALSE	FALSE	FALSE	FALSE	FALSE	FALSE	FALSE	FALSE	FALSE		FALSE	FALSE	FALSE	FALSE	FALSE	FALSE	FALSE	FALSE	FALSE	FALSE
200um Square D6 113	1	1	0	1	0	1	0	0	0	0	0	0	0		1	0	1	0	1	0	0	0	0	0		TRUE	FALSE	TRUE	FALSE	TRUE	FALSE	FALSE	FALSE	FALSE	FALSE		FALSE	FALSE	FALSE	FALSE	FALSE	FALSE	FALSE	FALSE	FALSE	FALSE
	2	1	1	1	1	1	1	1	0	1	0	1	0		0	1	0	1	0	1	0	0	0	0		FALSE	TRUE	FALSE	TRUE	FALSE	TRUE	FALSE	FALSE	FALSE	FALSE		FALSE	FALSE	FALSE	FALSE	FALSE	FALSE	FALSE	FALSE	FALSE	FALSE
200um Triangle D5 67	1	1	0	1	0	1	0	1	0	1	0	1	0		0	0	0	0	0	0	0	0	0	0		FALSE	FALSE	FALSE	FALSE	FALSE	FALSE	FALSE	FALSE	FALSE	FALSE		FALSE	FALSE	FALSE	FALSE	FALSE	FALSE	FALSE	FALSE	FALSE	FALSE
	2	1	0	1	0	0	0	0	0	0	0	0	0		1	0	1	0	0	0	0	0	0	0		TRUE	FALSE	TRUE	FALSE	FALSE	FALSE	FALSE	FALSE	FALSE	FALSE		FALSE	FALSE	FALSE	FALSE	FALSE	FALSE	FALSE	FALSE	FALSE	FALSE
	3	1	0	1	0	0	0	0	0	0	0	0	0		1	0	1	0	0	0	0	0	0	0		TRUE	FALSE	TRUE	FALSE	FALSE	FALSE	FALSE	FALSE	FALSE	FALSE		FALSE	FALSE	FALSE	FALSE	FALSE	FALSE	FALSE	FALSE	FALSE	FALSE
	4	1	0	1	0	0	0	0	0	0	0	0	0		1	0	1	0	0	0	0	0	0	0		TRUE	FALSE	TRUE	FALSE	FALSE	FALSE	FALSE	FALSE	FALSE	FALSE		FALSE	FALSE	FALSE	FALSE	FALSE	FALSE	FALSE	FALSE	FALSE	FALSE
	5	1	0	1	0	0	0	0	0	0	0	0	0		1	0	1	0	0	0	0	0	0	0		TRUE	FALSE	TRUE	FALSE	FALSE	FALSE	FALSE	FALSE	FALSE	FALSE		FALSE	FALSE	FALSE	FALSE	FALSE	FALSE	FALSE	FALSE	FALSE	FALSE
200um Triangle D5 159	1	1	0	0	0	0	0	0	0	0	0	0	0		1	0	0	0	0	0	0	0	0	0		TRUE	FALSE	FALSE	FALSE	FALSE	FALSE	FALSE	FALSE	FALSE	FALSE		FALSE	FALSE	FALSE	FALSE	FALSE	FALSE	FALSE	FALSE	FALSE	FALSE
	2	1	0	1	0	0	0	1	0	1	0	1	0		0	0	0	0	1	0	0	0	0	0		FALSE	FALSE	FALSE	FALSE	FALSE	FALSE	FALSE	FALSE	FALSE	FALSE		FALSE	FALSE	FALSE	FALSE	TRUE	FALSE	FALSE	FALSE	FALSE	FALSE
	3	1	0	0	0	0	0	0	0	0	0	0	0		1	0	0	0	0	0	0	0	0	0		TRUE	FALSE	FALSE	FALSE	FALSE	FALSE	FALSE	FALSE	FALSE	FALSE		FALSE	FALSE	FALSE	FALSE	FALSE	FALSE	FALSE	FALSE	FALSE	FALSE
	4	1	0	1	0	0	0	0	0	0	0	0	0		1	0	1	0	0	0	0	0	0	0		TRUE	FALSE	TRUE	FALSE	FALSE	FALSE	FALSE	FALSE	FALSE	FALSE		FALSE	FALSE	FALSE	FALSE	FALSE	FALSE	FALSE	FALSE	FALSE	FALSE
200um Triangle D6 52	1	1	0	0	0	0	0	0	0	0	0	0	0		1	0	0	0	0	0	0	0	0	0		TRUE	FALSE	FALSE	FALSE	FALSE	FALSE	FALSE	FALSE	FALSE	FALSE		FALSE	FALSE	FALSE	FALSE	FALSE	FALSE	FALSE	FALSE	FALSE	FALSE
	2	1	0	0	0	0	0	1	0	0	0	0	0		1	0	0	0	0	0	1	0	0	0		TRUE	FALSE	FALSE	FALSE	FALSE	FALSE	TRUE	FALSE	FALSE	FALSE		FALSE	FALSE	FALSE	FALSE	FALSE	FALSE	FALSE	FALSE	FALSE	FALSE
	3	1	0	0	0	0	0	0	0	0	0	0	0		1	0	0	0	0	0	0	0	0	0		TRUE	FALSE	FALSE	FALSE	FALSE	FALSE	FALSE	FALSE	FALSE	FALSE		FALSE	FALSE	FALSE	FALSE	FALSE	FALSE	FALSE	FALSE	FALSE	FALSE
200um Triangle D6 55	1	1	1	1	1	1	1	1	1	1	1	1	1		0	0	0	0	0	0	0	0	0	0		FALSE	FALSE	FALSE	FALSE	FALSE	FALSE	FALSE	FALSE	FALSE	FALSE		FALSE	FALSE	FALSE	FALSE	FALSE	FALSE	FALSE	FALSE	FALSE	FALSE
300um Circle D5 37	1	1	0	0	0	0	0	0	0	0	0	0	0		1	0	0	0	0	0	0	0	0	0		TRUE	FALSE	FALSE	FALSE	FALSE	FALSE	FALSE	FALSE	FALSE	FALSE		FALSE	FALSE	FALSE	FALSE	FALSE	FALSE	FALSE	FALSE	FALSE	FALSE
	2	1	1	1	1	0	0	0	0	1	0	0	0		1	1	1	1	0	0	0	0	1	0		TRUE	TRUE	TRUE	TRUE	FALSE	FALSE	FALSE	FALSE	TRUE	FALSE		FALSE	FALSE	FALSE	FALSE	FALSE	FALSE	FALSE	FALSE	FALSE	FALSE
	3	1	0	0	0	0	0	1	0	1	0	0	0		1	0	0	0	0	0	1	0	1	0		TRUE	FALSE	FALSE	FALSE	FALSE	FALSE	TRUE	FALSE	TRUE	FALSE		FALSE	FALSE	FALSE	FALSE	FALSE	FALSE	FALSE	FALSE	FALSE	FALSE
	4	1	0	0	0	1	0	0	0	1	0	0	0		1	0	0	0	1	0	0	0	1	0		TRUE	FALSE	FALSE	FALSE	TRUE	FALSE	FALSE	FALSE	TRUE	FALSE		FALSE	FALSE	FALSE	FALSE	FALSE	FALSE	FALSE	FALSE	FALSE	FALSE
	5	0	0	1	0	0	0	0	0	0	0	0	0		0	0	1	0	0	0	0	0	0	0		FALSE	FALSE	TRUE	FALSE	FALSE	FALSE	FALSE	FALSE	FALSE	FALSE		FALSE	FALSE	FALSE	FALSE	FALSE	FALSE	FALSE	FALSE	FALSE	FALSE
300um Circle D5 106	1	1	1	1	0	1	0	1	0	1	1	1	0		0	1	0	0	0	0	0	0	0	1		FALSE	TRUE	FALSE	FALSE	FALSE	FALSE	FALSE	FALSE	FALSE	TRUE		FALSE	FALSE	FALSE	FALSE	FALSE	FALSE	FALSE	FALSE	FALSE	FALSE
	2	1	0	0	0	0	0	0	0	1	0	0	0		1	0	0	0	0	0	0	0	1	0		TRUE	FALSE	FALSE	FALSE	FALSE	FALSE	FALSE	FALSE	TRUE	FALSE		FALSE	FALSE	FALSE	FALSE	FALSE	FALSE	FALSE	FALSE	FALSE	FALSE
	3	1	0	0	0	0	0	0	0	0	0	0	0		1	0	0	0	0	0	0	0	0	0		TRUE	FALSE	FALSE	FALSE	FALSE	FALSE	FALSE	FALSE	FALSE	FALSE		FALSE	FALSE	FALSE	FALSE	FALSE	FALSE	FALSE	FALSE	FALSE	FALSE
	4	1	0	1	0	0	0	0	0	1	0	0	0		1	0	1	0	0	0	0	0	1	0		TRUE	FALSE	TRUE	FALSE	FALSE	FALSE	FALSE	FALSE	TRUE	FALSE		FALSE	FALSE	FALSE	FALSE	FALSE	FALSE	FALSE	FALSE	FALSE	FALSE
	5	1	1	1	1	1	1	1	1	1	1	1	1		0	0	0	0	0	0	0	0	0	0		FALSE	FALSE	FALSE	FALSE	FALSE	FALSE	FALSE	FALSE	FALSE	FALSE		FALSE	FALSE	FALSE	FALSE	FALSE	FALSE	FALSE	FALSE	FALSE	FALSE
300um Circle D6 49	1	1	1	0	0	1	0	1	0	1	0	1	0		0	1	1	0	0	0	0	0	0	0		FALSE	TRUE	FALSE	FALSE	FALSE	FALSE	FALSE	FALSE	FALSE	FALSE		FALSE	FALSE	TRUE	FALSE	FALSE	FALSE	FALSE	FALSE	FALSE	FALSE
	2	1	1	1	0	1	0	1	0	1	0	1	0		0	1	0	0	0	0	0	0	0	0		FALSE	TRUE	FALSE	FALSE	FALSE	FALSE	FALSE	FALSE	FALSE	FALSE		FALSE	FALSE	FALSE	FALSE	FALSE	FALSE	FALSE	FALSE	FALSE	FALSE
	3	1	0	0	0	0	0	0	0	0	0	0	0		1	0	0	0	0	0	0	0	0	0		TRUE	FALSE	FALSE	FALSE	FALSE	FALSE	FALSE	FALSE	FALSE	FALSE		FALSE	FALSE	FALSE	FALSE	FALSE	FALSE	FALSE	FALSE	FALSE	FALSE
	4	1	1	0	0	1	0	1	0	1	0	1	0		0	1	1	0	0	0	0	0	0	0		FALSE	TRUE	FALSE	FALSE	FALSE	FALSE	FALSE	FALSE	FALSE	FALSE		FALSE	FALSE	TRUE	FALSE	FALSE	FALSE	FALSE	FALSE	FALSE	FALSE
	5	1	0	0	0	0	0	0	0	0	0	0	0		1	0	0	0	0	0	0	0	0	0		TRUE	FALSE	FALSE	FALSE	FALSE	FALSE	FALSE	FALSE	FALSE	FALSE		FALSE	FALSE	FALSE	FALSE	FALSE	FALSE	FALSE	FALSE	FALSE	FALSE
300um Circle D6 72	1	1	1	1	1	1	0	1	0	1	1	1	0		0	1	0	1	0	0	0	0	0	1		FALSE	TRUE	FALSE	TRUE	FALSE	FALSE	FALSE	FALSE	FALSE	TRUE		FALSE	FALSE	FALSE	FALSE	FALSE	FALSE	FALSE	FALSE	FALSE	FALSE
	2	1	0	0	0	1	1	0	0	0	0	0	0		1	0	0	0	1	1	0	0	0	0		TRUE	FALSE	FALSE	FALSE	TRUE	TRUE	FALSE	FALSE	FALSE	FALSE		FALSE	FALSE	FALSE	FALSE	FALSE	FALSE	FALSE	FALSE	FALSE	FALSE
	3	1	1	1	0	0	0	0	0	1	0	0	0		1	1	1	0	0	0	0	0	1	0		TRUE	TRUE	TRUE	FALSE	FALSE	FALSE	FALSE	FALSE	TRUE	FALSE		FALSE	FALSE	FALSE	FALSE	FALSE	FALSE	FALSE	FALSE	FALSE	FALSE
	4	1	1	1	1	1	1	1	1	1	1	1	1		0	0	0	0	0	0	0	0	0	0		FALSE	FALSE	FALSE	FALSE	FALSE	FALSE	FALSE	FALSE	FALSE	FALSE		FALSE	FALSE	FALSE	FALSE	FALSE	FALSE	FALSE	FALSE	FALSE	FALSE
300um Square D5 39	1	1	0	1	0	0	0	0	0	0	0	0	0		1	0	1	0	0	0	0	0	0	0		TRUE	FALSE	TRUE	FALSE	FALSE	FALSE	FALSE	FALSE	FALSE	FALSE		FALSE	FALSE	FALSE	FALSE	FALSE	FALSE	FALSE	FALSE	FALSE	FALSE
	2	0	0	1	0	0	0	0	0	1	0	0	0		0	0	1	0	0	0	0	0	1	0		FALSE	FALSE	TRUE	FALSE	FALSE	FALSE	FALSE	FALSE	TRUE	FALSE		FALSE	FALSE	FALSE	FALSE	FALSE	FALSE	FALSE	FALSE	FALSE	FALSE
	3	1	0	1	0	0	0	0	0	1	0	0	0		1	0	1	0	0	0	0	0	1	0		TRUE	FALSE	TRUE	FALSE	FALSE	FALSE	FALSE	FALSE	TRUE	FALSE		FALSE	FALSE	FALSE	FALSE	FALSE	FALSE	FALSE	FALSE	FALSE	FALSE
	4	1	0	1	0	0	0	0	0	1	0	0	0		1	0	1	0	0	0	0	0	1	0		TRUE	FALSE	TRUE	FALSE	FALSE	FALSE	FALSE	FALSE	TRUE	FALSE		FALSE	FALSE	FALSE	FALSE	FALSE	FALSE	FALSE	FALSE	FALSE	FALSE
	5	1	0	1	0	0	0	0	0	0	0	0	0		1	0	1	0	0	0	0	0	0	0		TRUE	FALSE	TRUE	FALSE	FALSE	FALSE	FALSE	FALSE	FALSE	FALSE		FALSE	FALSE	FALSE	FALSE	FALSE	FALSE	FALSE	FALSE	FALSE	FALSE
300um Square D5 47	1	1	0	1	0	0	0	1	0	1	0	1	0		0	0	0	0	1	0	0	0	0	0		FALSE	FALSE	FALSE	FALSE	FALSE	FALSE	FALSE	FALSE	FALSE	FALSE		FALSE	FALSE	FALSE	FALSE	TRUE	FALSE	FALSE	FALSE	FALSE	FALSE
	2	1	0	1	0	1	0	1	0	1	0	1	0		0	0	0	0	0	0	0	0	0	0		FALSE	FALSE	FALSE	FALSE	FALSE	FALSE	FALSE	FALSE	FALSE	FALSE		FALSE	FALSE	FALSE	FALSE	FALSE	FALSE	FALSE	FALSE	FALSE	FALSE
	3	1	0	1	0	0	0	1	0	1	0	1	0		0	0	0	0	1	0	0	0	0	0		FALSE	FALSE	FALSE	FALSE	FALSE	FALSE	FALSE	FALSE	FALSE	FALSE		FALSE	FALSE	FALSE	FALSE	TRUE	FALSE	FALSE	FALSE	FALSE	FALSE
	4	1	0	0	0	0	0	0	0	0	0	0	0		1	0	0	0	0	0	0	0	0	0		TRUE	FALSE	FALSE	FALSE	FALSE	FALSE	FALSE	FALSE	FALSE	FALSE		FALSE	FALSE	FALSE	FALSE	FALSE	FALSE	FALSE	FALSE	FALSE	FALSE
300um Square D6 17	1	1	0	1	1	1	0	1	0	1	0	1	0		0	0	0	1	0	0	0	0	0	0		FALSE	FALSE	FALSE	TRUE	FALSE	FALSE	FALSE	FALSE	FALSE	FALSE		FALSE	FALSE	FALSE	FALSE	FALSE	FALSE	FALSE	FALSE	FALSE	FALSE
	2	1	0	1	1	1	0	1	0	1	0	1	0		0	0	0	1	0	0	0	0	0	0		FALSE	FALSE	FALSE	TRUE	FALSE	FALSE	FALSE	FALSE	FALSE	FALSE		FALSE	FALSE	FALSE	FALSE	FALSE	FALSE	FALSE	FALSE	FALSE	FALSE
	3	1	0	1	1	1	0	1	0	1	0	1	0		0	0	0	1	0	0	0	0	0	0		FALSE	FALSE	FALSE	TRUE	FALSE	FALSE	FALSE	FALSE	FALSE	FALSE		FALSE	FALSE	FALSE	FALSE	FALSE	FALSE	FALSE	FALSE	FALSE	FALSE
300um Square D6 47	1	0	1	1	0	1	0	0	0	0	0	0	0		0	1	1	0	1	0	0	0	0	0		FALSE	TRUE	TRUE	FALSE	TRUE	FALSE	FALSE	FALSE	FALSE	FALSE		FALSE	FALSE	FALSE	FALSE	FALSE	FALSE	FALSE	FALSE	FALSE	FALSE
	2	1	0	1	0	0	0	0	0	1	0	0	0		1	0	1	0	0	0	0	0	1	0		TRUE	FALSE	TRUE	FALSE	FALSE	FALSE	FALSE	FALSE	TRUE	FALSE		FALSE	FALSE	FALSE	FALSE	FALSE	FALSE	FALSE	FALSE	FALSE	FALSE
	3	1	0	1	0	0	0	0	0	0	0	0	0		1	0	1	0	0	0	0	0	0	0		TRUE	FALSE	TRUE	FALSE	FALSE	FALSE	FALSE	FALSE	FALSE	FALSE		FALSE	FALSE	FALSE	FALSE	FALSE	FALSE	FALSE	FALSE	FALSE	FALSE
300um Triangle D5 45	1	1	1	1	1	1	0	1	0	1	1	1	0		0	1	0	1	0	0	0	0	0	1		FALSE	TRUE	FALSE	TRUE	FALSE	FALSE	FALSE	FALSE	FALSE	TRUE		FALSE	FALSE	FALSE	FALSE	FALSE	FALSE	FALSE	FALSE	FALSE	FALSE
	2	1	0	1	0	0	1	1	0	0	0	0	0		1	0	1	0	0	1	1	0	0	0		TRUE	FALSE	TRUE	FALSE	FALSE	TRUE	TRUE	FALSE	FALSE	FALSE		FALSE	FALSE	FALSE	FALSE	FALSE	FALSE	FALSE	FALSE	FALSE	FALSE
	3	1	1	1	0	1	0	1	0	0	0	1	0		0	1	0	0	0	0	0	0	1	0		FALSE	TRUE	FALSE	FALSE	FALSE	FALSE	FALSE	FALSE	FALSE	FALSE		FALSE	FALSE	FALSE	FALSE	FALSE	FALSE	FALSE	FALSE	TRUE	FALSE
	4	1	1	1	0	1	1	1	0	1	0	1	0		0	1	0	0	0	1	0	0	0	0		FALSE	TRUE	FALSE	FALSE	FALSE	TRUE	FALSE	FALSE	FALSE	FALSE		FALSE	FALSE	FALSE	FALSE	FALSE	FALSE	FALSE	FALSE	FALSE	FALSE
300um Triangle D5 82	1	1	1	1	1	1	1	1	1	1	1	1	1		0	0	0	0	0	0	0	0	0	0		FALSE	FALSE	FALSE	FALSE	FALSE	FALSE	FALSE	FALSE	FALSE	FALSE		FALSE	FALSE	FALSE	FALSE	FALSE	FALSE	FALSE	FALSE	FALSE	FALSE
	2	1	1	1	1	1	0	1	0	1	1	1	0		0	1	0	1	0	0	0	0	0	1		FALSE	TRUE	FALSE	TRUE	FALSE	FALSE	FALSE	FALSE	FALSE	TRUE		FALSE	FALSE	FALSE	FALSE	FALSE	FALSE	FALSE	FALSE	FALSE	FALSE
	3	1	0	0	0	0	0	0	0	0	0	0	0		1	0	0	0	0	0	0	0	0	0		TRUE	FALSE	FALSE	FALSE	FALSE	FALSE	FALSE	FALSE	FALSE	FALSE		FALSE	FALSE	FALSE	FALSE	FALSE	FALSE	FALSE	FALSE	FALSE	FALSE
300um Triangle D6 17	1	1	1	1	0	1	1	1	0	1	0	1	0		0	1	0	0	0	1	0	0	0	0		FALSE	TRUE	FALSE	FALSE	FALSE	TRUE	FALSE	FALSE	FALSE	FALSE		FALSE	FALSE	FALSE	FALSE	FALSE	FALSE	FALSE	FALSE	FALSE	FALSE
	2	1	1	1	1	1	1	1	1	1	1	1	1		0	0	0	0	0	0	0	0	0	0		FALSE	FALSE	FALSE	FALSE	FALSE	FALSE	FALSE	FALSE	FALSE	FALSE		FALSE	FALSE	FALSE	FALSE	FALSE	FALSE	FALSE	FALSE	FALSE	FALSE
	3	1	1	1	1	1	1	1	0	1	0	1	0		0	1	0	1	0	1	0	0	0	0		FALSE	TRUE	FALSE	TRUE	FALSE	TRUE	FALSE	FALSE	FALSE	FALSE		FALSE	FALSE	FALSE	FALSE	FALSE	FALSE	FALSE	FALSE	FALSE	FALSE
300um Triangle D6 61	1	1	0	0	0	0	0	1	0	1	0	0	0		1	0	0	0	0	0	1	0	1	0		TRUE	FALSE	FALSE	FALSE	FALSE	FALSE	TRUE	FALSE	TRUE	FALSE		FALSE	FALSE	FALSE	FALSE	FALSE	FALSE	FALSE	FALSE	FALSE	FALSE
	2	1	0	0	0	0	0	0	0	0	0	0	0		1	0	0	0	0	0	0	0	0	0		TRUE	FALSE	FALSE	FALSE	FALSE	FALSE	FALSE	FALSE	FALSE	FALSE		FALSE	FALSE	FALSE	FALSE	FALSE	FALSE	FALSE	FALSE	FALSE	FALSE
	3	1	0	0	0	0	0	1	0	0	0	0	0		1	0	0	0	0	0	1	0	0	0		TRUE	FALSE	FALSE	FALSE	FALSE	FALSE	TRUE	FALSE	FALSE	FALSE		FALSE	FALSE	FALSE	FALSE	FALSE	FALSE	FALSE	FALSE	FALSE	FALSE
	4	1	0	1	0	0	0	1	0	1	0	1	0		0	0	0	0	1	0	0	0	0	0		FALSE	FALSE	FALSE	FALSE	FALSE	FALSE	FALSE	FALSE	FALSE	FALSE		FALSE	FALSE	FALSE	FALSE	TRUE	FALSE	FALSE	FALSE	FALSE	FALSE
	5	1	0	0	0	0	0	0	0	0	0	0	0		1	0	0	0	0	0	0	0	0	0		TRUE	FALSE	FALSE	FALSE	FALSE	FALSE	FALSE	FALSE	FALSE	FALSE		FALSE	FALSE	FALSE	FALSE	FALSE	FALSE	FALSE	FALSE	FALSE	FALSE
	6	1	0	1	0	1	0	1	0	1	0	1	0		0	0	0	0	0	0	0	0	0	0		FALSE	FALSE	FALSE	FALSE	FALSE	FALSE	FALSE	FALSE	FALSE	FALSE		FALSE	FALSE	FALSE	FALSE	FALSE	FALSE	FALSE	FALSE	FALSE	FALSE
400 Circle D5 26	1	1	0	1	0	0	0	0	0	0	0	0	0		1	0	1	0	0	0	0	0	0	0		TRUE	FALSE	TRUE	FALSE	FALSE	FALSE	FALSE	FALSE	FALSE	FALSE		FALSE	FALSE	FALSE	FALSE	FALSE	FALSE	FALSE	FALSE	FALSE	FALSE
	2	1	1	1	0	1	1	1	0	1	1	1	0		0	1	0	0	0	1	0	0	0	1		FALSE	TRUE	FALSE	FALSE	FALSE	TRUE	FALSE	FALSE	FALSE	TRUE		FALSE	FALSE	FALSE	FALSE	FALSE	FALSE	FALSE	FALSE	FALSE	FALSE
	3	1	0	1	0	1	0	1	0	0	0	1	0		0	0	0	0	0	0	0	0	1	0		FALSE	FALSE	FALSE	FALSE	FALSE	FALSE	FALSE	FALSE	FALSE	FALSE		FALSE	FALSE	FALSE	FALSE	FALSE	FALSE	FALSE	FALSE	TRUE	FALSE
	4	1	1	1	1	1	1	1	1	1	1	1	1		0	0	0	0	0	0	0	0	0	0		FALSE	FALSE	FALSE	FALSE	FALSE	FALSE	FALSE	FALSE	FALSE	FALSE		FALSE	FALSE	FALSE	FALSE	FALSE	FALSE	FALSE	FALSE	FALSE	FALSE
	5	1	0	1	0	1	0	1	0	0	0	1	0		0	0	0	0	0	0	0	0	1	0		FALSE	FALSE	FALSE	FALSE	FALSE	FALSE	FALSE	FALSE	FALSE	FALSE		FALSE	FALSE	FALSE	FALSE	FALSE	FALSE	FALSE	FALSE	TRUE	FALSE
	6	1	0	0	0	0	0	1	0	0	0	0	0		1	0	0	0	0	0	1	0	0	0		TRUE	FALSE	FALSE	FALSE	FALSE	FALSE	TRUE	FALSE	FALSE	FALSE		FALSE	FALSE	FALSE	FALSE	FALSE	FALSE	FALSE	FALSE	FALSE	FALSE
400um Circle D5 46	1	1	0	1	0	0	0	1	0	0	0	0	0		1	0	1	0	0	0	1	0	0	0		TRUE	FALSE	TRUE	FALSE	FALSE	FALSE	TRUE	FALSE	FALSE	FALSE		FALSE	FALSE	FALSE	FALSE	FALSE	FALSE	FALSE	FALSE	FALSE	FALSE
	2	1	1	1	1	1	1	1	1	1	1	1	1		0	0	0	0	0	0	0	0	0	0		FALSE	FALSE	FALSE	FALSE	FALSE	FALSE	FALSE	FALSE	FALSE	FALSE		FALSE	FALSE	FALSE	FALSE	FALSE	FALSE	FALSE	FALSE	FALSE	FALSE
	3	1	0	1	0	1	0	1	0	1	0	1	0		0	0	0	0	0	0	0	0	0	0		FALSE	FALSE	FALSE	FALSE	FALSE	FALSE	FALSE	FALSE	FALSE	FALSE		FALSE	FALSE	FALSE	FALSE	FALSE	FALSE	FALSE	FALSE	FALSE	FALSE
	4	1	1	1	1	1	1	1	1	1	1	1	1		0	0	0	0	0	0	0	0	0	0		FALSE	FALSE	FALSE	FALSE	FALSE	FALSE	FALSE	FALSE	FALSE	FALSE		FALSE	FALSE	FALSE	FALSE	FALSE	FALSE	FALSE	FALSE	FALSE	FALSE
	5	1	0	1	1	1	0	1	0	0	0	1	0		0	0	0	1	0	0	0	0	1	0		FALSE	FALSE	FALSE	TRUE	FALSE	FALSE	FALSE	FALSE	FALSE	FALSE		FALSE	FALSE	FALSE	FALSE	FALSE	FALSE	FALSE	FALSE	TRUE	FALSE
	6	1	0	1	0	1	0	1	0	1	0	1	0		0	0	0	0	0	0	0	0	0	0		FALSE	FALSE	FALSE	FALSE	FALSE	FALSE	FALSE	FALSE	FALSE	FALSE		FALSE	FALSE	FALSE	FALSE	FALSE	FALSE	FALSE	FALSE	FALSE	FALSE
	7	0	0	0	0	0	0	1	0	0	0	0	0		0	0	0	0	0	0	1	0	0	0		FALSE	FALSE	FALSE	FALSE	FALSE	FALSE	TRUE	FALSE	FALSE	FALSE		FALSE	FALSE	FALSE	FALSE	FALSE	FALSE	FALSE	FALSE	FALSE	FALSE
400um Cricle D6 34	1	1	1	1	0	1	0	1	0	1	0	1	0		0	1	0	0	0	0	0	0	0	0		FALSE	TRUE	FALSE	FALSE	FALSE	FALSE	FALSE	FALSE	FALSE	FALSE		FALSE	FALSE	FALSE	FALSE	FALSE	FALSE	FALSE	FALSE	FALSE	FALSE
	2	1	0	0	0	1	0	0	0	0	0	0	0		1	0	0	0	1	0	0	0	0	0		TRUE	FALSE	FALSE	FALSE	TRUE	FALSE	FALSE	FALSE	FALSE	FALSE		FALSE	FALSE	FALSE	FALSE	FALSE	FALSE	FALSE	FALSE	FALSE	FALSE
	3	1	1	1	0	1	1	1	0	1	0	1	0		0	1	0	0	0	1	0	0	0	0		FALSE	TRUE	FALSE	FALSE	FALSE	TRUE	FALSE	FALSE	FALSE	FALSE		FALSE	FALSE	FALSE	FALSE	FALSE	FALSE	FALSE	FALSE	FALSE	FALSE
	4	1	0	0	0	1	0	0	0	0	0	0	0		1	0	0	0	1	0	0	0	0	0		TRUE	FALSE	FALSE	FALSE	TRUE	FALSE	FALSE	FALSE	FALSE	FALSE		FALSE	FALSE	FALSE	FALSE	FALSE	FALSE	FALSE	FALSE	FALSE	FALSE
	5	1	0	1	0	1	0	0	0	1	0	1	0		0	0	0	0	0	0	1	0	0	0		FALSE	FALSE	FALSE	FALSE	FALSE	FALSE	FALSE	FALSE	FALSE	FALSE		FALSE	FALSE	FALSE	FALSE	FALSE	FALSE	TRUE	FALSE	FALSE	FALSE
	6	1	0	1	0	0	0	1	0	1	0	1	0		0	0	0	0	1	0	0	0	0	0		FALSE	FALSE	FALSE	FALSE	FALSE	FALSE	FALSE	FALSE	FALSE	FALSE		FALSE	FALSE	FALSE	FALSE	TRUE	FALSE	FALSE	FALSE	FALSE	FALSE
400um Circle D6 48	1	1	0	1	0	1	0	1	0	1	0	1	0		0	0	0	0	0	0	0	0	0	0		FALSE	FALSE	FALSE	FALSE	FALSE	FALSE	FALSE	FALSE	FALSE	FALSE		FALSE	FALSE	FALSE	FALSE	FALSE	FALSE	FALSE	FALSE	FALSE	FALSE
	2	2	1	1	1	1	0	1	1	1	1	1	1		1	0	0	0	0	1	0	0	0	0		FALSE	FALSE	FALSE	FALSE	FALSE	FALSE	FALSE	FALSE	FALSE	FALSE		FALSE	FALSE	FALSE	FALSE	FALSE	TRUE	FALSE	FALSE	FALSE	FALSE
400um Square D5 13	1	1	1	1	0	1	1	1	0	1	0	1	0		0	1	0	0	0	1	0	0	0	0		FALSE	TRUE	FALSE	FALSE	FALSE	TRUE	FALSE	FALSE	FALSE	FALSE		FALSE	FALSE	FALSE	FALSE	FALSE	FALSE	FALSE	FALSE	FALSE	FALSE
	2	1	1	1	1	1	0	1	0	1	0	1	0		0	1	0	1	0	0	0	0	0	0		FALSE	TRUE	FALSE	TRUE	FALSE	FALSE	FALSE	FALSE	FALSE	FALSE		FALSE	FALSE	FALSE	FALSE	FALSE	FALSE	FALSE	FALSE	FALSE	FALSE
	3	1	1	1	1	1	1	1	1	1	1	1	1		0	0	0	0	0	0	0	0	0	0		FALSE	FALSE	FALSE	FALSE	FALSE	FALSE	FALSE	FALSE	FALSE	FALSE		FALSE	FALSE	FALSE	FALSE	FALSE	FALSE	FALSE	FALSE	FALSE	FALSE
	4	1	1	1	0	1	1	1	0	1	0	1	0		0	1	0	0	0	1	0	0	0	0		FALSE	TRUE	FALSE	FALSE	FALSE	TRUE	FALSE	FALSE	FALSE	FALSE		FALSE	FALSE	FALSE	FALSE	FALSE	FALSE	FALSE	FALSE	FALSE	FALSE
	5	1	0	0	0	0	0	1	0	0	0	0	0		1	0	0	0	0	0	1	0	0	0		TRUE	FALSE	FALSE	FALSE	FALSE	FALSE	TRUE	FALSE	FALSE	FALSE		FALSE	FALSE	FALSE	FALSE	FALSE	FALSE	FALSE	FALSE	FALSE	FALSE
400um Square D5 19	1	1	0	1	0	1	0	1	0	1	0	1	0		0	0	0	0	0	0	0	0	0	0		FALSE	FALSE	FALSE	FALSE	FALSE	FALSE	FALSE	FALSE	FALSE	FALSE		FALSE	FALSE	FALSE	FALSE	FALSE	FALSE	FALSE	FALSE	FALSE	FALSE
	2	1	0	1	0	1	0	0	0	0	0	0	0		1	0	1	0	1	0	0	0	0	0		TRUE	FALSE	TRUE	FALSE	TRUE	FALSE	FALSE	FALSE	FALSE	FALSE		FALSE	FALSE	FALSE	FALSE	FALSE	FALSE	FALSE	FALSE	FALSE	FALSE
	3	1	0	1	0	1	0	0	0	1	0	1	0		0	0	0	0	0	0	1	0	0	0		FALSE	FALSE	FALSE	FALSE	FALSE	FALSE	FALSE	FALSE	FALSE	FALSE		FALSE	FALSE	FALSE	FALSE	FALSE	FALSE	TRUE	FALSE	FALSE	FALSE
	4	1	0	0	0	0	0	0	0	0	0	0	0		1	0	0	0	0	0	0	0	0	0		TRUE	FALSE	FALSE	FALSE	FALSE	FALSE	FALSE	FALSE	FALSE	FALSE		FALSE	FALSE	FALSE	FALSE	FALSE	FALSE	FALSE	FALSE	FALSE	FALSE
	5	1	1	1	1	1	1	1	0	1	1	1	1		0	0	0	0	0	0	0	1	0	0		FALSE	FALSE	FALSE	FALSE	FALSE	FALSE	FALSE	FALSE	FALSE	FALSE		FALSE	FALSE	FALSE	FALSE	FALSE	FALSE	FALSE	TRUE	FALSE	FALSE
	6	1	1	1	1	1	1	1	1	1	1	1	1		0	0	0	0	0	0	0	0	0	0		FALSE	FALSE	FALSE	FALSE	FALSE	FALSE	FALSE	FALSE	FALSE	FALSE		FALSE	FALSE	FALSE	FALSE	FALSE	FALSE	FALSE	FALSE	FALSE	FALSE
400um Square D6 22	1	1	0	0	0	0	0	0	0	0	0	0	0		1	0	0	0	0	0	0	0	0	0		TRUE	FALSE	FALSE	FALSE	FALSE	FALSE	FALSE	FALSE	FALSE	FALSE		FALSE	FALSE	FALSE	FALSE	FALSE	FALSE	FALSE	FALSE	FALSE	FALSE
	2	1	1	1	1	1	1	1	0	1	0	1	0		0	1	0	1	0	1	0	0	0	0		FALSE	TRUE	FALSE	TRUE	FALSE	TRUE	FALSE	FALSE	FALSE	FALSE		FALSE	FALSE	FALSE	FALSE	FALSE	FALSE	FALSE	FALSE	FALSE	FALSE
	3	1	1	1	1	1	1	1	0	1	0	1	0		0	1	0	1	0	1	0	0	0	0		FALSE	TRUE	FALSE	TRUE	FALSE	TRUE	FALSE	FALSE	FALSE	FALSE		FALSE	FALSE	FALSE	FALSE	FALSE	FALSE	FALSE	FALSE	FALSE	FALSE
	4	1	0	0	0	0	0	0	0	0	0	0	0		1	0	0	0	0	0	0	0	0	0		TRUE	FALSE	FALSE	FALSE	FALSE	FALSE	FALSE	FALSE	FALSE	FALSE		FALSE	FALSE	FALSE	FALSE	FALSE	FALSE	FALSE	FALSE	FALSE	FALSE
	5	1	1	1	1	1	1	1	0	1	0	1	0		0	1	0	1	0	1	0	0	0	0		FALSE	TRUE	FALSE	TRUE	FALSE	TRUE	FALSE	FALSE	FALSE	FALSE		FALSE	FALSE	FALSE	FALSE	FALSE	FALSE	FALSE	FALSE	FALSE	FALSE
	6	1	1	1	1	1	1	1	0	1	1	1	1		0	0	0	0	0	0	0	1	0	0		FALSE	FALSE	FALSE	FALSE	FALSE	FALSE	FALSE	FALSE	FALSE	FALSE		FALSE	FALSE	FALSE	FALSE	FALSE	FALSE	FALSE	TRUE	FALSE	FALSE
	7	1	0	1	0	1	0	1	0	1	0	1	0		0	0	0	0	0	0	0	0	0	0		FALSE	FALSE	FALSE	FALSE	FALSE	FALSE	FALSE	FALSE	FALSE	FALSE		FALSE	FALSE	FALSE	FALSE	FALSE	FALSE	FALSE	FALSE	FALSE	FALSE
	8	0	0	1	0	0	0	0	0	0	0	0	0		0	0	1	0	0	0	0	0	0	0		FALSE	FALSE	TRUE	FALSE	FALSE	FALSE	FALSE	FALSE	FALSE	FALSE		FALSE	FALSE	FALSE	FALSE	FALSE	FALSE	FALSE	FALSE	FALSE	FALSE
400um Square D6 29	1	1	0	1	0	1	0	1	0	0	0	1	0		0	0	0	0	0	0	0	0	1	0		FALSE	FALSE	FALSE	FALSE	FALSE	FALSE	FALSE	FALSE	FALSE	FALSE		FALSE	FALSE	FALSE	FALSE	FALSE	FALSE	FALSE	FALSE	TRUE	FALSE
	2	1	0	0	0	0	0	0	0	0	0	0	0		1	0	0	0	0	0	0	0	0	0		TRUE	FALSE	FALSE	FALSE	FALSE	FALSE	FALSE	FALSE	FALSE	FALSE		FALSE	FALSE	FALSE	FALSE	FALSE	FALSE	FALSE	FALSE	FALSE	FALSE
	3	1	0	0	0	0	0	0	0	0	0	0	0		1	0	0	0	0	0	0	0	0	0		TRUE	FALSE	FALSE	FALSE	FALSE	FALSE	FALSE	FALSE	FALSE	FALSE		FALSE	FALSE	FALSE	FALSE	FALSE	FALSE	FALSE	FALSE	FALSE	FALSE
400um Triangle D5 7	1	1	0	1	0	1	0	0	0	1	1	1	0		0	0	0	0	0	0	1	0	0	1		FALSE	FALSE	FALSE	FALSE	FALSE	FALSE	FALSE	FALSE	FALSE	TRUE		FALSE	FALSE	FALSE	FALSE	FALSE	FALSE	TRUE	FALSE	FALSE	FALSE
	2	1	1	1	1	1	1	1	1	1	1	1	1		0	0	0	0	0	0	0	0	0	0		FALSE	FALSE	FALSE	FALSE	FALSE	FALSE	FALSE	FALSE	FALSE	FALSE		FALSE	FALSE	FALSE	FALSE	FALSE	FALSE	FALSE	FALSE	FALSE	FALSE
	3	1	0	1	0	1	0	1	0	1	1	1	0		0	0	0	0	0	0	0	0	0	1		FALSE	FALSE	FALSE	FALSE	FALSE	FALSE	FALSE	FALSE	FALSE	TRUE		FALSE	FALSE	FALSE	FALSE	FALSE	FALSE	FALSE	FALSE	FALSE	FALSE
	4	1	0	1	0	1	0	1	0	1	0	1	0		0	0	0	0	0	0	0	0	0	0		FALSE	FALSE	FALSE	FALSE	FALSE	FALSE	FALSE	FALSE	FALSE	FALSE		FALSE	FALSE	FALSE	FALSE	FALSE	FALSE	FALSE	FALSE	FALSE	FALSE
	5	1	0	0	0	0	0	0	0	0	0	0	0		1	0	0	0	0	0	0	0	0	0		TRUE	FALSE	FALSE	FALSE	FALSE	FALSE	FALSE	FALSE	FALSE	FALSE		FALSE	FALSE	FALSE	FALSE	FALSE	FALSE	FALSE	FALSE	FALSE	FALSE
400um Triangle D5 40	1	1	0	0	0	0	0	0	0	0	0	0	0		1	0	0	0	0	0	0	0	0	0		TRUE	FALSE	FALSE	FALSE	FALSE	FALSE	FALSE	FALSE	FALSE	FALSE		FALSE	FALSE	FALSE	FALSE	FALSE	FALSE	FALSE	FALSE	FALSE	FALSE
	2	1	0	0	0	0	0	0	0	0	0	0	0		1	0	0	0	0	0	0	0	0	0		TRUE	FALSE	FALSE	FALSE	FALSE	FALSE	FALSE	FALSE	FALSE	FALSE		FALSE	FALSE	FALSE	FALSE	FALSE	FALSE	FALSE	FALSE	FALSE	FALSE
	3	1	0	0	0	0	0	1	0	0	0	0	0		1	0	0	0	0	0	1	0	0	0		TRUE	FALSE	FALSE	FALSE	FALSE	FALSE	TRUE	FALSE	FALSE	FALSE		FALSE	FALSE	FALSE	FALSE	FALSE	FALSE	FALSE	FALSE	FALSE	FALSE
	4	1	0	0	0	0	0	0	0	0	0	0	0		1	0	0	0	0	0	0	0	0	0		TRUE	FALSE	FALSE	FALSE	FALSE	FALSE	FALSE	FALSE	FALSE	FALSE		FALSE	FALSE	FALSE	FALSE	FALSE	FALSE	FALSE	FALSE	FALSE	FALSE
	5	1	0	1	0	1	0	1	0	0	0	1	0		0	0	0	0	0	0	0	0	1	0		FALSE	FALSE	FALSE	FALSE	FALSE	FALSE	FALSE	FALSE	FALSE	FALSE		FALSE	FALSE	FALSE	FALSE	FALSE	FALSE	FALSE	FALSE	TRUE	FALSE
	6	1	0	0	0	0	0	0	0	0	0	0	0		1	0	0	0	0	0	0	0	0	0		TRUE	FALSE	FALSE	FALSE	FALSE	FALSE	FALSE	FALSE	FALSE	FALSE		FALSE	FALSE	FALSE	FALSE	FALSE	FALSE	FALSE	FALSE	FALSE	FALSE
	7	1	0	0	0	0	0	0	0	0	0	0	0		1	0	0	0	0	0	0	0	0	0		TRUE	FALSE	FALSE	FALSE	FALSE	FALSE	FALSE	FALSE	FALSE	FALSE		FALSE	FALSE	FALSE	FALSE	FALSE	FALSE	FALSE	FALSE	FALSE	FALSE
400um Triangle D6 9	1	1	0	1	0	1	0	1	0	1	0	1	0		0	0	0	0	0	0	0	0	0	0		FALSE	FALSE	FALSE	FALSE	FALSE	FALSE	FALSE	FALSE	FALSE	FALSE		FALSE	FALSE	FALSE	FALSE	FALSE	FALSE	FALSE	FALSE	FALSE	FALSE
	2	1	0	0	0	0	0	1	0	0	0	0	0		1	0	0	0	0	0	1	0	0	0		TRUE	FALSE	FALSE	FALSE	FALSE	FALSE	TRUE	FALSE	FALSE	FALSE		FALSE	FALSE	FALSE	FALSE	FALSE	FALSE	FALSE	FALSE	FALSE	FALSE
	3	1	0	1	0	1	0	1	0	1	0	1	0		0	0	0	0	0	0	0	0	0	0		FALSE	FALSE	FALSE	FALSE	FALSE	FALSE	FALSE	FALSE	FALSE	FALSE		FALSE	FALSE	FALSE	FALSE	FALSE	FALSE	FALSE	FALSE	FALSE	FALSE
	4	1	0	1	0	1	0	0	0	1	0	1	0		0	0	0	0	0	0	1	0	0	0		FALSE	FALSE	FALSE	FALSE	FALSE	FALSE	FALSE	FALSE	FALSE	FALSE		FALSE	FALSE	FALSE	FALSE	FALSE	FALSE	TRUE	FALSE	FALSE	FALSE
	5	1	0	1	0	1	0	1	0	1	0	1	0		0	0	0	0	0	0	0	0	0	0		FALSE	FALSE	FALSE	FALSE	FALSE	FALSE	FALSE	FALSE	FALSE	FALSE		FALSE	FALSE	FALSE	FALSE	FALSE	FALSE	FALSE	FALSE	FALSE	FALSE
	6	1	0	1	0	1	0	1	0	1	0	1	0		0	0	0	0	0	0	0	0	0	0		FALSE	FALSE	FALSE	FALSE	FALSE	FALSE	FALSE	FALSE	FALSE	FALSE		FALSE	FALSE	FALSE	FALSE	FALSE	FALSE	FALSE	FALSE	FALSE	FALSE
	7	1	1	1	0	1	0	1	0	0	0	1	0		0	1	0	0	0	0	0	0	1	0		FALSE	TRUE	FALSE	FALSE	FALSE	FALSE	FALSE	FALSE	FALSE	FALSE		FALSE	FALSE	FALSE	FALSE	FALSE	FALSE	FALSE	FALSE	TRUE	FALSE
	8	1	0	1	0	1	0	1	0	0	0	1	0		0	0	0	0	0	0	0	0	1	0		FALSE	FALSE	FALSE	FALSE	FALSE	FALSE	FALSE	FALSE	FALSE	FALSE		FALSE	FALSE	FALSE	FALSE	FALSE	FALSE	FALSE	FALSE	TRUE	FALSE
400um Triangle D6 81	1	1	1	1	0	1	0	1	0	1	1	1	0		0	1	0	0	0	0	0	0	0	1		FALSE	TRUE	FALSE	FALSE	FALSE	FALSE	FALSE	FALSE	FALSE	TRUE		FALSE	FALSE	FALSE	FALSE	FALSE	FALSE	FALSE	FALSE	FALSE	FALSE
	2	1	1	1	0	1	0	1	0	1	0	1	0		0	1	0	0	0	0	0	0	0	0		FALSE	TRUE	FALSE	FALSE	FALSE	FALSE	FALSE	FALSE	FALSE	FALSE		FALSE	FALSE	FALSE	FALSE	FALSE	FALSE	FALSE	FALSE	FALSE	FALSE
	3	1	0	0	0	0	0	0	0	0	0	0	0		1	0	0	0	0	0	0	0	0	0		TRUE	FALSE	FALSE	FALSE	FALSE	FALSE	FALSE	FALSE	FALSE	FALSE		FALSE	FALSE	FALSE	FALSE	FALSE	FALSE	FALSE	FALSE	FALSE	FALSE
	4	1	0	0	0	0	0	0	0	0	0	0	0		1	0	0	0	0	0	0	0	0	0		TRUE	FALSE	FALSE	FALSE	FALSE	FALSE	FALSE	FALSE	FALSE	FALSE		FALSE	FALSE	FALSE	FALSE	FALSE	FALSE	FALSE	FALSE	FALSE	FALSE
	5	1	0	0	0	0	0	0	0	0	0	0	0		1	0	0	0	0	0	0	0	0	0		TRUE	FALSE	FALSE	FALSE	FALSE	FALSE	FALSE	FALSE	FALSE	FALSE		FALSE	FALSE	FALSE	FALSE	FALSE	FALSE	FALSE	FALSE	FALSE	FALSE
Total 3 of Events Reported	147													#of Events Incorrect/Total	0.442177	0.204082	0.190476	0.108844	0.0884354	0.102041	0.102041	0.0136054	0.129252	0.0680272	#False +	64	30	26	16	7	13	11	0	11	10
														% Events Incorrect	44.2177	20.4082	19.0476	10.8844	8.84354	10.2041	10.2041	1.36054	12.9252	6.80272	#False -												0	0	2	0	6	2	4	2	8	0
																									%False +	43.5374	20.4082	17.6871	10.8844	4.7619	8.84354	7.48299	0	7.48299	6.80272
																%Error			% False+		% False-				%False -												0	0	1.36054	0	4.08163	1.36054	2.72109	1.36054	5.44218	0
																Polarization Foci	Rosette		Polarization Foci	Rosette	Polarization Foci	Rosette
															MCE	44.2177	20.4082	MCE	43.5374	20.4082	0	0
															RSL	19.0476	10.8844	RSL	17.6871	10.8844	1.36054	0
															KAL	8.84354	10.2041	KAL	4.7619	8.84354	4.08163	1.36054
															BFL	10.2041	1.36054	BFL	7.48299	0	2.72109	1.36054
															GTK	12.9252	6.80272	GTK	7.48299	6.80272	0	0
																			16.1905	9.38776	1.63265	0.544218
															Average %Error	19.0476	9.93197		16.0651	7.39591	1.77393	0.745201
															SD	14.6061	6.96407

## Sheet: Varible Shape Algorith Analysis
filename	size	shape	timepoint	imagenumber	event	polarization_consensus	rosette_consensus	polarization_algorithm	rosette_algorithm	angleerror1	angleerror2	tendrildensity1	tendrildensity2	radius	eccentricity	haloscore	area
200umcird5_xy1.nd2	200um	cir	d5	1	1				0	32.84	30.37	63.99	74.6	10.3	0.97	0.54	1800
200umcird5_xy1.nd2	200um	cir	d5	1	2				0	31.05	30.76	96.26	95.27	14.87	0.81	1.25	1738
200umcird5_xy1.nd2	200um	cir	d5	1	3				1	24.4	19.96	186.86	149.78	29.53	0.81	1	6374
200umcird5_xy1.nd2	200um	cir	d5	1	4				0	28.33	20.3	66.81	52.71	18.44	0.96	0.68	4243
200umcird5_xy1.nd2	200um	cir	d5	1	5				1	13.8	21.18	197.09	145.48	60.84	0.85	0.86	26443
200umcird5_xy1.nd2	200um	cir	d5	1	6				1	17.26	25.02	178.58	119.35	35.23	0.8	1.26	7541
200umcird5_xy1.nd2	200um	cir	d5	1	7				0	25.84	30.89	31.41	24.74	22.36	0.3	1.18	1992
200umcird5_xy10.nd2	200um	cir	d5	2	1				0	29.55	30.25	46.13	60.69	13.04	0.82	0.88	2378
200umcird5_xy10.nd2	200um	cir	d5	2	2				0	25.64	24.49	93.38	75.12	14.14	0.94	0.75	4635
200umcird5_xy10.nd2	200um	cir	d5	2	3				0	16.78	19.18	198.28	133.83	90.7	0.85	0.69	61826
200umcird5_xy10.nd2	200um	cir	d5	2	4				0	28.75	33.65	114.79	93.74	15.81	0.98	0.75	4198
200umcird5_xy11.nd2	200um	cir	d5	3	1				0	19.91	25.87	149.95	92.46	39.01	0.7	0.93	12802
200umcird5_xy11.nd2	200um	cir	d5	3	2				0	25.98	25.44	61.66	65.51	26.68	0.9	0.79	6992
200umcird5_xy11.nd2	200um	cir	d5	3	3				0	22.42	25.85	127.4	72.02	85	0.67	0.75	68054
200umcird5_xy12.nd2	200um	cir	d5	4	1				0	25.81	34.13	90.44	97.2	14.87	0.89	0.6	3975
200umcird5_xy12.nd2	200um	cir	d5	4	2				1	17.54	14.82	244.64	175.62	58.6	0.63	0.99	23106
200umcird5_xy12.nd2	200um	cir	d5	4	3				0	34.79	34.37	56.35	64.24	25	0.9	1.07	4731
200umcird5_xy12.nd2	200um	cir	d5	4	4				0	29.98	26.15	144.23	113.74	8.49	0.99	0.72	1672
200umcird5_xy12.nd2	200um	cir	d5	4	5				0	14.44	21.38	169.19	119.07	38.6	0.9	1.13	13308
200umcird5_xy12.nd2	200um	cir	d5	4	6				0	30.04	27.53	123.44	111.16	13.89	0.91	0.85	2957
200umcird5_xy13.nd2	200um	cir	d5	5	1				0	24.26	21.3	233.57	218.39	15.56	0.76	0.9	4773
200umcird5_xy13.nd2	200um	cir	d5	5	2				1	19.22	26.93	278.57	277.86	31.06	0.67	1.08	6699
200umcird5_xy13.nd2	200um	cir	d5	5	3				1	15.77	18.15	266.36	237.3	28.18	0.82	0.89	10742
200umcird5_xy13.nd2	200um	cir	d5	5	4				0	25.92	28.91	86.05	76.01	23.77	0.53	0.82	2847
200umcird5_xy13.nd2	200um	cir	d5	5	5				0	27.65	28.91	130.88	145.57	18.11	0.72	0.93	2423
200umcird5_xy14.nd2	200um	cir	d5	6	1				0	22.61	28.64	132.17	93.15	10.63	0.94	0.85	1662
200umcird5_xy14.nd2	200um	cir	d5	6	2				0	20.02	26.66	102.67	79.14	12	0.96	0.9	2878
200umcird5_xy14.nd2	200um	cir	d5	6	3				1	19.93	24.98	243.2	148.29	44.94	0.75	0.88	13152
200umcird5_xy14.nd2	200um	cir	d5	6	4				1	21.17	23.07	221.81	191.21	35.44	0.51	1.22	7954
200umcird5_xy14.nd2	200um	cir	d5	6	5				0	22.33	28.54	265.64	209.71	20.1	0.63	0.81	4081
200umcird5_xy14.nd2	200um	cir	d5	6	6				1	20.2	22.22	278.77	255.9	44.6	0.62	0.92	12608
200umcird5_xy14.nd2	200um	cir	d5	6	7				0	22.73	38.05	101.24	114.44	10.77	0.95	1.06	1893
200umcird5_xy15.nd2	200um	cir	d5	7	1				1	20.49	18.76	187.32	139.5	34.18	0.87	1.29	12839
200umcird5_xy15.nd2	200um	cir	d5	7	2				0	29.93	23.22	91.08	52.29	43.93	0.7	0.89	14941
200umcird5_xy15.nd2	200um	cir	d5	7	3				1	20.99	21.57	208.21	179.53	43	0.47	0.91	12785
200umcird5_xy16.nd2	200um	cir	d5	8	1				0	23.61	24.49	100.71	82.03	19.24	0.47	1.14	3539
200umcird5_xy16.nd2	200um	cir	d5	8	2				0	23.41	29.8	109.28	60.4	51.86	0.66	0.8	17805
200umcird5_xy16.nd2	200um	cir	d5	8	3				0	23.39	33.16	117.2	111.48	17.46	0.89	1.04	2845
200umcird5_xy16.nd2	200um	cir	d5	8	4				1	17.68	25.15	196.04	147.39	60.84	0.87	0.8	34287
200umcird5_xy16.nd2	200um	cir	d5	8	5				0	27.56	23.74	166.82	81.59	7.07	0.91	0.71	1919
200umcird5_xy16.nd2	200um	cir	d5	8	6				0	26.33	28.17	154.56	140.67	20.62	0.69	0.8	2353
200umcird5_xy17.nd2	200um	cir	d5	9	1				0	19.45	20.74	152.42	99.18	22.63	0.71	0.88	3861
200umcird5_xy17.nd2	200um	cir	d5	9	2				0	25.79	24.33	101.22	63.36	54.08	0.91	0.87	25319
200umcird5_xy17.nd2	200um	cir	d5	9	3				1	19.32	23.6	239.94	166.03	57.7	0.74	0.97	34097
200umcird5_xy17.nd2	200um	cir	d5	9	4				0	26.93	27.93	122.69	147.15	9	0.63	0.86	2519
200umcird5_xy18.nd2	200um	cir	d5	10	1				0	16.16	19.84	163.76	97.19	64.4	0.64	0.9	43224
200umcird5_xy18.nd2	200um	cir	d5	10	2				0	33.79	20.31	86.39	87.85	12	0.93	0.85	2436
200umcird5_xy18.nd2	200um	cir	d5	10	3				0	18.91	27.07	155.06	132.33	41	0.58	1.22	7874
200umcird5_xy18.nd2	200um	cir	d5	10	4				1	19.12	20.18	175.71	101.81	59.91	0.85	1.29	27547
200umcird5_xy18.nd2	200um	cir	d5	10	5				0	22.67	33.86	129.47	179.71	16.12	0.9	0.7	1981
200umcird5_xy18.nd2	200um	cir	d5	10	6				0	36.09	29.21	137.65	117.44	11.31	0.9	0.68	1621
200umcird5_xy19.nd2	200um	cir	d5	11	1				0	28.7	22.41	144.17	152.74	17	0.87	1.02	2366
200umcird5_xy19.nd2	200um	cir	d5	11	2				0	23.63	28.51	106.84	87.73	22.56	0.95	1.26	8998
200umcird5_xy19.nd2	200um	cir	d5	11	3				0	21.8	23.75	93.47	55.84	85.28	0.71	1.03	45383
200umcird5_xy19.nd2	200um	cir	d5	11	4				0	24.98	16.29	70.78	48.24	10.77	0.98	0.87	1727
200umcird5_xy19.nd2	200um	cir	d5	11	5				0	24.89	30.13	59.39	50.78	17	0.92	1.13	3141
200umcird5_xy19.nd2	200um	cir	d5	11	6				0	27.75	26.21	55.85	50.59	20.52	0.64	1.32	2290
200umcird5_xy19.nd2	200um	cir	d5	11	7				0	19.95	14.58	44.33	44.94	21.93	0.85	1.01	2968
200umcird5_xy2.nd2	200um	cir	d5	12	1				0	35.72	25.79	62.31	65.83	12.08	0.4	0.6	1765
200umcird5_xy2.nd2	200um	cir	d5	12	2				1	15.53	20.06	214.48	198.95	78.1	0.55	0.83	36371
200umcird5_xy2.nd2	200um	cir	d5	12	3				1	12.15	25.16	215.48	271.18	19.8	0.89	0.85	2846
200umcird5_xy2.nd2	200um	cir	d5	12	4				0	31.68	25.12	213.85	192.14	9.9	0.94	0.76	2017
200umcird5_xy2.nd2	200um	cir	d5	12	5				0	22.26	27.37	180.45	147.43	61.03	0.91	1.02	33134
200umcird5_xy20.nd2	200um	cir	d5	13	1				1	17.79	17.35	256.73	197.08	85.96	0.83	0.87	67513
200umcird5_xy20.nd2	200um	cir	d5	13	2				0	33.67	30.63	114.87	80.08	12.73	0.91	0.78	2539
200umcird5_xy20.nd2	200um	cir	d5	13	3				0	21.95	26.57	127.16	133.26	19.8	0.57	0.91	4355
200umcird5_xy20.nd2	200um	cir	d5	13	4				0	25.15	27.42	156.94	155.17	17	0.74	0.71	3217
200umcird5_xy21.nd2	200um	cir	d5	14	1				0	25.4	33.23	112.21	95.09	42.19	0.91	0.81	21801
200umcird5_xy21.nd2	200um	cir	d5	14	2				0	18.98	23.37	102.19	100.4	33.29	0.89	0.75	10391
200umcird5_xy21.nd2	200um	cir	d5	14	3				0	22.26	22.76	119.48	110.12	47.41	0.68	1.04	33987
200umcird5_xy22.nd2	200um	cir	d5	15	1				0	14.44	15.08	167.62	127.27	37.22	0.82	0.76	17875
200umcird5_xy22.nd2	200um	cir	d5	15	2				0	30.85	21.59	131.05	102.79	19.03	0.87	1.11	2603
200umcird5_xy22.nd2	200um	cir	d5	15	3				0	29.04	28.15	85.2	74.41	23.54	0.91	0.71	6003
200umcird5_xy23.nd2	200um	cir	d5	16	1				0	26.51	34.98	168.39	113.83	15.56	0.89	0.74	2491
200umcird5_xy24.nd2	200um	cir	d5	17	1				0	22.88	27.84	174.48	177.25	13.45	0.87	0.9	2101
200umcird5_xy25.nd2	200um	cir	d5	18	1				0	21.22	20.8	66.94	122.85	10.63	0.97	0.85	1891
200umcird5_xy25.nd2	200um	cir	d5	18	2				0	29.66	27.45	121	90.51	26.68	0.91	0.69	7540
200umcird5_xy25.nd2	200um	cir	d5	18	3				0	19.23	27.3	99.93	95.25	27.86	0.92	0.9	9439
200umcird5_xy25.nd2	200um	cir	d5	18	4				0	31.3	34.57	123.87	109.18	17.89	0.79	0.85	2108
200umcird5_xy25.nd2	200um	cir	d5	18	5				0	21.93	17.89	128.67	106.11	47.85	0.75	0.79	16010
200umcird5_xy25.nd2	200um	cir	d5	18	6				0	37.04	34.33	58.09	65.14	8.06	0.85	0.75	1626
200umcird5_xy25.nd2	200um	cir	d5	18	7				0	16.68	13.03	161.69	109.01	66.13	0.72	1.13	26534
200umcird5_xy25.nd2	200um	cir	d5	18	8				0	27.08	33.59	133.03	108.92	23.85	0.67	0.87	3871
200umcird5_xy25.nd2	200um	cir	d5	18	9				0	21.56	36.45	60.01	62.81	14.32	0.9	0.67	3875
200umcird5_xy26.nd2	200um	cir	d5	19	1				1	16.25	17.1	219.92	171.4	93.65	0.59	1.13	70231
200umcird5_xy27.nd2	200um	cir	d5	20	1				0	17.18	33.97	89.68	103.79	10.05	0.94	0.63	1952
200umcird5_xy27.nd2	200um	cir	d5	20	2				1	17.83	22.53	185.11	192.95	48.7	0.84	1.05	14881
200umcird5_xy27.nd2	200um	cir	d5	20	3				0	23.9	29	143.99	131.87	48	0.94	0.93	36797
200umcird5_xy27.nd2	200um	cir	d5	20	4				0	25.74	31.69	116.96	96.74	18.25	0.58	0.96	1841
200umcird5_xy27.nd2	200um	cir	d5	20	5				0	25.32	27.91	123.95	86.97	77.1	0.57	0.87	42283
200umcird5_xy28.nd2	200um	cir	d5	21	1				0	33.56	27.59	50.5	54.3	21.59	0.79	0.6	4957
200umcird5_xy28.nd2	200um	cir	d5	21	2				1	16.6	14.98	240.15	163.57	66.48	0.86	0.99	48210
200umcird5_xy28.nd2	200um	cir	d5	21	3				0	23.02	27.01	73.65	69.35	19.42	0.87	0.74	4449
200umcird5_xy28.nd2	200um	cir	d5	21	4				0	25.98	31.88	84.87	81.63	16.97	0.9	0.71	3051
200umcird5_xy29.nd2	200um	cir	d5	22	1				0	26.53	27.83	46.62	60.13	25.94	0.69	1.52	2832
200umcird5_xy29.nd2	200um	cir	d5	22	2				0	32.77	33.73	164.25	158.22	19	0.96	1.01	8425
200umcird5_xy29.nd2	200um	cir	d5	22	3				0	27.68	22.8	181.75	120.42	11.4	0.84	0.75	2369
200umcird5_xy29.nd2	200um	cir	d5	22	4				0	24.91	27.36	163.95	127.59	90.76	0.63	0.73	87731
200umcird5_xy29.nd2	200um	cir	d5	22	5				0	27.24	24.83	154.22	139.79	16.28	0.47	0.59	1885
200umcird5_xy29.nd2	200um	cir	d5	22	6				0	22.19	21.93	129.08	96.08	20.25	0.76	0.85	3466
200umcird5_xy29.nd2	200um	cir	d5	22	7				0	30.53	28.81	69.97	106.58	20	0.85	0.95	2977
200umcird5_xy29.nd2	200um	cir	d5	22	8				0	36.62	24.57	137.85	124.32	26.25	0.71	1.06	3524
200umcird5_xy29.nd2	200um	cir	d5	22	9				0	26.39	33.24	150.76	136.01	11.4	0.93	0.91	1603
200umcird5_xy29.nd2	200um	cir	d5	22	10				0	22.22	29.08	146	87.28	17	0.89	0.61	2359
200umcird5_xy3.nd2	200um	cir	d5	23	1				0	25.64	25.52	261.13	241.01	84.63	0.89	0.85	50873
200umcird5_xy3.nd2	200um	cir	d5	23	2				0	24.59	37.24	234.79	234.4	20.22	0.32	0.95	4479
200umcird5_xy3.nd2	200um	cir	d5	23	3				1	12.78	15.61	278.72	250.86	56.4	0.75	0.87	35045
200umcird5_xy3.nd2	200um	cir	d5	23	4				0	32.39	32.02	163.61	145.69	14.76	0.8	0.74	3145
200umcird5_xy3.nd2	200um	cir	d5	23	5				0	32.35	36.7	96.92	90.21	14.32	0.98	0.59	3298
200umcird5_xy30.nd2	200um	cir	d5	24	1				0	28.83	23.51	120.33	106.77	12.08	0.93	0.57	1737
200umcird5_xy30.nd2	200um	cir	d5	24	2				1	19.93	20.19	233.49	175.75	43.57	0.93	0.96	19935
200umcird5_xy30.nd2	200um	cir	d5	24	3				0	16.65	23.35	147.14	130.84	21.47	0.91	1.14	4997
200umcird5_xy30.nd2	200um	cir	d5	24	4				0	27.14	34.03	102.18	79.21	21.95	0.76	0.84	4165
200umcird5_xy30.nd2	200um	cir	d5	24	5				0	21.36	23.88	114.55	95.82	25.81	0.88	0.86	20162
200umcird5_xy30.nd2	200um	cir	d5	24	6				0	22.77	26.51	62.4	60.92	8.06	0.88	0.61	1710
200umcird5_xy30.nd2	200um	cir	d5	24	7				0	25.46	21.13	54.99	86.63	12.65	0.9	0.93	1763
200umcird5_xy31.nd2	200um	cir	d5	25	1				0	25.92	23.67	128.94	91.19	31.32	0.83	0.83	18776
200umcird5_xy31.nd2	200um	cir	d5	25	2				0	42.63	38.09	172.79	206.73	14.56	0.86	0.86	2077
200umcird5_xy31.nd2	200um	cir	d5	25	3				0	19.18	19.69	172.04	103.27	49	0.8	0.95	18666
200umcird5_xy31.nd2	200um	cir	d5	25	4				0	26	23.36	121.95	99.06	14.14	0.91	1.32	3206
200umcird5_xy32.nd2	200um	cir	d5	26	1				0	30.18	35.37	275.83	329.48	16.4	0.77	1.14	1998
200umcird5_xy32.nd2	200um	cir	d5	26	2				0	30.98	24.61	300.59	267.08	28.44	0.74	0.98	7432
200umcird5_xy32.nd2	200um	cir	d5	26	3				1	16.05	20.59	201.03	156.91	32.56	0.83	1.02	9555
200umcird5_xy32.nd2	200um	cir	d5	26	4				0	19.18	21.58	140.47	80.1	14.76	0.83	0.84	1838
200umcird5_xy32.nd2	200um	cir	d5	26	5				0	23.54	28.12	243.85	193.74	28.64	0.35	0.82	5006
200umcird5_xy32.nd2	200um	cir	d5	26	6				0	28.08	22.22	63.16	72.33	25.5	0.85	0.56	5685
200umcird5_xy33.nd2	200um	cir	d5	27	1				0	30.74	28.71	129.35	102.44	10	0.81	0.76	2272
200umcird5_xy33.nd2	200um	cir	d5	27	2				0	27.85	24.35	341.68	280.71	11	0.92	0.96	2020
200umcird5_xy34.nd2	200um	cir	d5	28	1				0	25.28	28.57	102.5	88.98	19.7	0.8	1.13	2812
200umcird5_xy34.nd2	200um	cir	d5	28	2				0	32.33	26.55	60.72	90.72	21.95	0.75	0.71	3819
200umcird5_xy34.nd2	200um	cir	d5	28	3				0	38.4	29.4	45.94	80.16	11.66	0.89	0.64	2481
200umcird5_xy34.nd2	200um	cir	d5	28	4				0	24.98	35.13	130.27	137.56	16	0.74	0.84	2115
200umcird5_xy34.nd2	200um	cir	d5	28	5				0	30.94	28.37	105.85	103.06	28	0.66	0.76	5636
200umcird5_xy34.nd2	200um	cir	d5	28	6				0	32.6	28.1	102.51	78.64	12.08	0.51	0.92	2344
200umcird5_xy34.nd2	200um	cir	d5	28	7				1	19.25	21.1	336.33	283.82	33.6	0.7	1.04	7199
200umcird5_xy35.nd2	200um	cir	d5	29	1				0	32.29	21.16	151.03	121.39	14.32	0.89	1.34	1774
200umcird5_xy35.nd2	200um	cir	d5	29	2				0	27.35	29.85	58.35	59.11	14.56	0.98	0.61	4195
200umcird5_xy35.nd2	200um	cir	d5	29	3				0	28.14	22.22	164.72	123.15	15.81	0.5	0.73	1761
200umcird5_xy35.nd2	200um	cir	d5	29	4				1	14.84	15.94	218.39	156.69	96.61	0.6	0.74	90624
200umcird5_xy35.nd2	200um	cir	d5	29	5				0	24.61	32.71	100.89	86.83	23.35	0.95	0.74	7414
200umcird5_xy36.nd2	200um	cir	d5	30	1				0	30.78	23.95	158.34	124.23	11.18	0.98	0.64	2768
200umcird5_xy36.nd2	200um	cir	d5	30	2				0	24.95	30.95	139.06	131.09	9.43	0.96	0.86	1685
200umcird5_xy36.nd2	200um	cir	d5	30	3				1	20.31	24.96	379.05	409.71	26.68	0.84	1	5204
200umcird5_xy36.nd2	200um	cir	d5	30	4				1	15.69	17.99	405.26	406.51	50.16	0.5	0.96	16354
200umcird5_xy36.nd2	200um	cir	d5	30	5				0	31.48	28.74	137.9	87.63	23.32	0.85	0.77	4853
200umcird5_xy37.nd2	200um	cir	d5	31	1				0	27.62	22.31	298.35	217.57	34.23	0.88	1.15	7989
200umcird5_xy37.nd2	200um	cir	d5	31	2				0	29.09	37.28	82.68	91.48	22.67	0.8	0.9	4175
200umcird5_xy38.nd2	200um	cir	d5	32	1				1	16.62	16.68	230.62	196.37	48.33	0.89	1.01	34133
200umcird5_xy38.nd2	200um	cir	d5	32	2				0	32.8	31.47	89.6	76.01	10.05	0.79	0.57	1872
200umcird5_xy38.nd2	200um	cir	d5	32	3				1	21.06	25.35	249.06	251.94	39.05	0.89	0.75	12197
200umcird5_xy38.nd2	200um	cir	d5	32	4				0	24.33	28.31	102.18	97.85	9.85	0.89	0.77	2277
200umcird5_xy38.nd2	200um	cir	d5	32	5				0	17.98	27.53	112.99	82.16	14.21	0.97	0.8	5398
200umcird5_xy39.nd2	200um	cir	d5	33	1				0	17.98	24.57	153.32	82.12	42	0.7	1.19	12455
200umcird5_xy39.nd2	200um	cir	d5	33	2				0	23.57	32.72	76.47	77.03	16.55	0.84	0.76	3796
200umcird5_xy39.nd2	200um	cir	d5	33	3				0	19.63	30.72	136.06	110.1	34.37	0.89	1.11	16125
200umcird5_xy39.nd2	200um	cir	d5	33	4				0	23.57	25.26	222.12	142.45	21.93	0.96	0.82	5403
200umcird5_xy39.nd2	200um	cir	d5	33	5				0	25.85	21.86	80.66	56.62	20.25	0.85	0.51	3160
200umcird5_xy4.nd2	200um	cir	d5	34	1				0	26.47	28.86	220.39	184.07	8.94	0.78	0.81	1646
200umcird5_xy4.nd2	200um	cir	d5	34	2				1	16.59	13.47	250.54	185.78	79.31	0.63	0.89	55391
200umcird5_xy4.nd2	200um	cir	d5	34	3				0	25.35	29.53	71.25	109.94	11.18	0.93	0.86	1631
200umcird5_xy4.nd2	200um	cir	d5	34	4				0	25.31	31.12	153.97	139.04	18.44	0.89	0.75	3025
200umcird5_xy4.nd2	200um	cir	d5	34	5				0	18.2	24.85	138.55	114.4	25	0.63	0.93	8028
200umcird5_xy4.nd2	200um	cir	d5	34	6				0	30.99	26.54	85.61	93.49	13.89	0.85	0.95	2069
200umcird5_xy4.nd2	200um	cir	d5	34	7				0	25.3	29.96	161.75	143.38	13.6	0.93	0.83	1978
200umcird5_xy40.nd2	200um	cir	d5	35	1				0	24.99	24.51	283.91	258.7	17.8	0.93	1.01	3507
200umcird5_xy40.nd2	200um	cir	d5	35	2				0	25.12	25.59	221.39	239.13	30.36	0.82	1.43	7192
200umcird5_xy40.nd2	200um	cir	d5	35	3				0	22.17	24.04	208.74	159.72	17.89	0.76	0.84	3162
200umcird5_xy41.nd2	200um	cir	d5	36	1				1	16.96	13.87	206.22	134.65	94.2	0.68	0.93	53821
200umcird5_xy41.nd2	200um	cir	d5	36	2				0	32.96	25.65	69.87	60.17	12.53	0.96	0.7	4145
200umcird5_xy41.nd2	200um	cir	d5	36	3				0	26.31	30.36	254.6	234.02	18.79	0.76	1.17	1926
200umcird5_xy41.nd2	200um	cir	d5	36	4				0	27.41	24.56	126.98	83.52	16	0.66	0.84	3858
200umcird5_xy42.nd2	200um	cir	d5	37	1				0	30.68	29.91	101.46	127.9	15.52	0.9	0.79	3719
200umcird5_xy42.nd2	200um	cir	d5	37	2				1	14.44	17.45	186.66	153.53	35.85	0.79	0.89	11386
200umcird5_xy42.nd2	200um	cir	d5	37	3				0	26.68	29.41	114.49	105.76	37.16	0.66	1.18	8555
200umcird5_xy42.nd2	200um	cir	d5	37	4				1	20.28	18.98	286.2	190.05	39.66	0.59	1	9163
200umcird5_xy42.nd2	200um	cir	d5	37	5				0	21.03	18.96	90.84	122.17	19.03	0.68	0.67	2712
200umcird5_xy43.nd2	200um	cir	d5	38	1				0	30.28	27.18	84.74	60.62	26.63	0.84	0.57	5951
200umcird5_xy43.nd2	200um	cir	d5	38	2				1	16.18	18.18	335.1	292.41	77.49	0.76	1.11	35340
200umcird5_xy43.nd2	200um	cir	d5	38	3				0	28.41	32.19	160.8	123.9	15	0.75	1.02	1755
200umcird5_xy43.nd2	200um	cir	d5	38	4				0	27.31	28.5	380.68	358.05	21.4	0.76	1.2	2657
200umcird5_xy43.nd2	200um	cir	d5	38	5				0	31.69	31.04	182.36	166.14	17.2	0.88	1.22	3240
200umcird5_xy43.nd2	200um	cir	d5	38	6				0	23.94	24.96	174.08	128.38	13.6	0.76	0.66	1723
200umcird5_xy43.nd2	200um	cir	d5	38	7				0	32.65	26.05	141.17	87.19	11.4	0.96	0.88	2359
200umcird5_xy44.nd2	200um	cir	d5	39	1				0	25.71	24.64	126.38	76.91	34.18	0.87	0.88	14380
200umcird5_xy44.nd2	200um	cir	d5	39	2				0	26.37	21.72	268.6	240.21	16.76	0.93	0.9	3794
200umcird5_xy44.nd2	200um	cir	d5	39	3				1	20.31	24.97	181.89	121.63	23.09	0.87	1.22	7638
200umcird5_xy45.nd2	200um	cir	d5	40	1				0	22.51	14.98	256.42	195.88	13.6	0.85	0.94	4186
200umcird5_xy45.nd2	200um	cir	d5	40	2				0	31.94	31.11	157.72	108.97	15	0.72	0.63	1996
200umcird5_xy45.nd2	200um	cir	d5	40	3				0	28.27	23.65	115.61	97.71	14.32	0.91	1.02	2603
200umcird5_xy46.nd2	200um	cir	d5	41	1				0	27.09	25.36	51.39	63.47	12.04	0.92	1.12	1961
200umcird5_xy46.nd2	200um	cir	d5	41	2				1	17.28	15.59	190.7	139.22	54.63	0.72	0.9	23774
200umcird5_xy46.nd2	200um	cir	d5	41	3				0	28.17	25.14	89.18	68.05	13.45	0.73	0.63	2069
200umcird5_xy46.nd2	200um	cir	d5	41	4				0	25.67	26.51	83.23	73.7	19.1	0.85	0.81	3482
200umcird5_xy46.nd2	200um	cir	d5	41	5				0	25.78	21.3	110.59	83.9	15.23	0.66	0.9	1620
200umcird5_xy46.nd2	200um	cir	d5	41	6				0	30.61	28.04	117.12	98.92	29.83	0.82	0.95	8667
200umcird5_xy46.nd2	200um	cir	d5	41	7				0	23.02	22.6	117.74	135.1	21.93	0.91	1.1	3668
200umcird5_xy47.nd2	200um	cir	d5	42	1				0	16.66	27.86	93.77	59.76	21.93	0.86	0.77	6239
200umcird5_xy47.nd2	200um	cir	d5	42	2				0	28.46	26.56	71.14	71.5	40.61	0.84	0.73	11395
200umcird5_xy47.nd2	200um	cir	d5	42	3				0	13.53	17.58	160.96	106.72	79.91	0.73	0.95	42886
200umcird5_xy47.nd2	200um	cir	d5	42	4				0	24.7	28.67	46.18	32.97	25.81	0.73	1.13	3044
200umcird5_xy48.nd2	200um	cir	d5	43	1				0	23.63	25.34	94.26	67.59	35.36	0.86	1.15	10246
200umcird5_xy48.nd2	200um	cir	d5	43	2				0	25.3	25.67	166.47	112.52	57.31	0.77	0.76	31799
200umcird5_xy48.nd2	200um	cir	d5	43	3				0	30.74	33.8	111.49	73.88	20.62	0.82	0.8	2528
200umcird5_xy49.nd2	200um	cir	d5	44	1				0	28.11	27.37	133.63	80.24	36.06	0.93	1.17	23782
200umcird5_xy49.nd2	200um	cir	d5	44	2				0	16.37	17.64	148.78	104.86	41.79	0.8	0.87	12936
200umcird5_xy49.nd2	200um	cir	d5	44	3				1	20.74	28.69	175.41	120.1	30	0.91	1.07	8609
200umcird5_xy5.nd2	200um	cir	d5	45	1				0	19.38	26.35	79.19	82.68	13.42	0.96	0.95	3145
200umcird5_xy5.nd2	200um	cir	d5	45	2				1	16.06	16.86	224.19	145.05	48.76	0.75	0.9	16811
200umcird5_xy5.nd2	200um	cir	d5	45	3				0	33.65	32.86	112.51	97.6	30	0.87	0.76	10318
200umcird5_xy5.nd2	200um	cir	d5	45	4				0	28.25	23.51	143.08	133.13	15.81	0.88	0.95	3539
200umcird5_xy5.nd2	200um	cir	d5	45	5				0	21.11	22.16	89.24	63.3	21.21	0.52	0.81	2637
200umcird5_xy50.nd2	200um	cir	d5	46	1				0	26.21	26.15	76.22	75.15	14.21	0.88	0.59	2191
200umcird5_xy50.nd2	200um	cir	d5	46	2				0	19.21	20.29	194.11	286.75	13	0.92	0.84	1603
200umcird5_xy50.nd2	200um	cir	d5	46	3				1	16.71	17.34	213.18	174.39	100.44	0.81	1.32	75066
200umcird5_xy50.nd2	200um	cir	d5	46	4				0	28.95	29.51	134.87	97.68	23	0.73	0.83	2868
200umcird5_xy50.nd2	200um	cir	d5	46	5				0	25.02	22.04	133.53	98.41	26	0.4	0.94	4252
200umcird5_xy51.nd2	200um	cir	d5	47	1				0	20.97	25.28	114.68	54.28	25.18	0.9	0.72	6154
200umcird5_xy51.nd2	200um	cir	d5	47	2				0	15.52	20.51	141.1	130.29	65.15	0.42	1.04	22981
200umcird5_xy51.nd2	200um	cir	d5	47	3				0	36.51	25.45	111.21	88.64	10.82	0.93	1	2691
200umcird5_xy51.nd2	200um	cir	d5	47	4				0	25.6	33.76	68.75	55.29	15.13	0.99	0.69	4147
200umcird5_xy52.nd2	200um	cir	d5	48	1				1	21.85	23.58	208.34	163.93	44.91	0.83	0.9	34154
200umcird5_xy52.nd2	200um	cir	d5	48	2				0	35.12	35.94	61.52	79.32	39.81	0.74	0.57	8309
200umcird5_xy52.nd2	200um	cir	d5	48	3				0	16.84	21.74	152.28	117.21	39.01	0.83	0.89	18565
200umcird5_xy52.nd2	200um	cir	d5	48	4				0	24.47	36.43	212.42	256.53	24.21	0.79	0.94	3392
200umcird5_xy52.nd2	200um	cir	d5	48	5				0	25.56	19.8	40.3	44.29	13.45	0.94	0.63	2395
200umcird5_xy53.nd2	200um	cir	d5	49	1				0	31.93	34.2	61.12	80.5	25	0.82	1.76	3566
200umcird5_xy53.nd2	200um	cir	d5	49	2				0	24.68	32.06	161.81	125.56	19.1	0.63	1.05	3348
200umcird5_xy53.nd2	200um	cir	d5	49	3				1	13.79	17.73	212.26	166.28	74.67	0.82	0.9	58328
200umcird5_xy53.nd2	200um	cir	d5	49	4				0	28.75	30.14	170.61	133.82	19.1	0.63	0.63	2720
200umcird5_xy53.nd2	200um	cir	d5	49	5				0	32.64	24.85	84.32	102.08	9.85	0.93	0.67	1933
200umcird5_xy53.nd2	200um	cir	d5	49	6				0	31.85	26.19	188.13	152.65	25.3	0.65	0.68	5967
200umcird5_xy53.nd2	200um	cir	d5	49	7				0	31.02	32.29	181.74	135.61	40.16	0.84	0.86	18079
200umcird5_xy55.nd2	200um	cir	d5	50	1				0	26.95	29.05	143.31	96.32	71.25	0.65	1.66	42732
200umcird5_xy56.nd2	200um	cir	d5	51	1				0	24.53	21.14	126.13	127.99	46.53	0.69	1.56	14803
200umcird5_xy56.nd2	200um	cir	d5	51	2				0	29.03	38.19	100.84	88.66	14.76	0.89	1.23	1930
200umcird5_xy56.nd2	200um	cir	d5	51	3				1	17.94	21.99	185.19	166.42	62.63	0.55	0.8	32653
200umcird5_xy56.nd2	200um	cir	d5	51	4				0	31.64	34.31	106.99	124.88	15	0.91	0.96	3054
200umcird5_xy56.nd2	200um	cir	d5	51	5				0	26.55	33.48	93.4	151.65	9.9	0.95	0.8	1757
200umcird5_xy57.nd2	200um	cir	d5	52	1				0	23.2	34.67	145.36	127.57	10.3	0.97	0.88	2783
200umcird5_xy57.nd2	200um	cir	d5	52	2				1	12.13	15.8	188.72	135.18	45.04	0.75	1.06	22519
200umcird5_xy57.nd2	200um	cir	d5	52	3				0	41.78	36.45	30.69	28.91	24.17	0.9	0.84	4070
200umcird5_xy58.nd2	200um	cir	d5	53	1				0	26.09	24.43	72.71	77.98	21.4	0.87	0.77	5608
200umcird5_xy58.nd2	200um	cir	d5	53	2				0	30.44	36.06	67.21	102.96	16.49	0.86	0.68	2849
200umcird5_xy58.nd2	200um	cir	d5	53	3				1	13.77	17.3	179.34	133.37	61.59	0.77	1.05	33172
200umcird5_xy58.nd2	200um	cir	d5	53	4				0	21.04	25.45	140.48	80.41	59.46	0.9	1.16	33476
200umcird5_xy58.nd2	200um	cir	d5	53	5				0	31.31	33.6	109.96	124.99	17	0.93	0.8	3058
200umcird5_xy59.nd2	200um	cir	d5	54	1				0	21.5	25.53	183.17	203.43	16	0.63	0.72	2288
200umcird5_xy59.nd2	200um	cir	d5	54	2				0	30.19	26.69	222.02	217.7	31.26	0.7	0.79	8069
200umcird5_xy59.nd2	200um	cir	d5	54	3				1	16.69	15.12	202.58	160.52	47.76	0.87	1	19837
200umcird5_xy6.nd2	200um	cir	d5	55	1				0	28.01	34.89	196.97	169.05	48.55	0.82	0.92	29696
200umcird5_xy6.nd2	200um	cir	d5	55	2				0	37.54	27.3	294.02	333.13	26	0.74	1.02	3389
200umcird5_xy6.nd2	200um	cir	d5	55	3				0	25.6	31.51	83.11	98.49	18	0.96	0.64	4599
200umcird5_xy6.nd2	200um	cir	d5	55	4				1	15.25	21.84	251.23	227.85	81.69	0.66	0.92	38985
200umcird5_xy6.nd2	200um	cir	d5	55	5				0	21.6	22.69	82.06	59	14.87	0.87	0.7	1955
200umcird5_xy6.nd2	200um	cir	d5	55	6				0	26.07	20.98	96.67	94.98	9.85	0.91	0.56	1849
200umcird5_xy60.nd2	200um	cir	d5	56	1				0	26.94	29.97	193.63	147.28	12	0.77	0.88	2048
200umcird5_xy60.nd2	200um	cir	d5	56	2				0	26.12	29.17	411.98	448.93	16	0.81	0.9	1584
200umcird5_xy60.nd2	200um	cir	d5	56	3				1	20.33	15.63	394.74	263.52	47.76	0.73	1.08	21184
200umcird5_xy60.nd2	200um	cir	d5	56	4				0	36.62	31.07	119.92	117.18	16.97	0.65	1.03	3015
200umcird5_xy60.nd2	200um	cir	d5	56	5				0	34.3	30.11	103.52	89.43	25	0.7	0.69	8593
200umcird5_xy60.nd2	200um	cir	d5	56	6				0	35.66	28.91	47.31	46.92	26.17	0.86	0.97	4570
200umcird5_xy61.nd2	200um	cir	d5	57	1				0	31.21	27.23	122.03	98.65	17.03	0.91	0.64	6134
200umcird5_xy62.nd2	200um	cir	d5	58	1				0	28.93	25.85	166.14	95.76	20	0.89	0.95	6695
200umcird5_xy62.nd2	200um	cir	d5	58	2				0	24.18	27.37	167.27	116.06	26	0.95	0.96	8490
200umcird5_xy62.nd2	200um	cir	d5	58	3				0	27.66	27.95	190.69	209.75	10.82	0.84	0.76	1734
200umcird5_xy62.nd2	200um	cir	d5	58	4				0	20.52	21.05	172.86	139.41	23.77	0.82	0.94	7673
200umcird5_xy64.nd2	200um	cir	d5	59	1				0	35.03	26.27	80.99	78.86	14.14	0.95	0.75	4468
200umcird5_xy64.nd2	200um	cir	d5	59	2				0	19.31	18.66	164.91	122.16	56.52	0.82	0.93	46780
200umcird5_xy64.nd2	200um	cir	d5	59	3				0	25.54	21.43	150.71	133.74	18	0.79	1.01	2031
200umcird5_xy64.nd2	200um	cir	d5	59	4				0	26.29	29.12	152.78	114.82	32.02	0.95	1.03	13381
200umcird5_xy64.nd2	200um	cir	d5	59	5				0	22.98	22.16	172.29	156.25	13	0.94	0.67	1968
200umcird5_xy64.nd2	200um	cir	d5	59	6				0	15.77	20.03	106.05	85.15	18.11	0.9	0.82	2928
200umcird5_xy65.nd2	200um	cir	d5	60	1				1	15.11	22.28	190.14	122.38	54.71	0.91	0.94	34131
200umcird5_xy65.nd2	200um	cir	d5	60	2				0	16.77	33.68	92.31	80.32	18.44	0.82	0.97	2501
200umcird5_xy65.nd2	200um	cir	d5	60	3				0	17.67	18.76	141.86	129.01	51	0.73	0.93	30661
200umcird5_xy66.nd2	200um	cir	d5	61	1				1	16.22	20.38	290.4	204.57	44.94	0.63	1.27	18260
200umcird5_xy67.nd2	200um	cir	d5	62	1				0	19.67	25.12	172.26	137.31	9.43	0.52	0.85	1596
200umcird5_xy67.nd2	200um	cir	d5	62	2				1	16.68	21.68	204.64	178.57	31.26	0.94	1.41	11608
200umcird5_xy67.nd2	200um	cir	d5	62	3				0	27.62	27.76	211.69	217.23	14.14	0.71	0.83	1672
200umcird5_xy67.nd2	200um	cir	d5	62	4				1	21.23	24.85	268.24	255.76	68.8	0.81	0.94	39179
200umcird5_xy67.nd2	200um	cir	d5	62	5				0	22.55	22.02	145.62	101.76	18.97	0.89	0.93	3619
200umcird5_xy68.nd2	200um	cir	d5	63	1				0	24.71	30.46	197.18	155.74	9.43	0.85	0.82	1583
200umcird5_xy68.nd2	200um	cir	d5	63	2				1	17.74	15.48	290.42	191.95	65.49	0.79	1.12	31188
200umcird5_xy68.nd2	200um	cir	d5	63	3				0	21.24	25.7	90.59	91.7	24.52	0.77	1.25	3220
200umcird5_xy69.nd2	200um	cir	d5	64	1				1	21.56	26.24	198.77	148.64	49.03	0.46	0.96	19589
200umcird5_xy69.nd2	200um	cir	d5	64	2				0	26.38	26.19	158.14	131.71	14.32	0.91	1.1	4393
200umcird5_xy69.nd2	200um	cir	d5	64	3				1	16.02	14.3	239.65	159.68	87.42	0.79	1.03	51621
200umcird5_xy69.nd2	200um	cir	d5	64	4				0	34.35	21.76	200.18	197.14	17.09	0.79	0.9	2066
200umcird5_xy7.nd2	200um	cir	d5	65	1				1	17.42	18.7	216.36	154.36	77.13	0.61	0.91	53531
200umcird5_xy70.nd2	200um	cir	d5	66	1				0	26.33	26.2	152.14	105.07	43.32	0.57	0.91	17140
200umcird5_xy70.nd2	200um	cir	d5	66	2				1	15.48	20.24	295.81	262.94	53.81	0.69	0.99	17947
200umcird5_xy70.nd2	200um	cir	d5	66	3				0	25.62	19.15	38.52	51.89	19.1	0.89	0.7	2743
200umcird5_xy71.nd2	200um	cir	d5	67	1				0	26.53	33.9	211.32	189.3	21.63	0.89	0.94	5762
200umcird5_xy71.nd2	200um	cir	d5	67	2				0	38.46	24.27	158.32	70.69	18.03	0.73	0.69	2269
200umcird5_xy71.nd2	200um	cir	d5	67	3				0	24.71	30.65	183.57	171.15	18.03	0.93	0.96	3804
200umcird5_xy71.nd2	200um	cir	d5	67	4				1	16.69	20.59	223.78	169.68	60.75	0.85	1.09	27116
200umcird5_xy71.nd2	200um	cir	d5	67	5				0	20.94	26.55	75.94	98.38	12	0.97	0.72	2026
200umcird5_xy71.nd2	200um	cir	d5	67	6				1	21.51	23.58	225.98	211.73	24.04	0.91	0.78	6257
200umcird5_xy71.nd2	200um	cir	d5	67	7				0	22.94	24.76	220.68	218.46	11.31	0.84	0.93	2468
200umcird5_xy71.nd2	200um	cir	d5	67	8				0	24.28	29.91	271.27	257.74	25.5	0.83	1.38	4424
200umcird5_xy71.nd2	200um	cir	d5	67	9				0	25.14	31.07	165.15	148.25	12.73	0.96	0.8	1969
200umcird5_xy71.nd2	200um	cir	d5	67	10				0	27.49	28.54	84.35	57.08	19.65	0.73	1.1	1875
200umcird5_xy72.nd2	200um	cir	d5	68	1				0	33.06	34.68	196.58	195.1	17.26	0.93	1.15	4256
200umcird5_xy72.nd2	200um	cir	d5	68	2				0	22.36	24.98	99.2	70.97	15	0.48	0.7	2091
200umcird5_xy72.nd2	200um	cir	d5	68	3				1	19.89	19.8	182.76	146.59	28.64	0.89	0.88	9871
200umcird5_xy72.nd2	200um	cir	d5	68	4				0	29.04	26.16	111.69	94.09	16.03	0.62	1.03	2509
200umcird5_xy72.nd2	200um	cir	d5	68	5				0	32.3	29.66	117.95	141.09	18.36	0.87	0.88	2306
200umcird5_xy72.nd2	200um	cir	d5	68	6				1	15.63	21.63	175.73	110.79	65.79	0.86	0.93	31167
200umcird5_xy72.nd2	200um	cir	d5	68	7				0	30.56	22.21	49.22	50.92	16.4	0.93	0.6	2984
200umcird5_xy73.nd2	200um	cir	d5	69	1				1	18.3	22.62	200.6	139.56	77	0.83	0.83	70174
200umcird5_xy73.nd2	200um	cir	d5	69	2				0	24.4	30.87	179.49	141.78	22.02	0.78	1.08	5196
200umcird5_xy74.nd2	200um	cir	d5	70	1				0	21.54	26.66	80.12	75.58	13.34	0.97	0.6	2376
200umcird5_xy74.nd2	200um	cir	d5	70	2				0	23.18	30.07	204.69	250.65	14.32	0.92	0.76	2139
200umcird5_xy74.nd2	200um	cir	d5	70	3				0	17.7	37.21	232.57	277.64	35.36	0.68	0.63	9661
200umcird5_xy74.nd2	200um	cir	d5	70	4				1	14.48	20.27	229.65	195.66	28.65	0.81	0.84	6846
200umcird5_xy74.nd2	200um	cir	d5	70	5				0	18.3	28.97	197.63	165.73	17.26	0.88	0.92	3144
200umcird5_xy74.nd2	200um	cir	d5	70	6				1	18.78	19.32	188.78	151.38	52.2	0.4	1.03	16807
200umcird5_xy74.nd2	200um	cir	d5	70	7				0	28.48	30.17	93.22	76.59	12.65	0.87	1.08	2610
200umcird5_xy75.nd2	200um	cir	d5	71	1				1	21.82	26.86	218.42	154.56	50.29	0.57	1.15	42475
200umcird5_xy75.nd2	200um	cir	d5	71	2				0	25.1	22.98	229.12	220.27	83.73	0.33	0.91	38111
200umcird5_xy75.nd2	200um	cir	d5	71	3				0	24.68	30.76	131.78	116.86	34.13	0.85	0.66	8081
200umcird5_xy75.nd2	200um	cir	d5	71	4				0	23.25	31.42	92.76	71.03	20.88	0.93	0.77	4213
200umcird5_xy75.nd2	200um	cir	d5	71	5				0	29.33	31.48	135.24	170.54	16.76	0.83	0.92	3502
200umcird5_xy75.nd2	200um	cir	d5	71	6				0	22.69	28.26	177.77	184.1	34.48	0.69	1.35	10195
200umcird5_xy8.nd2	200um	cir	d5	72	1				0	40.75	38.99	26.37	24.79	21.21	0.36	1.03	1725
200umcird5_xy8.nd2	200um	cir	d5	72	2				0	27.13	35.87	111.77	141.79	24.04	0.84	0.53	4512
200umcird5_xy8.nd2	200um	cir	d5	72	3				1	18.8	22.47	217.75	173.69	95.08	0.58	0.88	63932
200umcird5_xy8.nd2	200um	cir	d5	72	4				0	29.5	29.01	109.54	90.25	13.93	0.98	1.03	4185
200umcird5_xy8.nd2	200um	cir	d5	72	5				1	14.1	20.25	212.37	152.35	28.18	0.82	0.78	7298
200umcird5_xy8.nd2	200um	cir	d5	72	6				0	29.52	29.85	96.61	87.05	16.97	0.88	0.59	2677
200umcird5_xy9.nd2	200um	cir	d5	73	1				0	23.52	21.51	72.05	87.91	9.49	0.87	0.75	2557
200umcird5_xy9.nd2	200um	cir	d5	73	2				0	23.42	26.29	68.09	56.33	20	0.64	0.57	2857
200umcird5_xy9.nd2	200um	cir	d5	73	3				1	23.11	19.95	178.03	157.21	45.65	0.42	1.03	9945
200umcird5_xy9.nd2	200um	cir	d5	73	4				1	20.71	17.84	216.69	161.55	49.65	0.77	0.84	32268
200umcird6_xy1.nd2	200um	cir	d6	74	1				1	14.99	16.71	296.72	260.24	65	0.48	1.1	18855
200umcird6_xy10.nd2	200um	cir	d6	75	1				1	17.98	21.03	184.25	139.52	101.87	0.48	0.99	44494
200umcird6_xy10.nd2	200um	cir	d6	75	2				0	31.98	19.47	135.46	100.86	10.44	0.98	0.98	1993
200umcird6_xy10.nd2	200um	cir	d6	75	3				0	21.15	28.97	105.32	68.65	26.08	0.7	1.08	7520
200umcird6_xy11.nd2	200um	cir	d6	76	1				1	28.36	19.16	292.7	236.72	34	0.65	1.07	6517
200umcird6_xy11.nd2	200um	cir	d6	76	2				0	30.3	30.69	51.24	62.04	18	0.92	0.71	2854
200umcird6_xy12.nd2	200um	cir	d6	77	1				0	16.63	23.6	200.48	164.28	25	0.88	0.66	7361
200umcird6_xy13.nd2	200um	cir	d6	78	1				0	26.87	26.58	154.22	138.2	12	0.92	1.02	1841
200umcird6_xy13.nd2	200um	cir	d6	78	2				0	26.82	31.86	171.29	144.92	15	0.93	0.64	3344
200umcird6_xy13.nd2	200um	cir	d6	78	3				0	19.17	19.63	247.53	201.56	27.31	0.68	0.62	6606
200umcird6_xy14.nd2	200um	cir	d6	79	1				0	20.72	29.24	156.36	121.56	20	0.83	0.66	8230
200umcird6_xy14.nd2	200um	cir	d6	79	2				0	37.64	36.1	66.9	73.7	15.03	0.91	0.63	2447
200umcird6_xy15.nd2	200um	cir	d6	80	1				0	23.77	29.18	134.13	77.56	32.76	0.72	1.48	13302
200umcird6_xy16.nd2	200um	cir	d6	81	1				0	19.94	13.79	298.14	270.55	35.38	0.8	0.67	7388
200umcird6_xy17.nd2	200um	cir	d6	82	1				0	29.73	26.25	154.33	169.13	22.36	0.76	0.81	2850
200umcird6_xy17.nd2	200um	cir	d6	82	2				0	19.99	25.68	150.36	122.81	111.04	0.79	0.92	76993
200umcird6_xy17.nd2	200um	cir	d6	82	3				0	26.53	31.24	85.11	79.05	12.53	0.62	0.84	1668
200umcird6_xy18.nd2	200um	cir	d6	83	1				1	14.39	15.86	309	258.69	36.06	0.75	0.7	8649
200umcird6_xy19.nd2	200um	cir	d6	84	1				0	26.03	24.55	143.08	108.91	12.53	0.94	0.89	1965
200umcird6_xy19.nd2	200um	cir	d6	84	2				0	20.12	18.61	269.08	231.1	17.09	0.89	0.59	2698
200umcird6_xy2.nd2	200um	cir	d6	85	1				0	26.5	24.42	220.54	189.33	10.2	0.86	0.8	1712
200umcird6_xy2.nd2	200um	cir	d6	85	2				1	23.32	18.63	368.82	296.1	44.01	0.53	0.86	16923
200umcird6_xy20.nd2	200um	cir	d6	86	1				1	15.89	18.21	324.07	266.32	91.02	0.58	0.78	46514
200umcird6_xy21.nd2	200um	cir	d6	87	1				0	22.33	25.01	290.95	216.26	59.03	0.75	1.19	33654
200umcird6_xy21.nd2	200um	cir	d6	87	2				0	21.68	30.84	292.44	263.96	17.69	0.73	1.08	1758
200umcird6_xy22.nd2	200um	cir	d6	88	1				1	23.04	20.38	230.56	180.86	36.4	0.87	0.97	15282
200umcird6_xy23.nd2	200um	cir	d6	89	1				1	26.21	21.58	238.65	142.79	122.71	0.67	0.81	100597
200umcird6_xy24.nd2	200um	cir	d6	90	1				1	19.56	19.09	325.04	268.55	49.58	0.79	1.12	30567
200umcird6_xy25.nd2	200um	cir	d6	91	1				0	18.58	20.93	321.02	295.75	34.06	0.78	0.7	8326
200umcird6_xy25.nd2	200um	cir	d6	91	2				0	22.82	26.84	178.18	135.1	16.28	0.83	0.5	1828
200umcird6_xy27.nd2	200um	cir	d6	92	1				0	37.24	24.72	56.43	46.9	28.02	0.29	1.09	3088
200umcird6_xy27.nd2	200um	cir	d6	92	2				0	31.21	26.27	263.59	259.36	14.14	0.55	0.9	2080
200umcird6_xy27.nd2	200um	cir	d6	92	3				1	17.9	23.72	338.22	301.88	25.94	0.86	0.7	5233
200umcird6_xy29.nd2	200um	cir	d6	93	1				1	20.39	19.38	456.85	366.63	40.31	0.79	0.97	11520
200umcird6_xy3.nd2	200um	cir	d6	94	1				1	15.86	19.99	206.74	162.05	83.65	0.4	1.12	50615
200umcird6_xy30.nd2	200um	cir	d6	95	1				0	21.17	24.64	238.64	262.48	18.97	0.54	0.62	1662
200umcird6_xy30.nd2	200um	cir	d6	95	2				0	22.59	21.9	245.07	204.6	51.86	0.61	0.61	15051
200umcird6_xy31.nd2	200um	cir	d6	96	1				0	28.71	25.74	148.88	129.23	16.03	0.91	0.63	2142
200umcird6_xy31.nd2	200um	cir	d6	96	2				0	25.8	26.06	160.29	120.55	29	0.68	0.76	10094
200umcird6_xy31.nd2	200um	cir	d6	96	3				0	29.65	37.79	198.99	136.21	15.23	0.6	0.64	2064
200umcird6_xy31.nd2	200um	cir	d6	96	4				0	16.92	22.67	122.55	134.73	10.44	0.93	0.72	1673
200umcird6_xy32.nd2	200um	cir	d6	97	1				0	21.37	33.48	190	154.65	9.85	0.62	0.85	1621
200umcird6_xy32.nd2	200um	cir	d6	97	2				0	25.61	28.21	90.56	98.34	14.14	0.81	0.51	1865
200umcird6_xy32.nd2	200um	cir	d6	97	3				0	17.1	21.14	308.16	251	33.54	0.67	0.59	9585
200umcird6_xy32.nd2	200um	cir	d6	97	4				0	28.45	32.2	357.84	379.72	15.26	0.84	1.08	1982
200umcird6_xy33.nd2	200um	cir	d6	98	1				1	13.22	17.16	287.76	246.38	46.62	0.67	0.74	14806
200umcird6_xy33.nd2	200um	cir	d6	98	2				0	23.66	28.6	142.39	127.62	23.43	0.81	1.08	3862
200umcird6_xy34.nd2	200um	cir	d6	99	1				1	12.93	16.73	307.15	248.39	38.48	0.81	0.87	10408
200umcird6_xy35.nd2	200um	cir	d6	100	1				1	11.23	15.16	247.49	188.67	48.27	0.68	0.95	26255
200umcird6_xy36.nd2	200um	cir	d6	101	1				0	27.42	30.2	69.65	51.29	13.6	0.95	0.81	3357
200umcird6_xy36.nd2	200um	cir	d6	101	2				0	32.31	27.64	99.58	84.99	14.32	0.96	0.7	1903
200umcird6_xy36.nd2	200um	cir	d6	101	3				0	20.1	23.41	161.97	107.17	87.36	0.79	0.73	66029
200umcird6_xy37.nd2	200um	cir	d6	102	1				1	23.2	19.38	245.46	222.25	59.41	0.64	1.07	53633
200umcird6_xy37.nd2	200um	cir	d6	102	2				0	24.17	28.63	238.03	250.03	61.19	0.67	0.84	27923
200umcird6_xy38.nd2	200um	cir	d6	103	1				0	24.94	34.49	222.73	221.87	13.04	0.93	1.04	1982
200umcird6_xy38.nd2	200um	cir	d6	103	2				0	26	20.79	257.72	217.66	10.77	0.86	1.07	3276
200umcird6_xy38.nd2	200um	cir	d6	103	3				1	19.42	16.98	361.5	322.03	46.84	0.78	1.04	12845
200umcird6_xy38.nd2	200um	cir	d6	103	4				0	25.92	27.59	252.51	223.79	12.53	0.83	0.79	2441
200umcird6_xy38.nd2	200um	cir	d6	103	5				0	29.26	32.95	251.99	221.74	9.22	0.9	0.81	1863
200umcird6_xy39.nd2	200um	cir	d6	104	1				0	24.08	25.79	219.44	222.13	19.8	0.93	1.36	3067
200umcird6_xy39.nd2	200um	cir	d6	104	2				1	22.05	18.85	300.05	205.56	19.7	0.74	0.89	5727
200umcird6_xy39.nd2	200um	cir	d6	104	3				0	26.31	24.44	92.74	101.7	17.46	0.71	0.85	1685
200umcird6_xy4.nd2	200um	cir	d6	105	1				1	16.5	17.7	276.03	217.61	66.47	0.38	0.96	30467
200umcird6_xy40.nd2	200um	cir	d6	106	1				0	38.85	33.59	189.23	160.77	14.87	0.85	0.8	2176
200umcird6_xy40.nd2	200um	cir	d6	106	2				1	19.72	15.69	241.57	219.88	46.32	0.78	0.95	18285
200umcird6_xy40.nd2	200um	cir	d6	106	3				0	30.85	37.05	144.43	173.86	12.81	0.84	1.15	1874
200umcird6_xy41.nd2	200um	cir	d6	107	1				0	24.77	23.96	217.83	174.43	13.89	0.85	0.9	1693
200umcird6_xy41.nd2	200um	cir	d6	107	2				0	24.28	28.08	229.15	231.12	12.73	0.92	0.71	2354
200umcird6_xy41.nd2	200um	cir	d6	107	3				1	21.74	20.17	264.94	206.93	53.71	0.8	1.18	24442
200umcird6_xy42.nd2	200um	cir	d6	108	1				1	28.76	20.58	261.19	164.05	25.06	0.73	0.85	4827
200umcird6_xy43.nd2	200um	cir	d6	109	1				1	17.35	18.7	357.09	285.46	68.68	0.56	0.89	33524
200umcird6_xy43.nd2	200um	cir	d6	109	2				0	23	27.08	152.22	129.19	15.03	0.92	1.06	2002
200umcird6_xy44.nd2	200um	cir	d6	110	1				1	13.5	16.97	281.33	244.09	49.41	0.76	0.81	17571
200umcird6_xy45.nd2	200um	cir	d6	111	1				1	15.03	22.48	300.23	264.9	38.01	0.74	0.92	9621
200umcird6_xy46.nd2	200um	cir	d6	112	1				0	28.9	31.87	228.98	204.12	9.22	0.69	0.88	2362
200umcird6_xy46.nd2	200um	cir	d6	112	2				1	24.04	16.13	397.51	342.21	39.22	0.82	0.92	13100
200umcird6_xy46.nd2	200um	cir	d6	112	3				0	29.53	30.23	207.45	199.49	9.06	0.36	0.84	2802
200umcird6_xy46.nd2	200um	cir	d6	112	4				0	27.64	18.27	432.09	455.83	17.72	0.63	1.04	2115
200umcird6_xy47.nd2	200um	cir	d6	113	1				1	14.52	21.3	346.47	282.63	78.41	0.66	1.09	32663
200umcird6_xy48.nd2	200um	cir	d6	114	1				0	18.45	19.29	251.78	215.11	31.06	0.68	0.66	10169
200umcird6_xy49.nd2	200um	cir	d6	115	1				0	18.66	18.94	307.05	275.32	39.36	0.89	0.69	15061
200umcird6_xy5.nd2	200um	cir	d6	116	1				1	22.17	21.08	303.91	201.28	74.95	0.55	1.03	45067
200umcird6_xy50.nd2	200um	cir	d6	117	1				1	16.01	19.07	217.31	171.91	81.15	0.44	0.93	56902
200umcird6_xy51.nd2	200um	cir	d6	118	1				0	19.42	22.07	240.44	210.64	11	0.84	0.67	2465
200umcird6_xy51.nd2	200um	cir	d6	118	2				1	15.22	18.51	263.17	227.05	27.02	0.88	0.98	7170
200umcird6_xy52.nd2	200um	cir	d6	119	1				1	13.74	17.63	248.5	211.74	87.32	0.72	1.04	45797
200umcird6_xy52.nd2	200um	cir	d6	119	2				0	21.8	28.22	245.39	226.34	16.16	0.91	1.06	1875
200umcird6_xy53.nd2	200um	cir	d6	120	1				0	25.6	25.05	279.09	234.18	47.17	0.77	0.72	18851
200umcird6_xy54.nd2	200um	cir	d6	121	1				1	13.21	15.45	392.1	331.06	33.62	0.92	0.76	12692
200umcird6_xy55.nd2	200um	cir	d6	122	1				0	23.46	21.72	174.8	125.71	12.65	0.72	0.92	1781
200umcird6_xy55.nd2	200um	cir	d6	122	2				1	20.06	18.08	306.5	209.09	30.53	0.96	1.1	14068
200umcird6_xy56.nd2	200um	cir	d6	123	1				0	22.12	24.54	252.59	213.24	62.59	0.82	0.99	21477
200umcird6_xy56.nd2	200um	cir	d6	123	2				0	30.32	33.1	110.84	106.67	30.23	0.82	0.92	6076
200umcird6_xy58.nd2	200um	cir	d6	124	1				0	22.06	28.06	177.96	177.29	73.25	0.75	0.8	41418
200umcird6_xy58.nd2	200um	cir	d6	124	2				0	22.25	35.22	148.39	202.24	12.04	0.8	0.82	2196
200umcird6_xy58.nd2	200um	cir	d6	124	3				0	28.69	20.94	151.52	159.67	30.23	0.88	1.02	8471
200umcird6_xy59.nd2	200um	cir	d6	125	1				0	33.63	30.66	127.43	106.82	12.04	0.91	0.51	1663
200umcird6_xy59.nd2	200um	cir	d6	125	2				0	23.87	31.26	313.31	311.03	20.52	0.68	0.81	3092
200umcird6_xy59.nd2	200um	cir	d6	125	3				1	16.56	18.28	281.67	273.46	42.58	0.54	0.82	11801
200umcird6_xy6.nd2	200um	cir	d6	126	1				1	21.61	26.43	199.67	131.06	35.44	0.81	0.9	16318
200umcird6_xy60.nd2	200um	cir	d6	127	1				0	20.85	22.13	168.64	148.79	28.3	0.8	0.73	5527
200umcird6_xy60.nd2	200um	cir	d6	127	2				0	37.75	26.14	90.59	106.99	28.43	0.79	0.69	7858
200umcird6_xy60.nd2	200um	cir	d6	127	3				0	28.58	24.98	139.73	150.34	23.35	0.85	0.82	7353
200umcird6_xy60.nd2	200um	cir	d6	127	4				0	29.55	28.89	200.86	97.37	15.52	0.93	0.7	3330
200umcird6_xy61.nd2	200um	cir	d6	128	1				0	27.38	26.98	120.31	100.79	19.7	0.79	0.81	3389
200umcird6_xy61.nd2	200um	cir	d6	128	2				0	22.91	27.57	139.02	83.28	12.53	0.95	0.87	1924
200umcird6_xy61.nd2	200um	cir	d6	128	3				0	11.73	17.46	241.29	204.78	38.01	0.83	0.6	16583
200umcird6_xy62.nd2	200um	cir	d6	129	1				1	24.99	21.62	194.59	155.62	56.08	0.84	0.86	41211
200umcird6_xy62.nd2	200um	cir	d6	129	2				0	31.34	32.44	123.81	175.45	15.65	0.95	0.52	2782
200umcird6_xy62.nd2	200um	cir	d6	129	3				0	27.11	28.07	252.29	199.71	14.04	0.83	0.69	1896
200umcird6_xy63.nd2	200um	cir	d6	130	1				0	21.82	24.82	187.9	240.74	8.94	0.79	0.67	1769
200umcird6_xy63.nd2	200um	cir	d6	130	2				1	18.04	21.57	255.58	208.35	60.14	0.86	0.89	30546
200umcird6_xy64.nd2	200um	cir	d6	131	1				0	24.34	31.08	189.31	109.84	13.04	0.9	0.71	5654
200umcird6_xy65.nd2	200um	cir	d6	132	1				1	17.66	25.8	186.29	140.21	19.1	0.81	0.77	2275
200umcird6_xy65.nd2	200um	cir	d6	132	2				0	26.73	30.7	134	96.64	19.8	0.9	0.57	5791
200umcird6_xy65.nd2	200um	cir	d6	132	3				0	23.1	24.41	211.68	160.83	57.31	0.82	0.8	19255
200umcird6_xy65.nd2	200um	cir	d6	132	4				0	34.41	34.88	104.36	126	14	0.89	0.7	1589
200umcird6_xy65.nd2	200um	cir	d6	132	5				0	34.49	37.05	40.21	44.07	23.77	0.8	0.65	3845
200umcird6_xy67.nd2	200um	cir	d6	133	1				0	16.99	16.65	358.5	290.54	77.13	0.64	0.69	32275
200umcird6_xy68.nd2	200um	cir	d6	134	1				0	18.49	14.71	290.59	238.66	34.83	0.59	0.68	10087
200umcird6_xy69.nd2	200um	cir	d6	135	1				0	18.88	25.23	174.29	168.24	40.31	0.52	0.65	17463
200umcird6_xy69.nd2	200um	cir	d6	135	2				0	31.3	32.67	203.89	204.62	15.65	0.89	0.82	3655
200umcird6_xy7.nd2	200um	cir	d6	136	1				1	18.64	15.15	271.27	245.19	30.07	0.75	0.75	11627
200umcird6_xy70.nd2	200um	cir	d6	137	1				0	26.62	29.38	309.79	252.81	42.52	0.7	0.91	13915
200umcird6_xy70.nd2	200um	cir	d6	137	2				0	29.33	22.34	226.01	170.5	7.21	0.61	0.69	1591
200umcird6_xy70.nd2	200um	cir	d6	137	3				0	30.72	34.03	231.57	222.79	9.9	0.77	0.92	1683
200umcird6_xy70.nd2	200um	cir	d6	137	4				0	29.48	30.57	184.28	168.45	13.04	0.62	1.15	2287
200umcird6_xy71.nd2	200um	cir	d6	138	1				0	26.43	23.81	293.28	250.27	41.23	0.91	0.8	14266
200umcird6_xy71.nd2	200um	cir	d6	138	2				0	23.63	21.44	161.81	150.14	13	0.82	0.93	2194
200umcird6_xy71.nd2	200um	cir	d6	138	3				0	25.99	23.41	312.13	310.48	11.18	0.85	0.9	1603
200umcird6_xy71.nd2	200um	cir	d6	138	4				0	23.56	27.38	259.01	241.15	15.81	0.66	0.7	2067
200umcird6_xy72.nd2	200um	cir	d6	139	1				1	19.98	18.87	302.22	259.01	51.24	0.61	0.83	16412
200umcird6_xy8.nd2	200um	cir	d6	140	1				0	33.9	27.08	174.94	107.3	14.14	0.94	0.79	3402
200umcird6_xy8.nd2	200um	cir	d6	140	2				0	28.12	27.97	141.11	85.54	28.28	0.82	0.77	5901
200umcird6_xy9.nd2	200um	cir	d6	141	1				1	13.91	14.94	332.88	250.4	63.51	0.47	1.13	25536
200umcird6_xy9.nd2	200um	cir	d6	141	2				0	28.67	33.3	100.58	92.29	30.02	0.39	0.76	4052
200umsqud5_xy10.nd2	200um	squ	d5	142	1				1	13.46	17.19	229.06	189.73	31.4	0.74	1.03	5721
200umsqud5_xy100.nd2	200um	squ	d5	143	1				1	15.02	16.67	239.38	188.34	27.8	0.92	0.93	6832
200umsqud5_xy102.nd2	200um	squ	d5	144	1				1	19.62	15.07	252.69	187.92	42	0.83	1.28	11546
200umsqud5_xy105.nd2	200um	squ	d5	145	1				1	17.45	18.11	277.49	243.63	32.06	0.6	1.02	5314
200umsqud5_xy107.nd2	200um	squ	d5	146	1				1	15.44	14.72	301.31	263	37.11	0.69	1.31	7246
200umsqud5_xy109.nd2	200um	squ	d5	147	1				0	20.74	15.97	407.12	334.12	11	0.94	0.84	2010
200umsqud5_xy112.nd2	200um	squ	d5	148	1				1	14.99	15.11	346.79	304.95	61.91	0.48	1.08	18120
200umsqud5_xy113.nd2	200um	squ	d5	149	1				0	26.67	31.12	352.2	267.52	12.73	0.89	0.91	2028
200umsqud5_xy116.nd2	200um	squ	d5	150	1				1	17.4	16	198.22	173.28	23.32	0.86	1.03	3541
200umsqud5_xy12.nd2	200um	squ	d5	151	1				0	22.81	20.02	150.28	114.83	18.97	0.89	1.07	3766
200umsqud5_xy120.nd2	200um	squ	d5	152	1				1	25.28	20.11	286.57	206.23	23.02	0.68	0.85	3508
200umsqud5_xy124.nd2	200um	squ	d5	153	1				1	27.9	21.89	230.71	176.65	21.63	0.89	0.86	3491
200umsqud5_xy13.nd2	200um	squ	d5	154	1				0	21.89	22.63	251.48	144.88	16	0.9	0.92	3018
200umsqud5_xy134.nd2	200um	squ	d5	155	1				0	30.1	31.58	52.77	43.36	26.93	0.21	1.31	2801
200umsqud5_xy134.nd2	200um	squ	d5	155	2				0	29.04	22.52	185.21	185.52	12.73	0.71	0.92	1969
200umsqud5_xy134.nd2	200um	squ	d5	155	3				0	16.3	26.06	208.61	185.69	22.63	0.9	0.66	4341
200umsqud5_xy136.nd2	200um	squ	d5	156	1				1	14.84	18.9	249.31	214.81	24.76	0.76	0.81	4353
200umsqud5_xy138.nd2	200um	squ	d5	157	1				0	20.19	26.51	197.1	151.37	12.17	0.73	0.86	1920
200umsqud5_xy139.nd2	200um	squ	d5	158	1				1	17.32	24.5	358.64	284.48	19.1	0.69	0.98	2790
200umsqud5_xy14.nd2	200um	squ	d5	159	1				0	26.25	17.07	135.4	104.61	21.21	0.84	0.67	3083
200umsqud5_xy142.nd2	200um	squ	d5	160	1				1	16.84	14.3	317.8	282.58	36.06	0.84	1.09	8531
200umsqud5_xy144.nd2	200um	squ	d5	161	1				1	20.88	16.29	306.02	235.97	24.04	0.78	0.79	6909
200umsqud5_xy18.nd2	200um	squ	d5	162	1				1	17	15.02	225.68	192.11	39.2	0.62	1.61	8561
200umsqud5_xy20.nd2	200um	squ	d5	163	1				1	19.19	20.12	258.92	216.58	29.68	0.78	0.83	8634
200umsqud5_xy21.nd2	200um	squ	d5	164	1				0	28.23	27.28	436.76	361.76	37.01	0.76	0.98	8669
200umsqud5_xy24.nd2	200um	squ	d5	165	1				1	28.25	21.87	437.5	315.68	20	0.59	0.9	2411
200umsqud5_xy26.nd2	200um	squ	d5	166	1				0	29.89	25.11	120.95	115.75	26.93	0.61	0.97	3763
200umsqud5_xy29.nd2	200um	squ	d5	167	1				1	21.83	21	228.41	170.58	27.07	0.8	0.91	8933
200umsqud5_xy3.nd2	200um	squ	d5	168	1				1	15.02	15.83	215.66	165.55	32.89	0.86	1.14	7797
200umsqud5_xy38.nd2	200um	squ	d5	169	1				0	35.31	20.68	391.61	310.83	17.26	0.89	0.86	3069
200umsqud5_xy4.nd2	200um	squ	d5	170	1				0	24.56	25.32	118.69	75.89	14.14	0.93	1.03	2458
200umsqud5_xy40.nd2	200um	squ	d5	171	1				1	19.67	14.33	192.38	147.36	23.41	0.77	1	2987
200umsqud5_xy42.nd2	200um	squ	d5	172	1				1	17.95	17.85	286.74	244.53	42	0.82	1.12	10924
200umsqud5_xy44.nd2	200um	squ	d5	173	1				0	23.27	25.82	318.55	236.84	21	0.82	1.24	4761
200umsqud5_xy46.nd2	200um	squ	d5	174	1				1	23.33	16.64	232.77	203.53	24.17	0.7	0.84	3053
200umsqud5_xy48.nd2	200um	squ	d5	175	1				1	10.81	15.56	246.93	208.56	37.48	0.84	1.15	9953
200umsqud5_xy51.nd2	200um	squ	d5	176	1				1	21.58	18.17	243.19	221.66	22.83	0.91	0.99	6242
200umsqud5_xy57.nd2	200um	squ	d5	177	1				0	32.05	28.84	67.42	74.95	22.02	0.62	0.92	2534
200umsqud5_xy59.nd2	200um	squ	d5	178	1				1	23.07	15.1	234.06	180.33	30.27	0.85	0.91	7107
200umsqud5_xy6.nd2	200um	squ	d5	179	1				0	29.99	29.71	161.45	102.29	12	0.82	0.9	2342
200umsqud5_xy62.nd2	200um	squ	d5	180	1				1	18.69	21.01	271.78	231.61	26.4	0.96	1.03	8225
200umsqud5_xy64.nd2	200um	squ	d5	181	1				1	12.52	15.2	248.99	213.4	32.57	0.66	0.9	5585
200umsqud5_xy65.nd2	200um	squ	d5	182	1				1	20.15	25.4	263.46	258.13	19.65	0.83	0.96	3390
200umsqud5_xy67.nd2	200um	squ	d5	183	1				0	16.69	24.92	91.17	81.59	14.87	0.95	0.68	2671
200umsqud5_xy67.nd2	200um	squ	d5	183	2				0	24.79	31.86	209.43	170.91	19.65	0.84	1.47	3612
200umsqud5_xy69.nd2	200um	squ	d5	184	1				1	14.58	18.53	181.11	176.72	21.02	0.94	1.17	6786
200umsqud5_xy7.nd2	200um	squ	d5	185	1				1	20.08	17.75	217.06	175.32	19.42	0.89	0.88	8140
200umsqud5_xy71.nd2	200um	squ	d5	186	1				1	14.3	18.85	207.64	173.92	31.38	0.42	1.53	5416
200umsqud5_xy73.nd2	200um	squ	d5	187	1				0	26.12	23.92	264.35	188.08	19.7	0.95	0.89	3797
200umsqud5_xy8.nd2	200um	squ	d5	188	1				0	17.96	22.89	151.45	124.7	26.93	0.87	0.82	5955
200umsqud5_xy81.nd2	200um	squ	d5	189	1				1	30.99	21.01	322.21	259.29	21.26	0.45	0.9	3538
200umsqud5_xy87.nd2	200um	squ	d5	190	1				1	22.07	21.17	336.8	243.31	26.87	0.65	0.81	5216
200umsqud5_xy88.nd2	200um	squ	d5	191	1				1	20.72	26.92	301.9	313.55	21.38	0.8	0.9	2641
200umsqud5_xy89.nd2	200um	squ	d5	192	1				1	21.14	23.4	304.07	272.49	23.43	0.98	1.15	7506
200umsqud5_xy9.nd2	200um	squ	d5	193	1				0	17.24	26.18	134.25	134.16	15.52	0.76	0.61	2308
200umsqud5_xy91.nd2	200um	squ	d5	194	1				0	19.49	23.11	511.7	448.09	16.03	0.71	0.96	3802
200umsqud5_xy95.nd2	200um	squ	d5	195	1				1	22.58	20.65	263.25	207.38	21.95	0.73	0.76	5443
200umsqud5_xy97.nd2	200um	squ	d5	196	1				0	15.4	18.62	273.62	194.64	13	0.84	0.79	1772
200umsqud6_xy1.nd2	200um	squ	d6	197	1				0	20.32	31.49	164.96	98.78	12.65	0.44	0.69	1652
200umsqud6_xy10.nd2	200um	squ	d6	198	1				1	14.16	17.69	296.09	232.39	24.04	0.8	0.78	6969
200umsqud6_xy101.nd2	200um	squ	d6	199	1				0	22.93	23.49	219.65	143.36	8.06	0.89	1	1715
200umsqud6_xy102.nd2	200um	squ	d6	200	1				0	40.63	31.62	59.57	60.96	29.43	0.26	0.75	3500
200umsqud6_xy102.nd2	200um	squ	d6	200	2				0	27.24	27.68	87.68	73.34	27.46	0.79	1.3	3872
200umsqud6_xy103.nd2	200um	squ	d6	201	1				0	25.3	29.29	237.08	206.81	11.18	0.92	0.83	2476
200umsqud6_xy104.nd2	200um	squ	d6	202	1				0	27.89	32.54	148.39	116.99	16.12	0.9	0.93	2521
200umsqud6_xy104.nd2	200um	squ	d6	202	2				1	20.82	19.78	260.04	181.82	36	0.87	1.04	14691
200umsqud6_xy104.nd2	200um	squ	d6	202	3				0	20.91	25.5	156.83	88.02	33.54	0.73	0.93	7328
200umsqud6_xy106.nd2	200um	squ	d6	203	1				0	26.83	29.32	120.86	94.12	9.22	0.95	0.95	1589
200umsqud6_xy106.nd2	200um	squ	d6	203	2				0	23.51	26.97	189	130.13	8.6	0.48	0.83	2520
200umsqud6_xy106.nd2	200um	squ	d6	203	3				0	28.04	17.95	82.59	61.54	14	0.91	1.11	1764
200umsqud6_xy106.nd2	200um	squ	d6	203	4				0	15.93	20.36	164.76	142.55	21.21	0.73	1.05	3265
200umsqud6_xy107.nd2	200um	squ	d6	204	1				1	23.4	19.01	213.98	136.66	19.8	0.75	0.78	7789
200umsqud6_xy108.nd2	200um	squ	d6	205	1				1	36.68	20.27	209.22	180.11	21.84	0.6	1.71	2719
200umsqud6_xy110.nd2	200um	squ	d6	206	1				0	22.15	25.84	242.5	144.99	21.47	0.7	0.91	4244
200umsqud6_xy110.nd2	200um	squ	d6	206	2				1	18.47	17.56	199.33	154	27.02	0.95	0.86	7646
200umsqud6_xy110.nd2	200um	squ	d6	206	3				0	36.35	25.13	93.55	68.67	14	0.89	0.98	2174
200umsqud6_xy110.nd2	200um	squ	d6	206	4				0	29.88	29.28	211.88	114.38	12.21	0.72	0.93	2069
200umsqud6_xy110.nd2	200um	squ	d6	206	5				0	23.63	33.23	127.78	150.75	18	0.55	0.8	1767
200umsqud6_xy111.nd2	200um	squ	d6	207	1				0	27.59	29.37	82.08	55.5	20.62	0.9	0.77	4615
200umsqud6_xy111.nd2	200um	squ	d6	207	2				0	33.42	25.95	137.24	103.66	13.15	0.7	1.13	1779
200umsqud6_xy113.nd2	200um	squ	d6	208	1				0	20.85	28.02	82.03	103.6	19.42	0.74	0.78	2860
200umsqud6_xy113.nd2	200um	squ	d6	208	2				1	17.24	21.8	271	191.57	40.5	0.87	0.99	13024
200umsqud6_xy114.nd2	200um	squ	d6	209	1				1	17.9	25.15	262.62	178.58	23.26	0.82	0.97	4578
200umsqud6_xy115.nd2	200um	squ	d6	210	1				1	21.73	18.58	273.65	219.4	32.2	0.53	1.07	7490
200umsqud6_xy116.nd2	200um	squ	d6	211	1				0	30.54	28.07	188.93	111.04	13.04	0.93	0.78	2271
200umsqud6_xy117.nd2	200um	squ	d6	212	1				0	15.34	22.19	179.38	141.45	11.4	0.96	0.69	1649
200umsqud6_xy118.nd2	200um	squ	d6	213	1				0	28.08	20.29	297.15	249.59	13	0.92	0.98	4107
200umsqud6_xy118.nd2	200um	squ	d6	213	2				0	26.51	23.2	314.32	311.19	10.3	0.97	0.87	2047
200umsqud6_xy118.nd2	200um	squ	d6	213	3				1	20.27	29.16	257.39	223.01	29.83	0.75	1.16	6310
200umsqud6_xy119.nd2	200um	squ	d6	214	1				0	23.85	19.07	262.77	146.33	11.7	0.65	1.21	1884
200umsqud6_xy119.nd2	200um	squ	d6	214	2				0	22.91	26.69	195.37	169.98	14.76	0.88	1.07	1668
200umsqud6_xy12.nd2	200um	squ	d6	215	1				0	25.66	24.09	167.77	192.66	12.73	0.8	0.99	2437
200umsqud6_xy12.nd2	200um	squ	d6	215	2				0	25.17	27.33	187.04	98.31	13	0.82	1.34	2069
200umsqud6_xy120.nd2	200um	squ	d6	216	1				0	40.47	26.88	66.39	55.32	17	0.92	0.87	2767
200umsqud6_xy120.nd2	200um	squ	d6	216	2				0	20.26	24.71	250.64	218.57	15.3	0.87	1.01	2490
200umsqud6_xy13.nd2	200um	squ	d6	217	1				0	24.13	28.96	261.45	240.5	30.07	0.75	1.11	5543
200umsqud6_xy13.nd2	200um	squ	d6	217	2				1	13.87	15.78	270.03	201.03	41.19	0.88	0.96	19682
200umsqud6_xy14.nd2	200um	squ	d6	218	1				0	17.8	26.24	111.2	77.7	14.76	0.91	1.39	2225
200umsqud6_xy14.nd2	200um	squ	d6	218	2				1	18.84	14.79	205.96	151.75	25.61	0.68	1.21	4246
200umsqud6_xy14.nd2	200um	squ	d6	218	3				0	23.02	25.19	225.07	206.45	16.64	0.6	1.04	2298
200umsqud6_xy14.nd2	200um	squ	d6	218	4				0	21.03	25.42	114.27	105.9	13.42	0.89	0.8	2147
200umsqud6_xy15.nd2	200um	squ	d6	219	1				1	13.89	27.29	235.2	174.24	45.28	0.81	0.94	15546
200umsqud6_xy15.nd2	200um	squ	d6	219	2				1	14.42	17.58	218.59	189.9	41.23	0.72	0.94	10113
200umsqud6_xy16.nd2	200um	squ	d6	220	1				1	17.57	20.39	253.68	172.45	72.06	0.65	0.79	30513
200umsqud6_xy17.nd2	200um	squ	d6	221	1				0	27.31	25.42	137.93	113.29	13.6	0.7	0.89	1999
200umsqud6_xy17.nd2	200um	squ	d6	221	2				0	27.17	27.3	219.37	164.84	46.01	0.89	1.18	19943
200umsqud6_xy17.nd2	200um	squ	d6	221	3				0	12.64	25.88	166.43	195.7	11.66	0.65	0.63	1756
200umsqud6_xy18.nd2	200um	squ	d6	222	1				0	23.34	30.62	296.76	214.83	9.49	0.8	0.84	1601
200umsqud6_xy18.nd2	200um	squ	d6	222	2				1	15.45	18.4	306.24	258.73	40.22	0.89	0.85	12350
200umsqud6_xy19.nd2	200um	squ	d6	223	1				0	25.46	26.75	169.25	132.88	14.21	0.93	0.81	3342
200umsqud6_xy19.nd2	200um	squ	d6	223	2				1	18.84	18.36	284.22	183.94	46.87	0.75	1.12	18881
200umsqud6_xy19.nd2	200um	squ	d6	223	3				0	21.47	23.22	214.61	156.76	17.72	0.66	1.04	3656
200umsqud6_xy20.nd2	200um	squ	d6	224	1				1	12.82	13.93	351.04	263.32	41.98	0.58	0.84	15553
200umsqud6_xy21.nd2	200um	squ	d6	225	1				0	30.93	25.88	148.61	81.22	13.04	0.92	0.83	3461
200umsqud6_xy21.nd2	200um	squ	d6	225	2				0	22.29	29.5	125.81	100.13	11.66	0.9	0.79	1868
200umsqud6_xy21.nd2	200um	squ	d6	225	3				0	34.66	20.97	141.45	131.61	16	0.67	0.96	1670
200umsqud6_xy22.nd2	200um	squ	d6	226	1				0	22.73	22.17	384.73	360.23	17.03	0.74	1.02	1925
200umsqud6_xy22.nd2	200um	squ	d6	226	2				1	20.22	15.09	354.77	237.85	30	0.6	0.98	8182
200umsqud6_xy24.nd2	200um	squ	d6	227	1				0	29.1	28.56	194.89	148.19	19.1	0.47	0.9	1894
200umsqud6_xy26.nd2	200um	squ	d6	228	1				1	18.03	17.85	263.93	196.47	41.77	0.25	0.86	8530
200umsqud6_xy28.nd2	200um	squ	d6	229	1				1	18.48	15.86	284.91	213.46	47.71	0.83	1.03	18696
200umsqud6_xy29.nd2	200um	squ	d6	230	1				1	16.95	24.44	243.93	213.89	34.71	0.75	0.85	7818
200umsqud6_xy29.nd2	200um	squ	d6	230	2				0	20.33	19.39	216.96	208.71	12	0.6	1.24	2531
200umsqud6_xy29.nd2	200um	squ	d6	230	3				1	19.31	22.93	226.28	197.59	36.67	0.7	1.47	10471
200umsqud6_xy3.nd2	200um	squ	d6	231	1				0	18.81	31.29	190.39	162.72	15.26	0.7	1.13	1614
200umsqud6_xy3.nd2	200um	squ	d6	231	2				1	20.56	20.61	222.68	177.95	36.24	0.8	0.83	8753
200umsqud6_xy3.nd2	200um	squ	d6	231	3				0	32.46	30.65	210.73	180.11	17.89	0.84	0.87	3048
200umsqud6_xy30.nd2	200um	squ	d6	232	1				0	33.01	31.24	158.21	91.96	12.04	0.81	0.86	1851
200umsqud6_xy30.nd2	200um	squ	d6	232	2				0	26.39	26.29	215.92	172.64	15.26	0.85	0.93	1870
200umsqud6_xy30.nd2	200um	squ	d6	232	3				0	23.11	25.09	176.06	177.71	16.16	0.86	0.79	3257
200umsqud6_xy30.nd2	200um	squ	d6	232	4				1	19.27	19.51	199.99	147.16	39.62	0.8	0.9	12742
200umsqud6_xy31.nd2	200um	squ	d6	233	1				0	22.2	15.38	261.7	185.91	17.89	0.81	1.09	2553
200umsqud6_xy32.nd2	200um	squ	d6	234	1				0	24.41	35.82	192.43	154.54	26.68	0.68	0.72	5442
200umsqud6_xy32.nd2	200um	squ	d6	234	2				0	28.12	18.41	369.73	313.33	17	0.75	0.89	1893
200umsqud6_xy33.nd2	200um	squ	d6	235	1				1	18.91	15.77	184.84	115.15	29.21	0.22	1.37	4800
200umsqud6_xy34.nd2	200um	squ	d6	236	1				1	11.89	16.53	266.58	193.19	42.05	0.56	1	13404
200umsqud6_xy35.nd2	200um	squ	d6	237	1				0	27.7	40.65	132.74	117.9	9	0.96	0.79	1614
200umsqud6_xy35.nd2	200um	squ	d6	237	2				0	22.47	24.14	194.44	210.46	25.55	0.67	0.87	5095
200umsqud6_xy35.nd2	200um	squ	d6	237	3				1	22.56	20.69	218.63	189.39	33.73	0.71	1.16	7220
200umsqud6_xy35.nd2	200um	squ	d6	237	4				0	30.1	31.69	119.98	98.06	11.66	0.8	0.72	2348
200umsqud6_xy36.nd2	200um	squ	d6	238	1				0	22.85	23.29	129.66	80.39	17.69	0.89	0.97	2561
200umsqud6_xy36.nd2	200um	squ	d6	238	2				0	20.53	20.53	318.52	279.13	12.08	0.84	1.17	2068
200umsqud6_xy37.nd2	200um	squ	d6	239	1				0	30.89	26.88	322.03	254.55	22.8	0.88	0.87	4914
200umsqud6_xy37.nd2	200um	squ	d6	239	2				0	22.71	29.23	250.38	206.09	9.49	0.86	0.7	2090
200umsqud6_xy37.nd2	200um	squ	d6	239	3				0	30.15	27.75	82.27	70.65	16.76	0.89	0.88	4098
200umsqud6_xy38.nd2	200um	squ	d6	240	1				0	31.39	29.36	41.89	41.66	23.77	0.42	0.89	2195
200umsqud6_xy38.nd2	200um	squ	d6	240	2				0	23.58	19.71	246.32	162.66	16.12	0.57	1.12	2215
200umsqud6_xy39.nd2	200um	squ	d6	241	1				1	16.99	13.71	313.11	244.94	41.79	0.72	0.91	20563
200umsqud6_xy4.nd2	200um	squ	d6	242	1				1	16.36	18.53	291.17	206.23	42.45	0.66	0.99	12707
200umsqud6_xy40.nd2	200um	squ	d6	243	1				0	26.94	21.46	153.46	138.13	12.73	0.93	0.91	1979
200umsqud6_xy40.nd2	200um	squ	d6	243	2				1	21.66	18.61	200.38	137.9	41.3	0.87	1.06	13734
200umsqud6_xy41.nd2	200um	squ	d6	244	1				0	44.42	40.17	37.45	40.36	22.02	0.27	0.76	1876
200umsqud6_xy42.nd2	200um	squ	d6	245	1				1	18.5	24.47	318.14	226.01	32.53	0.91	0.97	13481
200umsqud6_xy44.nd2	200um	squ	d6	246	1				1	21.03	19.1	341.64	264.49	39.2	0.73	0.85	11058
200umsqud6_xy46.nd2	200um	squ	d6	247	1				0	17.33	28.3	258.42	211.31	11.31	0.96	1.1	2605
200umsqud6_xy47.nd2	200um	squ	d6	248	1				1	23.43	21.33	223.76	185.31	22.2	0.66	0.84	3267
200umsqud6_xy49.nd2	200um	squ	d6	249	1				0	24.08	21.71	107.32	94.65	15	0.81	0.96	2116
200umsqud6_xy5.nd2	200um	squ	d6	250	1				1	13.37	20.04	271	207.32	31.32	0.75	1.03	9240
200umsqud6_xy50.nd2	200um	squ	d6	251	1				0	25.66	28.3	177.19	135.07	14.87	0.66	1.34	3268
200umsqud6_xy50.nd2	200um	squ	d6	251	2				1	20.13	15.9	204.54	139.93	36	0.48	0.89	11581
200umsqud6_xy51.nd2	200um	squ	d6	252	1				0	27.18	16.32	413.66	285.26	10	0.93	0.98	1823
200umsqud6_xy52.nd2	200um	squ	d6	253	1				0	24.47	23.41	340.59	269.54	30.36	0.74	1.02	7512
200umsqud6_xy52.nd2	200um	squ	d6	253	2				1	23.6	15.85	262.01	230.42	20.25	0.83	1.48	4412
200umsqud6_xy53.nd2	200um	squ	d6	254	1				1	20.01	19.15	203.52	150.92	30.27	0.73	0.85	9375
200umsqud6_xy53.nd2	200um	squ	d6	254	2				0	34.69	33.98	156.76	103.63	9.22	0.78	0.74	1607
200umsqud6_xy54.nd2	200um	squ	d6	255	1				1	15.61	14.42	375.61	302.47	50.61	0.69	0.9	14693
200umsqud6_xy55.nd2	200um	squ	d6	256	1				1	15.8	20.8	196.2	117.46	20.22	0.86	0.96	3103
200umsqud6_xy56.nd2	200um	squ	d6	257	1				0	32.17	34.15	140.68	133.64	18.38	0.73	0.71	2182
200umsqud6_xy58.nd2	200um	squ	d6	258	1				1	18.35	20.31	179.18	164.77	20.62	0.74	1.1	2394
200umsqud6_xy58.nd2	200um	squ	d6	258	2				0	30.59	29.43	189.94	101.43	11.05	0.87	1.15	1644
200umsqud6_xy59.nd2	200um	squ	d6	259	1				1	17.72	18.4	276.78	192.64	69.57	0.63	1.12	38686
200umsqud6_xy6.nd2	200um	squ	d6	260	1				1	17.06	19.31	253.25	180.61	47.51	0.72	0.87	15091
200umsqud6_xy60.nd2	200um	squ	d6	261	1				0	22.97	18.46	148.2	105.76	43.19	0.9	0.7	23475
200umsqud6_xy60.nd2	200um	squ	d6	261	2				0	24.91	29.15	28.53	28.33	21.63	0.35	0.82	2234
200umsqud6_xy61.nd2	200um	squ	d6	262	1				1	20.71	21.05	254.81	180.93	23.26	0.93	0.87	6286
200umsqud6_xy62.nd2	200um	squ	d6	263	1				0	37.71	37.15	142.69	113.18	25.5	0.44	0.8	4872
200umsqud6_xy62.nd2	200um	squ	d6	263	2				0	18.51	26.68	168.24	126.03	33.29	0.61	1.03	7307
200umsqud6_xy62.nd2	200um	squ	d6	263	3				0	24.09	23.68	268.22	205.43	9	0.82	0.97	3058
200umsqud6_xy62.nd2	200um	squ	d6	263	4				0	18.91	24.14	174.04	153.8	13.04	0.86	0.83	1693
200umsqud6_xy63.nd2	200um	squ	d6	264	1				0	23.88	15.52	502.32	360.89	17	0.74	0.86	1817
200umsqud6_xy63.nd2	200um	squ	d6	264	2				0	26.01	22.87	433.14	336.98	14.42	0.85	1.06	2691
200umsqud6_xy64.nd2	200um	squ	d6	265	1				0	33.66	35.12	99.96	82.23	17.03	0.89	0.98	2928
200umsqud6_xy64.nd2	200um	squ	d6	265	2				0	29.95	22.29	176.77	161.53	13.93	0.94	0.84	3023
200umsqud6_xy65.nd2	200um	squ	d6	266	1				0	31.45	27.88	120.23	104.07	13.42	0.84	0.95	1841
200umsqud6_xy65.nd2	200um	squ	d6	266	2				0	24.56	23.68	103.19	117.29	15	0.66	1.02	1751
200umsqud6_xy65.nd2	200um	squ	d6	266	3				0	24.51	25.84	178.53	185.75	21.4	0.88	0.67	5372
200umsqud6_xy65.nd2	200um	squ	d6	266	4				0	26.04	29.12	109.79	185.83	19.65	0.49	0.95	2598
200umsqud6_xy65.nd2	200um	squ	d6	266	5				0	32.98	27.31	92.24	92.34	19.7	0.55	0.73	4285
200umsqud6_xy66.nd2	200um	squ	d6	267	1				0	22.5	22.41	127.55	114.22	15	0.83	1.05	1755
200umsqud6_xy66.nd2	200um	squ	d6	267	2				0	22.62	23.68	164.79	143.2	10.44	0.9	0.99	2121
200umsqud6_xy67.nd2	200um	squ	d6	268	1				1	19.16	19.04	318.46	247.04	63.69	0.7	0.96	21275
200umsqud6_xy68.nd2	200um	squ	d6	269	1				1	13.3	19.55	290.19	232.66	53.37	0.89	0.95	28670
200umsqud6_xy69.nd2	200um	squ	d6	270	1				1	19.3	23.59	193.38	140.23	90.21	0.75	0.81	56725
200umsqud6_xy7.nd2	200um	squ	d6	271	1				0	17.16	30.44	142.74	122.59	11.4	0.96	0.69	1578
200umsqud6_xy7.nd2	200um	squ	d6	271	2				0	30.6	27.16	132.47	90.28	18.38	0.91	0.73	3827
200umsqud6_xy7.nd2	200um	squ	d6	271	3				0	14.61	20.18	147.78	141.32	23	0.75	0.84	4364
200umsqud6_xy70.nd2	200um	squ	d6	272	1				0	25.07	30.45	70.36	79.37	13.6	0.85	0.78	1705
200umsqud6_xy71.nd2	200um	squ	d6	273	1				0	23.07	33.47	149.4	115.77	11.7	0.81	0.69	1762
200umsqud6_xy71.nd2	200um	squ	d6	273	2				1	21.55	19.45	341	332.97	21.02	0.64	1.27	2430
200umsqud6_xy71.nd2	200um	squ	d6	273	3				0	24.1	23.03	288.4	194.89	29	0.64	1.07	10744
200umsqud6_xy72.nd2	200um	squ	d6	274	1				0	24.58	24.97	211.74	137.8	58.14	0.82	0.81	42730
200umsqud6_xy72.nd2	200um	squ	d6	274	2				0	18.08	23.03	192.43	130.92	13.89	0.92	0.91	2320
200umsqud6_xy73.nd2	200um	squ	d6	275	1				0	27.71	22.08	168.5	184.37	13.45	0.93	0.97	2785
200umsqud6_xy74.nd2	200um	squ	d6	276	1				0	31.05	35.4	166.91	126.76	24.35	0.64	1.12	3139
200umsqud6_xy75.nd2	200um	squ	d6	277	1				0	19.78	31.12	278.72	271.48	19	0.9	0.95	3666
200umsqud6_xy77.nd2	200um	squ	d6	278	1				0	27.94	29.79	152.58	74.96	9.22	0.82	0.95	1611
200umsqud6_xy77.nd2	200um	squ	d6	278	2				0	20.58	26.35	177.54	139.34	13.15	0.87	0.89	2636
200umsqud6_xy79.nd2	200um	squ	d6	279	1				0	25.19	27.54	167.64	145.57	10.77	0.68	0.91	2219
200umsqud6_xy79.nd2	200um	squ	d6	279	2				1	21.73	23.75	256.22	172.8	25	0.85	0.96	11349
200umsqud6_xy79.nd2	200um	squ	d6	279	3				0	27.5	23.28	324.2	297.13	18.38	0.88	0.98	2668
200umsqud6_xy79.nd2	200um	squ	d6	279	4				0	39.26	28.57	56.62	65.81	19.24	0.79	0.88	2369
200umsqud6_xy8.nd2	200um	squ	d6	280	1				0	21.67	13.86	194.22	119.35	52.15	0.61	0.56	18264
200umsqud6_xy80.nd2	200um	squ	d6	281	1				0	27.28	27.62	138.63	86.58	17.69	0.72	1.11	4070
200umsqud6_xy80.nd2	200um	squ	d6	281	2				0	26.73	17.26	150.36	117.92	14.56	0.81	1.47	1825
200umsqud6_xy80.nd2	200um	squ	d6	281	3				0	27.84	29.2	103.07	79.89	9.06	0.85	0.87	1913
200umsqud6_xy81.nd2	200um	squ	d6	282	1				1	14.17	16.75	212.16	168.44	67.19	0.56	1.03	30936
200umsqud6_xy82.nd2	200um	squ	d6	283	1				0	23.03	21.31	390.55	299.27	13.42	0.95	1.2	2926
200umsqud6_xy83.nd2	200um	squ	d6	284	1				0	40.72	24.98	40.87	39.72	24.04	0.36	0.66	2549
200umsqud6_xy83.nd2	200um	squ	d6	284	2				0	21.89	22.09	163.1	99.58	24.08	0.72	1.07	4938
200umsqud6_xy84.nd2	200um	squ	d6	285	1				1	13.37	18.91	311.88	216.04	40.11	0.88	0.92	12989
200umsqud6_xy84.nd2	200um	squ	d6	285	2				0	28.83	27.05	223.38	160	15.3	0.3	1.19	1835
200umsqud6_xy85.nd2	200um	squ	d6	286	1				0	28.86	33.39	192.37	175.14	13.04	0.85	0.87	2857
200umsqud6_xy85.nd2	200um	squ	d6	286	2				1	25.32	18.64	220.01	169.46	41.4	0.9	1.11	13595
200umsqud6_xy85.nd2	200um	squ	d6	286	3				0	24.53	31.47	217.58	200.07	22.63	0.72	0.84	5178
200umsqud6_xy85.nd2	200um	squ	d6	286	4				0	33.85	37.42	121.54	101.42	10.63	0.72	1.01	1862
200umsqud6_xy86.nd2	200um	squ	d6	287	1				0	15.61	22.72	163.62	119.47	23.77	0.8	0.93	4460
200umsqud6_xy86.nd2	200um	squ	d6	287	2				0	29.43	28.08	178.15	118.24	17.12	0.76	0.97	2185
200umsqud6_xy86.nd2	200um	squ	d6	287	3				0	19.25	24.33	161.8	165	20.12	0.58	0.96	3502
200umsqud6_xy87.nd2	200um	squ	d6	288	1				1	29.78	21.93	276.39	186.26	25.46	0.89	1.52	6728
200umsqud6_xy89.nd2	200um	squ	d6	289	1				1	18.12	14.79	243.46	187.41	37.22	0.56	1.46	10228
200umsqud6_xy9.nd2	200um	squ	d6	290	1				0	21.27	23.31	193.09	196.54	13.34	0.93	0.71	2098
200umsqud6_xy90.nd2	200um	squ	d6	291	1				0	32.04	27.65	75.83	58.98	12.04	0.98	0.68	2434
200umsqud6_xy93.nd2	200um	squ	d6	292	1				1	18.03	19.89	346.98	243.51	45	0.8	0.93	13833
200umsqud6_xy95.nd2	200um	squ	d6	293	1				0	41.61	26.87	184.58	127.86	23.26	0.78	0.9	3871
200umsqud6_xy96.nd2	200um	squ	d6	294	1				0	25.85	24.98	220.23	123.19	29.02	0.72	1.09	6905
200umsqud6_xy96.nd2	200um	squ	d6	294	2				0	31.47	33.62	129.71	136.29	16.16	0.64	1.19	3062
200umsqud6_xy96.nd2	200um	squ	d6	294	3				1	18.99	25.5	199.35	126.98	23.43	0.84	1.12	3520
200umsqud6_xy96.nd2	200um	squ	d6	294	4				0	21.15	26.5	164.34	142.58	28.28	0.53	1.03	6605
200umsqud6_xy99.nd2	200um	squ	d6	295	1				0	16.32	19.75	217.31	153.79	31.83	0.93	0.6	10452
200umtrid5_xy1.nd2	200um	tri	d5	296	1				1	14.57	17.78	258.61	208.37	41.01	0.25	1.98	8758
200umtrid5_xy10.nd2	200um	tri	d5	297	1				0	25.91	27.72	144.73	130.27	18.03	0.96	0.81	5228
200umtrid5_xy10.nd2	200um	tri	d5	297	2				0	22.68	23.51	248.21	213.76	46.65	0.9	1.07	29298
200umtrid5_xy10.nd2	200um	tri	d5	297	3				0	23.12	25.61	240.95	224.07	18.68	0.96	0.74	4690
200umtrid5_xy100.nd2	200um	tri	d5	298	1				0	30.2	29.72	138.63	141.85	15.26	0.98	0.81	5616
200umtrid5_xy100.nd2	200um	tri	d5	298	2				0	24.94	32.55	205.68	171.96	38.21	0.86	0.77	9609
200umtrid5_xy100.nd2	200um	tri	d5	298	3				0	24.23	30.35	203.49	138.42	13.42	0.61	0.98	2413
200umtrid5_xy100.nd2	200um	tri	d5	298	4				0	27.77	38.37	84.14	76.4	14.76	0.98	0.53	3891
200umtrid5_xy100.nd2	200um	tri	d5	298	5				0	24.6	34.31	163.55	207.48	22.8	0.79	0.72	3425
200umtrid5_xy100.nd2	200um	tri	d5	298	6				1	17.63	22.1	209.04	222.91	71.2	0.82	0.93	31545
200umtrid5_xy100.nd2	200um	tri	d5	298	7				0	27.1	21.48	166.83	174.88	29.15	0.73	1.24	7375
200umtrid5_xy100.nd2	200um	tri	d5	298	8				0	26.95	30.72	162.99	164.09	14.14	0.83	0.66	2452
200umtrid5_xy100.nd2	200um	tri	d5	298	9				0	17.66	27.18	152	141.33	21.38	0.8	0.68	5264
200umtrid5_xy101.nd2	200um	tri	d5	299	1				0	27.7	24.94	150.46	124.71	8.54	0.95	0.76	2366
200umtrid5_xy101.nd2	200um	tri	d5	299	2				1	18.65	31.86	266.61	180.35	35.36	0.53	0.79	7086
200umtrid5_xy101.nd2	200um	tri	d5	299	3				0	18.91	24.19	275.92	242.68	16	0.79	0.92	2345
200umtrid5_xy101.nd2	200um	tri	d5	299	4				0	23.06	19.27	240.58	214.25	18.44	0.87	0.74	5572
200umtrid5_xy101.nd2	200um	tri	d5	299	5				1	14.25	23.62	286.07	216.13	45.31	0.66	1	14019
200umtrid5_xy101.nd2	200um	tri	d5	299	6				0	29.45	31.42	172.12	99.71	12.17	0.96	0.71	2633
200umtrid5_xy103.nd2	200um	tri	d5	300	1				0	28.37	29.13	71.88	52.51	32.39	0.82	0.94	10136
200umtrid5_xy103.nd2	200um	tri	d5	300	2				0	22.07	18.02	313.68	257.16	9.22	0.81	1.03	2071
200umtrid5_xy103.nd2	200um	tri	d5	300	3				0	21.91	23.11	181.82	138.62	14.32	0.92	0.66	1978
200umtrid5_xy103.nd2	200um	tri	d5	300	4				0	22.16	22.63	268.88	257.28	29.53	0.79	1.14	7424
200umtrid5_xy103.nd2	200um	tri	d5	300	5				0	27.4	19.15	151.6	149.17	15.3	0.88	0.77	2158
200umtrid5_xy103.nd2	200um	tri	d5	300	6				0	27.31	24.32	109.19	105.83	13.45	0.93	0.75	3281
200umtrid5_xy103.nd2	200um	tri	d5	300	7				1	24.94	16.93	280.52	254.42	24	0.79	0.7	5421
200umtrid5_xy103.nd2	200um	tri	d5	300	8				0	23.5	25.79	173.22	138.5	11.18	0.82	0.64	1696
200umtrid5_xy103.nd2	200um	tri	d5	300	9				1	19.3	21.9	201.41	160.02	24.19	0.73	1.06	3268
200umtrid5_xy103.nd2	200um	tri	d5	300	10				0	29.89	29.53	120.67	102.41	15	0.92	0.7	2449
200umtrid5_xy104.nd2	200um	tri	d5	301	1				0	34.35	26.1	51.39	47.26	21.93	0.9	0.8	5541
200umtrid5_xy104.nd2	200um	tri	d5	301	2				1	23.9	15.71	380.95	291.85	26.08	0.81	0.98	5164
200umtrid5_xy104.nd2	200um	tri	d5	301	3				0	23.84	35.16	250.92	196.75	17.69	0.83	1.02	3729
200umtrid5_xy105.nd2	200um	tri	d5	302	1				0	21.45	27.35	145.58	86.12	31.78	0.86	1.03	8267
200umtrid5_xy105.nd2	200um	tri	d5	302	2				0	35.33	34.03	136.01	129.1	9.06	0.96	0.61	2141
200umtrid5_xy105.nd2	200um	tri	d5	302	3				0	22.57	25.29	203.65	222.24	19.8	0.62	0.81	3769
200umtrid5_xy105.nd2	200um	tri	d5	302	4				1	25.75	17.81	249.12	235.24	32.57	0.72	1.22	6904
200umtrid5_xy105.nd2	200um	tri	d5	302	5				0	19.77	25.65	190.35	174.32	12.04	0.87	1	2156
200umtrid5_xy105.nd2	200um	tri	d5	302	6				0	23.07	29.03	184.47	144.07	19.8	0.77	0.91	3566
200umtrid5_xy105.nd2	200um	tri	d5	302	7				0	33.36	28.36	136.3	126.59	10.63	0.97	0.75	1900
200umtrid5_xy106.nd2	200um	tri	d5	303	1				0	34.16	38.47	90.31	53.38	58.69	0.59	1.07	19135
200umtrid5_xy106.nd2	200um	tri	d5	303	2				0	22.18	22.41	240.46	150.54	13.93	0.79	0.99	7650
200umtrid5_xy106.nd2	200um	tri	d5	303	3				0	16.77	31.14	108.46	94.03	11.4	0.43	0.82	2476
200umtrid5_xy106.nd2	200um	tri	d5	303	4				1	12.83	13.46	240.89	186.53	82.64	0.69	0.93	40122
200umtrid5_xy106.nd2	200um	tri	d5	303	5				0	26.6	25.26	79.77	75.37	21.21	0.98	0.77	10666
200umtrid5_xy107.nd2	200um	tri	d5	304	1				0	34.04	40.75	72.8	54.49	9	0.97	0.8	1589
200umtrid5_xy107.nd2	200um	tri	d5	304	2				0	24.07	25.16	181.18	158.55	34.71	0.95	1.01	33890
200umtrid5_xy107.nd2	200um	tri	d5	304	3				0	19.09	25.04	162.89	147.93	19.42	0.92	0.86	3736
200umtrid5_xy107.nd2	200um	tri	d5	304	4				0	23.33	35.87	139.05	196.98	15.13	0.87	0.84	4731
200umtrid5_xy107.nd2	200um	tri	d5	304	5				0	19.6	25.35	86.81	72.16	12.53	0.94	0.57	1808
200umtrid5_xy107.nd2	200um	tri	d5	304	6				0	27.02	26.74	169.14	108.03	13.04	0.89	1.03	1784
200umtrid5_xy108.nd2	200um	tri	d5	305	1				0	23.96	25.8	258.01	196.59	16.28	0.94	0.78	2465
200umtrid5_xy108.nd2	200um	tri	d5	305	2				1	21.78	21.87	310.45	238.33	75	0.54	0.83	33618
200umtrid5_xy108.nd2	200um	tri	d5	305	3				0	23.48	24.99	261.97	152.87	31.95	0.71	1.21	6724
200umtrid5_xy108.nd2	200um	tri	d5	305	4				0	27.85	30.57	335.96	349.47	22	0.64	0.85	2275
200umtrid5_xy108.nd2	200um	tri	d5	305	5				0	26.07	23.31	260.47	239.47	18.44	0.87	0.95	2867
200umtrid5_xy108.nd2	200um	tri	d5	305	6				0	29.15	25.29	233.77	261.1	12.53	0.88	0.95	1760
200umtrid5_xy109.nd2	200um	tri	d5	306	1				1	22.73	21.1	317.27	261.75	54.2	0.49	1	53629
200umtrid5_xy109.nd2	200um	tri	d5	306	2				0	24.69	28.41	299.84	250.13	52.47	0.7	0.91	14409
200umtrid5_xy11.nd2	200um	tri	d5	307	1				0	27.69	21.24	108.12	75.1	12.21	0.96	0.89	1593
200umtrid5_xy11.nd2	200um	tri	d5	307	2				0	26.89	31.96	156.34	124.85	17.49	0.9	0.78	2675
200umtrid5_xy11.nd2	200um	tri	d5	307	3				1	14.08	19.01	225.56	199.4	58.55	0.85	0.91	34757
200umtrid5_xy11.nd2	200um	tri	d5	307	4				0	26.66	28.75	283.59	277.4	18.38	0.57	0.99	1671
200umtrid5_xy11.nd2	200um	tri	d5	307	5				1	21.04	24.93	191.41	232.24	23.85	0.83	1.22	5549
200umtrid5_xy11.nd2	200um	tri	d5	307	6				0	23.16	26.72	124.36	113.68	15.56	0.91	0.79	2262
200umtrid5_xy11.nd2	200um	tri	d5	307	7				0	25.69	28.16	145.56	163.03	17.49	0.94	0.81	4376
200umtrid5_xy11.nd2	200um	tri	d5	307	8				0	22.01	26.71	264.23	240.34	14.42	0.65	0.82	1936
200umtrid5_xy11.nd2	200um	tri	d5	307	9				0	21.8	29.98	99.32	120.55	13	0.9	0.58	3220
200umtrid5_xy11.nd2	200um	tri	d5	307	10				0	29.48	30.7	147.93	109.4	12.73	0.96	0.9	2014
200umtrid5_xy110.nd2	200um	tri	d5	308	1				0	26.26	18.75	159.64	124.57	17.12	0.97	1.06	7989
200umtrid5_xy110.nd2	200um	tri	d5	308	2				0	26.16	30.27	110.89	96.57	13.93	0.72	1.45	1739
200umtrid5_xy110.nd2	200um	tri	d5	308	3				0	20.93	28.36	121.56	119.63	23.35	0.59	0.85	4843
200umtrid5_xy110.nd2	200um	tri	d5	308	4				1	19.71	15.74	325.18	226.3	20.88	0.81	0.81	4702
200umtrid5_xy110.nd2	200um	tri	d5	308	5				0	35.43	16.07	132.9	104.19	10.77	0.7	0.94	1684
200umtrid5_xy110.nd2	200um	tri	d5	308	6				0	26.22	28.46	278.28	210.77	12.08	0.86	0.89	3074
200umtrid5_xy110.nd2	200um	tri	d5	308	7				1	18.61	20.59	187.93	133.46	21.02	0.67	1.16	3202
200umtrid5_xy111.nd2	200um	tri	d5	309	1				0	26.85	22.04	93.6	71.08	18.03	0.95	0.55	2823
200umtrid5_xy111.nd2	200um	tri	d5	309	2				0	27.2	22.67	95.8	87.98	9.22	0.84	1.11	1882
200umtrid5_xy111.nd2	200um	tri	d5	309	3				1	22.32	19.56	237.97	160.74	56.89	0.64	1.06	36288
200umtrid5_xy111.nd2	200um	tri	d5	309	4				0	25.35	22.07	86.07	73.19	10	0.97	0.88	1633
200umtrid5_xy112.nd2	200um	tri	d5	310	1				0	28.45	26.21	164.11	159.89	13.6	0.81	1.15	3277
200umtrid5_xy112.nd2	200um	tri	d5	310	2				0	29.9	30.04	167.56	109.19	12.65	0.71	0.81	3555
200umtrid5_xy112.nd2	200um	tri	d5	310	3				0	24.87	28.78	139.25	134.59	14.42	0.89	0.75	2732
200umtrid5_xy112.nd2	200um	tri	d5	310	4				0	22.48	22.28	292.83	269.13	19.8	0.94	1.12	7720
200umtrid5_xy112.nd2	200um	tri	d5	310	5				0	32.03	27.59	301.25	178.89	14.32	0.83	0.88	2407
200umtrid5_xy112.nd2	200um	tri	d5	310	6				0	25.15	26.95	262.64	221.94	19.24	0.94	0.92	7017
200umtrid5_xy112.nd2	200um	tri	d5	310	7				0	23.87	26.58	140.02	112.44	10.77	0.9	0.91	2875
200umtrid5_xy113.nd2	200um	tri	d5	311	1				1	22.85	21.51	226.5	197.42	25.5	0.68	0.79	4731
200umtrid5_xy113.nd2	200um	tri	d5	311	2				0	22.01	29	195.77	218.72	18.6	0.85	0.97	3634
200umtrid5_xy113.nd2	200um	tri	d5	311	3				1	18.3	20.79	203.82	245.92	20.25	0.68	0.97	2891
200umtrid5_xy113.nd2	200um	tri	d5	311	4				0	27.61	26.84	339.09	337.93	9.22	0.93	0.98	1769
200umtrid5_xy113.nd2	200um	tri	d5	311	5				0	33.06	24.23	326.81	290.28	13.89	0.9	0.76	2295
200umtrid5_xy113.nd2	200um	tri	d5	311	6				0	26.6	28.53	89.42	83.84	8.06	0.98	0.67	1648
200umtrid5_xy114.nd2	200um	tri	d5	312	1				0	32.89	32.39	212.55	159.35	24.35	0.85	1	6882
200umtrid5_xy114.nd2	200um	tri	d5	312	2				0	21.6	30.64	159.81	100.31	13	0.81	0.75	2388
200umtrid5_xy114.nd2	200um	tri	d5	312	3				0	32.52	31.16	176.99	127.19	12.53	0.83	1	1661
200umtrid5_xy114.nd2	200um	tri	d5	312	4				0	22.76	34.62	248.4	241.56	34.93	0.78	0.88	9502
200umtrid5_xy114.nd2	200um	tri	d5	312	5				1	15.59	23.25	232.8	154.5	34.18	0.94	0.86	10559
200umtrid5_xy114.nd2	200um	tri	d5	312	6				0	23	22.75	202.08	201.02	29.61	0.94	0.88	7730
200umtrid5_xy114.nd2	200um	tri	d5	312	7				0	23.08	22.26	196.06	173.23	29.83	0.81	1.17	15224
200umtrid5_xy114.nd2	200um	tri	d5	312	8				0	25.25	25.53	91.72	98.88	13.42	0.98	0.66	3411
200umtrid5_xy114.nd2	200um	tri	d5	312	9				0	23.08	26.53	60.49	76.44	32.02	0.85	1.2	8286
200umtrid5_xy114.nd2	200um	tri	d5	312	10				0	31.42	31.47	109.46	168.61	13.15	0.93	0.83	1981
200umtrid5_xy115.nd2	200um	tri	d5	313	1				0	24.27	27.11	168.59	95.83	21.84	0.51	1.17	2507
200umtrid5_xy115.nd2	200um	tri	d5	313	2				0	38.36	34.27	102.67	54.91	20.62	0.85	1.47	2896
200umtrid5_xy115.nd2	200um	tri	d5	313	3				1	19.43	24.82	202.33	152.73	31.95	0.91	1.27	12165
200umtrid5_xy115.nd2	200um	tri	d5	313	4				0	34.39	32.16	95.66	99.47	18.36	0.58	1.12	1913
200umtrid5_xy115.nd2	200um	tri	d5	313	5				0	24.76	30.38	200.94	175.38	19.1	0.76	0.79	2598
200umtrid5_xy115.nd2	200um	tri	d5	313	6				1	25.28	21.05	244.6	206.16	31.58	0.62	1.24	5168
200umtrid5_xy115.nd2	200um	tri	d5	313	7				0	32.59	31.96	196.51	209.43	12.04	0.89	0.92	2174
200umtrid5_xy115.nd2	200um	tri	d5	313	8				0	20.59	38.04	115.37	124.14	12.04	0.92	0.82	3223
200umtrid5_xy115.nd2	200um	tri	d5	313	9				0	24.35	30.06	160.94	135.21	15.62	0.85	0.99	2018
200umtrid5_xy115.nd2	200um	tri	d5	313	10				0	27.12	40.26	66.94	72.91	28.79	0.96	0.73	10428
200umtrid5_xy116.nd2	200um	tri	d5	314	1				0	23.4	24.2	97.05	73.99	9.22	0.68	0.75	1657
200umtrid5_xy116.nd2	200um	tri	d5	314	2				0	21.93	32.33	144.19	142.16	9.22	0.97	0.62	1796
200umtrid5_xy116.nd2	200um	tri	d5	314	3				1	22.09	17.67	269.15	199.9	38.01	0.58	1.18	16807
200umtrid5_xy116.nd2	200um	tri	d5	314	4				0	28.97	27.79	201.05	210.28	12.73	0.98	0.67	2995
200umtrid5_xy117.nd2	200um	tri	d5	315	1				0	22.86	26.02	82.89	72.08	21.26	0.84	1.45	3819
200umtrid5_xy117.nd2	200um	tri	d5	315	2				0	27.88	23.21	113.53	73.19	22.85	0.94	0.75	5857
200umtrid5_xy117.nd2	200um	tri	d5	315	3				0	17.78	20.44	134.26	88.1	30.41	0.92	0.97	10411
200umtrid5_xy117.nd2	200um	tri	d5	315	4				1	20.71	15.54	202.22	149.68	51.22	0.87	0.97	36413
200umtrid5_xy117.nd2	200um	tri	d5	315	5				0	22.37	28.92	181.38	168.53	18.44	0.83	1.18	4869
200umtrid5_xy117.nd2	200um	tri	d5	315	6				0	24.54	27.14	176.28	144.63	12	0.77	0.94	3686
200umtrid5_xy118.nd2	200um	tri	d5	316	1				0	30.98	26.72	143.12	104.3	11.18	0.98	1.01	2010
200umtrid5_xy118.nd2	200um	tri	d5	316	2				0	30.26	37.32	73.53	52.57	26.63	0.65	0.71	4368
200umtrid5_xy118.nd2	200um	tri	d5	316	3				0	22.05	20.36	226	169.53	15.81	0.71	0.79	1672
200umtrid5_xy118.nd2	200um	tri	d5	316	4				0	24.64	23.09	237.84	127.03	17.49	0.83	1.03	2972
200umtrid5_xy118.nd2	200um	tri	d5	316	5				0	23.66	26.72	93.22	76.43	28.16	0.89	1.19	7964
200umtrid5_xy119.nd2	200um	tri	d5	317	1				0	24.56	20.05	274.3	226.21	9.43	0.82	0.93	2049
200umtrid5_xy119.nd2	200um	tri	d5	317	2				0	19.88	21.31	356.38	271.62	12	0.93	0.92	1761
200umtrid5_xy119.nd2	200um	tri	d5	317	3				1	20.86	25.04	318.07	266.45	27.2	0.89	0.95	6774
200umtrid5_xy12.nd2	200um	tri	d5	318	1				0	25.71	26.49	117.91	119.31	15.56	0.96	0.73	4146
200umtrid5_xy12.nd2	200um	tri	d5	318	2				0	31.93	27.29	142.67	110.61	11.31	0.88	0.64	1890
200umtrid5_xy12.nd2	200um	tri	d5	318	3				1	19.81	22.57	210.83	180.32	60.42	0.6	0.97	24067
200umtrid5_xy12.nd2	200um	tri	d5	318	4				1	20.43	21.45	224.8	167.16	54.12	0.8	0.9	18239
200umtrid5_xy121.nd2	200um	tri	d5	319	1				0	20.94	32.48	112.56	132.04	5.39	0.94	0.86	1612
200umtrid5_xy121.nd2	200um	tri	d5	319	2				0	16.93	27.31	159.29	133.84	21.93	0.76	1.03	3569
200umtrid5_xy122.nd2	200um	tri	d5	320	1				0	18.85	23.86	165.04	114.7	20.62	0.81	0.95	4780
200umtrid5_xy122.nd2	200um	tri	d5	320	2				0	17.27	28.98	129.7	110.99	18.03	0.88	1.04	3107
200umtrid5_xy122.nd2	200um	tri	d5	320	3				0	21.11	20.33	119.4	108.85	23.02	0.92	0.96	5513
200umtrid5_xy122.nd2	200um	tri	d5	320	4				0	22.46	31.93	88.62	62.02	18	0.68	0.67	2184
200umtrid5_xy123.nd2	200um	tri	d5	321	1				0	24.63	25.14	146.17	82.97	9.06	0.93	1.11	2309
200umtrid5_xy123.nd2	200um	tri	d5	321	2				1	19.71	23.15	276.83	231.58	55.79	0.79	1.04	30509
200umtrid5_xy123.nd2	200um	tri	d5	321	3				0	30.57	30.61	284.12	256.8	30.41	0.76	1.1	9005
200umtrid5_xy123.nd2	200um	tri	d5	321	4				1	20.63	28.75	209.34	149.15	52.2	0.78	0.98	19217
200umtrid5_xy124.nd2	200um	tri	d5	322	1				0	29.47	25.95	132.17	107.26	17	0.72	0.8	3194
200umtrid5_xy124.nd2	200um	tri	d5	322	2				0	29.18	29.58	189.62	140.95	13	0.91	0.55	2533
200umtrid5_xy124.nd2	200um	tri	d5	322	3				1	25.5	19	218.46	182.84	25.94	0.83	0.85	6414
200umtrid5_xy124.nd2	200um	tri	d5	322	4				1	22.67	21.83	204.84	177.84	24.84	0.91	0.76	7509
200umtrid5_xy124.nd2	200um	tri	d5	322	5				0	25.69	23.67	229.95	257.36	8.94	0.96	0.73	1657
200umtrid5_xy124.nd2	200um	tri	d5	322	6				0	22.48	24.39	249.53	201.51	16.55	0.84	0.88	2657
200umtrid5_xy124.nd2	200um	tri	d5	322	7				0	30.59	28.33	109.78	95.71	10	0.79	0.67	1609
200umtrid5_xy125.nd2	200um	tri	d5	323	1				0	28.72	22.71	45.3	40.63	16.28	0.84	0.96	1883
200umtrid5_xy125.nd2	200um	tri	d5	323	2				0	29.26	21.83	141.1	151.16	11.66	0.79	0.9	2625
200umtrid5_xy125.nd2	200um	tri	d5	323	3				0	24.96	26.1	229.47	169.06	10.82	0.88	0.68	1686
200umtrid5_xy125.nd2	200um	tri	d5	323	4				0	30.93	34.57	57.34	83.43	15.3	0.81	1.01	3675
200umtrid5_xy125.nd2	200um	tri	d5	323	5				1	21.34	23.83	232.6	207.31	32.02	0.89	0.86	6612
200umtrid5_xy125.nd2	200um	tri	d5	323	6				0	29.36	26.84	91.23	107.38	12.53	0.89	0.81	1969
200umtrid5_xy125.nd2	200um	tri	d5	323	7				0	23.5	31.09	239.21	293.68	19.85	0.85	0.99	2754
200umtrid5_xy125.nd2	200um	tri	d5	323	8				0	25.43	24.7	200.49	170.43	25.94	0.75	0.86	10508
200umtrid5_xy125.nd2	200um	tri	d5	323	9				0	25.25	26.54	229.24	210.4	19.7	0.6	1.01	3887
200umtrid5_xy125.nd2	200um	tri	d5	323	10				0	28.7	29	107.05	125.35	9.22	0.99	0.63	2079
200umtrid5_xy125.nd2	200um	tri	d5	323	11				0	22.61	27.46	164.87	197.3	17	0.67	0.66	2927
200umtrid5_xy126.nd2	200um	tri	d5	324	1				0	32.91	22.44	75.5	70.97	28	0.78	0.72	6347
200umtrid5_xy126.nd2	200um	tri	d5	324	2				0	21.56	25.03	111.44	106.94	15.81	0.88	0.82	4998
200umtrid5_xy126.nd2	200um	tri	d5	324	3				0	30.31	29.99	94.8	107.47	21.19	0.78	0.95	3971
200umtrid5_xy126.nd2	200um	tri	d5	324	4				1	16.63	15.45	232.16	172.28	41.11	0.8	1.18	13087
200umtrid5_xy126.nd2	200um	tri	d5	324	5				0	33.74	32.44	156.48	117.44	15.62	0.44	0.97	1753
200umtrid5_xy127.nd2	200um	tri	d5	325	1				0	36.18	37.06	99.69	98.42	18.11	0.87	0.73	4642
200umtrid5_xy127.nd2	200um	tri	d5	325	2				0	26.54	26.83	142.44	112.28	13.04	0.96	0.93	4096
200umtrid5_xy127.nd2	200um	tri	d5	325	3				0	24.01	27.18	257.79	235.74	47.07	0.51	1.02	11104
200umtrid5_xy127.nd2	200um	tri	d5	325	4				0	27.75	22.98	183.39	144.67	19.21	0.9	0.67	4290
200umtrid5_xy127.nd2	200um	tri	d5	325	5				0	26.07	27.31	119.64	117.28	16.28	0.86	0.94	2247
200umtrid5_xy127.nd2	200um	tri	d5	325	6				0	27.3	30.19	268.15	242.77	22.47	0.85	1.04	5596
200umtrid5_xy127.nd2	200um	tri	d5	325	7				0	31.46	34.72	147.52	147.24	17.46	0.93	0.85	3042
200umtrid5_xy128.nd2	200um	tri	d5	326	1				0	34.63	37.83	92.01	62.39	7	0.98	0.86	2322
200umtrid5_xy128.nd2	200um	tri	d5	326	2				0	27.91	23.92	41.16	51.38	13.6	0.71	0.78	1809
200umtrid5_xy129.nd2	200um	tri	d5	327	1				0	31.25	28.43	123.96	119.04	13.45	0.93	0.9	2103
200umtrid5_xy129.nd2	200um	tri	d5	327	2				0	24.13	32.26	50.54	55.08	12	0.96	0.61	2288
200umtrid5_xy129.nd2	200um	tri	d5	327	3				1	20.65	22.56	248.21	227.06	39	0.77	1.14	21615
200umtrid5_xy129.nd2	200um	tri	d5	327	4				0	17.91	22.11	222.04	248.55	27.51	0.92	0.65	9577
200umtrid5_xy13.nd2	200um	tri	d5	328	1				0	27.41	30.7	71.83	67.74	15	0.78	0.74	2836
200umtrid5_xy13.nd2	200um	tri	d5	328	2				0	31.78	21.59	106.25	60.67	18.36	0.93	0.59	7465
200umtrid5_xy13.nd2	200um	tri	d5	328	3				0	24.54	31.1	178.82	188.45	26.57	0.63	0.8	3571
200umtrid5_xy13.nd2	200um	tri	d5	328	4				0	22.23	26.69	195.85	190.49	88.01	0.56	1.01	40769
200umtrid5_xy13.nd2	200um	tri	d5	328	5				0	32.07	34.58	166.17	128.15	41.15	0.94	0.86	26449
200umtrid5_xy13.nd2	200um	tri	d5	328	6				0	33.23	26.65	189.72	135.23	18.38	0.57	0.97	2083
200umtrid5_xy13.nd2	200um	tri	d5	328	7				0	29.92	33.13	106.06	71.65	18.38	0.89	1.2	6543
200umtrid5_xy130.nd2	200um	tri	d5	329	1				0	27.72	26.32	137.96	98.5	15.65	0.96	0.71	4067
200umtrid5_xy130.nd2	200um	tri	d5	329	2				0	31.87	24.01	203.39	122.82	15	0.95	0.93	1991
200umtrid5_xy130.nd2	200um	tri	d5	329	3				0	15.96	28.23	296.07	257.46	15	0.88	0.87	2148
200umtrid5_xy130.nd2	200um	tri	d5	329	4				0	29.77	26.49	274.61	192.09	24.7	0.93	1.27	5121
200umtrid5_xy131.nd2	200um	tri	d5	330	1				0	36.2	21.61	112.65	87.11	12	0.7	0.57	1765
200umtrid5_xy131.nd2	200um	tri	d5	330	2				0	29.59	31.96	170.34	163.15	26.08	0.82	1.42	5282
200umtrid5_xy131.nd2	200um	tri	d5	330	3				1	17.71	16.58	232.36	202.11	80.06	0.58	1.06	35298
200umtrid5_xy132.nd2	200um	tri	d5	331	1				0	17.56	26.85	177.07	109.67	18.38	0.53	0.85	3739
200umtrid5_xy132.nd2	200um	tri	d5	331	2				0	29.52	24.63	379.58	337.79	17.69	0.87	1.14	2544
200umtrid5_xy133.nd2	200um	tri	d5	332	1				0	27.85	26.45	210.53	144.63	31.76	0.88	0.98	12491
200umtrid5_xy133.nd2	200um	tri	d5	332	2				0	22.91	22.09	214.41	227.1	39.12	0.74	0.84	7634
200umtrid5_xy133.nd2	200um	tri	d5	332	3				0	24.62	24.16	224.19	189.32	59.14	0.78	0.95	24795
200umtrid5_xy134.nd2	200um	tri	d5	333	1				0	23.4	25.07	148.64	127.59	26.42	0.45	1.35	4554
200umtrid5_xy134.nd2	200um	tri	d5	333	2				1	24.69	19.33	318.17	223.9	21.84	0.66	1.13	4183
200umtrid5_xy134.nd2	200um	tri	d5	333	3				0	33.35	23.26	279.08	265.43	58.25	0.7	1.06	16140
200umtrid5_xy135.nd2	200um	tri	d5	334	1				0	28.11	32.96	184.04	123.21	39.45	0.69	0.75	17379
200umtrid5_xy135.nd2	200um	tri	d5	334	2				0	31.63	34.96	77.48	64.27	13	0.8	0.66	2007
200umtrid5_xy135.nd2	200um	tri	d5	334	3				0	22.72	24.41	139.4	110.75	44.28	0.73	1.12	18676
200umtrid5_xy135.nd2	200um	tri	d5	334	4				0	18.73	24.91	157.81	130.04	14.56	0.75	0.85	1763
200umtrid5_xy136.nd2	200um	tri	d5	335	1				0	25.61	25.58	70.5	89.15	33.14	0.83	1.02	7353
200umtrid5_xy136.nd2	200um	tri	d5	335	2				0	23.47	27.52	152.24	146.81	30.87	0.95	0.98	11560
200umtrid5_xy136.nd2	200um	tri	d5	335	3				0	28.65	31.61	132.45	138.58	18.03	0.81	1	3141
200umtrid5_xy136.nd2	200um	tri	d5	335	4				0	31.83	33.25	116.01	150.3	13.42	0.69	1.09	1645
200umtrid5_xy137.nd2	200um	tri	d5	336	1				0	31.09	28.27	111.33	92.84	18.38	0.88	0.89	4325
200umtrid5_xy137.nd2	200um	tri	d5	336	2				0	28.45	35.16	156.68	104.63	19.1	0.83	0.89	2634
200umtrid5_xy137.nd2	200um	tri	d5	336	3				1	18.85	18.96	193.49	147.6	43.1	0.85	1	18201
200umtrid5_xy137.nd2	200um	tri	d5	336	4				0	26.25	20.2	126.71	92.47	7.81	0.97	0.85	2192
200umtrid5_xy137.nd2	200um	tri	d5	336	5				0	22.72	24.04	304.08	280.65	36.06	0.61	0.87	7961
200umtrid5_xy137.nd2	200um	tri	d5	336	6				0	27.59	30.47	112.08	96.83	13.6	0.93	0.65	2787
200umtrid5_xy138.nd2	200um	tri	d5	337	1				0	26.67	27.55	155.46	133.22	16.97	0.58	0.99	1576
200umtrid5_xy138.nd2	200um	tri	d5	337	2				1	17.99	20.45	224.67	175.13	38.9	0.89	1.07	18612
200umtrid5_xy138.nd2	200um	tri	d5	337	3				1	28.85	18.76	239.13	160.07	24.17	0.68	0.85	3690
200umtrid5_xy138.nd2	200um	tri	d5	337	4				0	22.14	19.06	153.07	119.93	16.12	0.93	0.95	4495
200umtrid5_xy139.nd2	200um	tri	d5	338	1				0	29.76	35.07	191.13	154.82	12.53	0.86	0.78	1954
200umtrid5_xy139.nd2	200um	tri	d5	338	2				1	23.36	20.47	210.58	210.69	24.84	0.88	1.1	7842
200umtrid5_xy139.nd2	200um	tri	d5	338	3				0	20.76	24.35	178.89	190.49	20.22	0.53	0.65	2068
200umtrid5_xy139.nd2	200um	tri	d5	338	4				0	25.35	28.48	214.91	198.5	17.46	0.88	0.91	2725
200umtrid5_xy139.nd2	200um	tri	d5	338	5				0	22.22	26.75	178.17	147.77	50.16	0.52	1.13	11902
200umtrid5_xy139.nd2	200um	tri	d5	338	6				1	20.72	31.04	158.34	179.79	29.15	0.83	0.81	7547
200umtrid5_xy139.nd2	200um	tri	d5	338	7				0	27.83	19.24	120.99	115.44	14.21	0.98	0.79	3630
200umtrid5_xy139.nd2	200um	tri	d5	338	8				0	23.82	28.5	123.14	129.78	18.11	0.92	1.07	2716
200umtrid5_xy139.nd2	200um	tri	d5	338	9				0	31.89	28.13	193.6	143.81	13.04	0.88	0.93	2055
200umtrid5_xy14.nd2	200um	tri	d5	339	1				0	32.73	30.7	136.02	167.62	28.18	0.8	1.13	5444
200umtrid5_xy14.nd2	200um	tri	d5	339	2				0	30.36	30.67	186.05	188.93	9.43	0.95	0.85	1996
200umtrid5_xy14.nd2	200um	tri	d5	339	3				1	18.25	20.9	291.04	244.94	66.76	0.66	0.94	30570
200umtrid5_xy14.nd2	200um	tri	d5	339	4				0	19.45	31	95.36	87.71	14.04	0.97	0.63	3104
200umtrid5_xy14.nd2	200um	tri	d5	339	5				0	22.51	26.03	232.26	176.31	34	0.95	0.81	12319
200umtrid5_xy14.nd2	200um	tri	d5	339	6				0	25.07	21.8	93.3	97.77	9.43	0.95	0.55	1648
200umtrid5_xy140.nd2	200um	tri	d5	340	1				0	29.5	21.7	80.27	65.51	9.22	0.98	0.78	1730
200umtrid5_xy140.nd2	200um	tri	d5	340	2				1	17.47	17.97	222.35	174.26	29.73	0.67	1.33	6744
200umtrid5_xy140.nd2	200um	tri	d5	340	3				0	28.23	26.22	142.52	181.99	13.6	0.83	0.87	3003
200umtrid5_xy140.nd2	200um	tri	d5	340	4				0	24.89	19.72	346.12	249.26	14.32	0.7	1.08	2252
200umtrid5_xy140.nd2	200um	tri	d5	340	5				0	19.45	27.63	119.97	97.77	11.18	0.92	0.68	1883
200umtrid5_xy140.nd2	200um	tri	d5	340	6				0	27.13	29.63	99.89	59.32	11.31	0.42	0.94	1710
200umtrid5_xy141.nd2	200um	tri	d5	341	1				0	27.56	30.76	160.78	97.41	26.68	0.65	1.6	4201
200umtrid5_xy141.nd2	200um	tri	d5	341	2				1	17.37	23.81	183.36	168.18	41.77	0.79	0.93	12285
200umtrid5_xy141.nd2	200um	tri	d5	341	3				0	27.67	28.5	137.88	180.17	18.38	0.72	1.03	2811
200umtrid5_xy141.nd2	200um	tri	d5	341	4				0	26.24	24.94	159.38	122.29	22	0.95	0.94	5929
200umtrid5_xy141.nd2	200um	tri	d5	341	5				1	19.81	22.37	206.16	196.94	31.32	0.81	0.98	8581
200umtrid5_xy141.nd2	200um	tri	d5	341	6				0	26.23	28.54	193.13	113.2	32.02	0.76	0.83	5704
200umtrid5_xy141.nd2	200um	tri	d5	341	7				0	22.33	20.83	107.99	85.55	27.17	0.88	0.68	8015
200umtrid5_xy142.nd2	200um	tri	d5	342	1				0	32.05	25.66	163.9	83.76	18.87	0.92	0.78	4377
200umtrid5_xy142.nd2	200um	tri	d5	342	2				0	20.62	21.25	166.92	137.1	36.24	0.83	0.96	16159
200umtrid5_xy142.nd2	200um	tri	d5	342	3				0	26.9	26.98	64.66	64.44	12.73	0.93	0.72	1687
200umtrid5_xy142.nd2	200um	tri	d5	342	4				1	21.64	26.24	221.65	159.74	25.81	0.88	1.07	7690
200umtrid5_xy142.nd2	200um	tri	d5	342	5				1	19.04	22.6	184.16	147.75	28.44	0.74	0.99	7141
200umtrid5_xy142.nd2	200um	tri	d5	342	6				0	21.89	23.57	136.9	126.21	18	0.86	1.15	2294
200umtrid5_xy143.nd2	200um	tri	d5	343	1				1	19.94	17.94	293.88	208	44.05	0.66	0.98	14650
200umtrid5_xy143.nd2	200um	tri	d5	343	2				0	27.57	19.12	156.52	161.63	12.53	0.95	0.87	1775
200umtrid5_xy145.nd2	200um	tri	d5	344	1				0	27.92	24.19	84.06	70.33	14	0.78	0.7	2394
200umtrid5_xy145.nd2	200um	tri	d5	344	2				0	32.31	30.14	90.95	93.78	12	0.99	0.66	3076
200umtrid5_xy146.nd2	200um	tri	d5	345	1				0	20.45	18.08	240.56	156.52	16.28	0.91	0.96	2866
200umtrid5_xy146.nd2	200um	tri	d5	345	2				0	26.58	29.72	63.48	81.21	15.52	0.85	0.68	2574
200umtrid5_xy147.nd2	200um	tri	d5	346	1				0	21.01	14.02	220.5	178.62	12.37	0.67	0.73	3050
200umtrid5_xy147.nd2	200um	tri	d5	346	2				0	21.67	20.63	244.63	206.89	18.44	0.9	1.45	3877
200umtrid5_xy147.nd2	200um	tri	d5	346	3				0	11.96	25.51	190.86	157.8	15	0.36	0.78	3911
200umtrid5_xy148.nd2	200um	tri	d5	347	1				1	16.86	19.68	199.01	148.58	25.46	0.85	0.87	5099
200umtrid5_xy148.nd2	200um	tri	d5	347	2				0	19.82	25.84	274.86	234.79	8	0.92	0.8	1574
200umtrid5_xy148.nd2	200um	tri	d5	347	3				0	32.09	33.76	122.55	81.09	8.49	0.78	0.65	1802
200umtrid5_xy149.nd2	200um	tri	d5	348	1				0	21.67	22.82	84.43	47.18	16.12	0.95	0.77	4317
200umtrid5_xy149.nd2	200um	tri	d5	348	2				0	27.34	22.12	128.47	98.61	14.76	0.85	0.79	1934
200umtrid5_xy149.nd2	200um	tri	d5	348	3				0	23.85	25.68	119.41	138.36	26.08	0.88	0.86	5750
200umtrid5_xy149.nd2	200um	tri	d5	348	4				0	25.02	30.69	119.86	129.31	15.62	0.75	0.99	1857
200umtrid5_xy149.nd2	200um	tri	d5	348	5				0	20.59	27.42	109.02	90.37	28.16	0.96	0.61	8367
200umtrid5_xy149.nd2	200um	tri	d5	348	6				0	18.73	20.92	124.38	112.98	19.42	0.77	1.02	4312
200umtrid5_xy149.nd2	200um	tri	d5	348	7				0	17.25	25.46	108.01	118.9	14.32	0.92	0.72	1982
200umtrid5_xy149.nd2	200um	tri	d5	348	8				0	23.71	27.5	96.36	80.21	15	0.75	0.82	1913
200umtrid5_xy15.nd2	200um	tri	d5	349	1				0	16.11	24.15	270.47	239.97	12.04	0.89	1.34	2960
200umtrid5_xy15.nd2	200um	tri	d5	349	2				0	27.14	20.24	293.3	257.73	13	0.97	0.72	2348
200umtrid5_xy15.nd2	200um	tri	d5	349	3				0	30.42	33.59	143.62	173.93	9.22	0.91	0.75	3354
200umtrid5_xy15.nd2	200um	tri	d5	349	4				0	23.79	31.62	118.03	80.29	8.49	0.58	0.72	2117
200umtrid5_xy15.nd2	200um	tri	d5	349	5				0	32.24	30.33	284.48	238.81	45.18	0.85	1.18	19154
200umtrid5_xy15.nd2	200um	tri	d5	349	6				1	21.28	22.86	339.54	359.47	19.8	0.77	1.06	2238
200umtrid5_xy15.nd2	200um	tri	d5	349	7				0	26.09	31.89	180.08	196.1	19.31	0.91	1.34	3732
200umtrid5_xy15.nd2	200um	tri	d5	349	8				0	26.16	30.99	220.83	244.71	13.04	0.88	1.04	1994
200umtrid5_xy150.nd2	200um	tri	d5	350	1				0	30.97	26.19	181.7	103.43	15	0.82	0.56	2063
200umtrid5_xy150.nd2	200um	tri	d5	350	2				0	33.1	27.12	248	210.48	10	0.9	0.85	1877
200umtrid5_xy150.nd2	200um	tri	d5	350	3				0	20.8	24.18	87.85	64.58	13.6	0.91	1.12	2240
200umtrid5_xy150.nd2	200um	tri	d5	350	4				0	30.45	29.05	126.64	114.31	18.03	0.75	0.84	1748
200umtrid5_xy150.nd2	200um	tri	d5	350	5				0	21.97	21.72	140.19	85.15	30.02	0.85	1.42	5835
200umtrid5_xy151.nd2	200um	tri	d5	351	1				0	28.86	26.31	323.92	243.09	18.03	0.2	0.92	1591
200umtrid5_xy152.nd2	200um	tri	d5	352	1				1	14.3	16.14	213.41	127.91	37.64	0.83	1.29	10060
200umtrid5_xy152.nd2	200um	tri	d5	352	2				0	23.94	32.9	115.72	157.04	28.18	0.86	0.72	6629
200umtrid5_xy152.nd2	200um	tri	d5	352	3				0	32.42	28.64	198.52	151.2	18.03	0.64	0.77	3033
200umtrid5_xy152.nd2	200um	tri	d5	352	4				1	19.31	16.5	233.69	146.91	43.01	0.82	1.04	16936
200umtrid5_xy152.nd2	200um	tri	d5	352	5				0	31.58	31.23	131.24	118.81	18.87	0.71	0.94	2651
200umtrid5_xy152.nd2	200um	tri	d5	352	6				0	30.48	26.42	82.91	69.38	14.14	0.98	0.99	2550
200umtrid5_xy153.nd2	200um	tri	d5	353	1				0	26.54	27.06	77.36	56.44	13.6	0.93	0.8	2508
200umtrid5_xy153.nd2	200um	tri	d5	353	2				0	23.25	23.87	121.05	123.02	13.42	0.83	0.79	2008
200umtrid5_xy153.nd2	200um	tri	d5	353	3				0	17.82	19.29	241.19	246.06	11	0.89	1.01	1659
200umtrid5_xy153.nd2	200um	tri	d5	353	4				0	21.22	28.82	190.06	133.36	12	0.91	0.83	1636
200umtrid5_xy154.nd2	200um	tri	d5	354	1				0	31.55	20.08	147.28	106.68	18.97	0.91	0.92	2910
200umtrid5_xy154.nd2	200um	tri	d5	354	2				1	15.3	15.47	309	233.63	55.97	0.83	0.99	27842
200umtrid5_xy154.nd2	200um	tri	d5	354	3				0	27.7	24.37	142.35	124.3	13.89	0.62	0.94	1897
200umtrid5_xy155.nd2	200um	tri	d5	355	1				0	20.82	21.75	425.49	334.87	14.76	0.78	0.96	3750
200umtrid5_xy155.nd2	200um	tri	d5	355	2				0	23.72	25.93	121.25	97.6	20	0.86	0.92	3484
200umtrid5_xy155.nd2	200um	tri	d5	355	3				1	20.52	20.67	377	304.45	19.1	0.93	1.03	6060
200umtrid5_xy155.nd2	200um	tri	d5	355	4				0	25.51	27.37	180.03	163.17	24.52	0.7	0.92	3198
200umtrid5_xy156.nd2	200um	tri	d5	356	1				0	20.62	29.53	170.17	154.65	12.81	0.91	0.78	2074
200umtrid5_xy156.nd2	200um	tri	d5	356	2				0	20.35	19.55	391.84	333.03	16.28	0.69	0.79	1898
200umtrid5_xy156.nd2	200um	tri	d5	356	3				0	30.29	22.78	195.63	166.75	8.49	0.86	0.92	1756
200umtrid5_xy156.nd2	200um	tri	d5	356	4				0	19.9	20.5	124.02	79.92	18	0.68	0.97	3361
200umtrid5_xy157.nd2	200um	tri	d5	357	1				0	34.92	27.59	104.62	72.58	13.93	0.87	0.61	1574
200umtrid5_xy157.nd2	200um	tri	d5	357	2				0	32.49	30.29	169.89	159.74	15.13	0.96	0.8	2303
200umtrid5_xy157.nd2	200um	tri	d5	357	3				0	20.68	24.08	154.89	129.55	13	0.96	0.79	2749
200umtrid5_xy157.nd2	200um	tri	d5	357	4				0	24.75	27.57	106.71	90.6	22.8	0.97	1.02	6828
200umtrid5_xy157.nd2	200um	tri	d5	357	5				0	22.24	23.6	219.37	182.54	55.11	0.92	0.88	29168
200umtrid5_xy157.nd2	200um	tri	d5	357	6				1	15.46	22.58	203.15	185.35	38.12	0.68	0.94	9782
200umtrid5_xy157.nd2	200um	tri	d5	357	7				0	24.9	25.47	213.27	151.68	51.31	0.87	0.88	19019
200umtrid5_xy157.nd2	200um	tri	d5	357	8				0	27.69	24.14	179.96	126.36	12.37	0.96	0.69	1619
200umtrid5_xy158.nd2	200um	tri	d5	358	1				0	30.18	22.5	136.26	86.85	12	0.94	0.8	1793
200umtrid5_xy159.nd2	200um	tri	d5	359	1				0	31.06	32.79	337.75	330.63	9.43	0.82	0.75	2107
200umtrid5_xy159.nd2	200um	tri	d5	359	2				0	30.67	28.87	176.99	144.71	16.16	0.93	0.99	2959
200umtrid5_xy159.nd2	200um	tri	d5	359	3				0	29.81	21.78	365.72	319.76	13.93	0.64	0.88	1635
200umtrid5_xy159.nd2	200um	tri	d5	359	4				0	32.73	26.09	361.09	287.35	17.03	0.85	1.01	1860
200umtrid5_xy159.nd2	200um	tri	d5	359	5				0	38.27	28.71	361.63	314.22	19.7	0.78	1.01	2257
200umtrid5_xy159.nd2	200um	tri	d5	359	6				0	22.53	23.71	307.07	287.67	21.93	0.83	1.03	5676
200umtrid5_xy16.nd2	200um	tri	d5	360	1				0	30.28	24.25	364.55	281.86	19.42	0.81	1.13	3495
200umtrid5_xy16.nd2	200um	tri	d5	360	2				1	23.06	18.76	371.23	313.29	29.27	0.85	1.11	6218
200umtrid5_xy16.nd2	200um	tri	d5	360	3				0	27.06	28.47	111.27	78.58	30.02	0.83	0.77	6307
200umtrid5_xy16.nd2	200um	tri	d5	360	4				1	19.83	22.15	332.22	311.75	23.77	0.8	1.5	3858
200umtrid5_xy16.nd2	200um	tri	d5	360	5				0	20.98	21.35	200.37	192.87	17	0.75	0.87	2757
200umtrid5_xy16.nd2	200um	tri	d5	360	6				0	24.62	24.6	180.96	153.14	12.65	0.9	0.75	2758
200umtrid5_xy16.nd2	200um	tri	d5	360	7				0	29.02	24.75	98.98	99.37	15.26	0.69	0.65	2012
200umtrid5_xy16.nd2	200um	tri	d5	360	8				0	27.69	27.31	113.32	79.57	21.47	0.65	0.94	3746
200umtrid5_xy160.nd2	200um	tri	d5	361	1				0	26.99	27.89	132.18	81.8	13	0.59	0.72	1842
200umtrid5_xy160.nd2	200um	tri	d5	361	2				1	20.81	22.69	259.33	188.84	20.12	0.87	1.15	4493
200umtrid5_xy160.nd2	200um	tri	d5	361	3				0	25.94	26.7	147.31	100.88	10.3	0.93	0.66	1709
200umtrid5_xy161.nd2	200um	tri	d5	362	1				0	25.54	25.64	133.41	119.76	16.12	0.78	1.06	1872
200umtrid5_xy161.nd2	200um	tri	d5	362	2				0	29.3	22.53	110.69	91.92	17.46	0.71	0.86	1802
200umtrid5_xy161.nd2	200um	tri	d5	362	3				1	18.55	15.49	205.26	167.44	45.34	0.9	1.16	28406
200umtrid5_xy161.nd2	200um	tri	d5	362	4				0	21.26	21.18	80.51	76.31	19.24	0.77	1	3587
200umtrid5_xy161.nd2	200um	tri	d5	362	5				0	27.33	26.31	80.65	87.66	15.56	0.91	0.8	2414
200umtrid5_xy161.nd2	200um	tri	d5	362	6				0	30.84	28.22	86.12	74.22	16.97	0.91	1.26	3910
200umtrid5_xy162.nd2	200um	tri	d5	363	1				0	31.95	26.81	55.11	73.99	19.31	0.89	1.04	2793
200umtrid5_xy162.nd2	200um	tri	d5	363	2				0	25.34	24.82	159.88	144.06	24.17	0.76	0.76	4289
200umtrid5_xy162.nd2	200um	tri	d5	363	3				1	22.62	20.38	179.32	158.08	30.59	0.79	0.86	8799
200umtrid5_xy162.nd2	200um	tri	d5	363	4				0	29.22	29.64	190.9	107.3	12.04	0.84	0.75	1712
200umtrid5_xy162.nd2	200um	tri	d5	363	5				0	27.94	22.24	102.11	107.12	14.32	0.98	0.65	3493
200umtrid5_xy162.nd2	200um	tri	d5	363	6				0	25.15	17.41	188.81	217.34	18.87	0.73	1.08	4162
200umtrid5_xy162.nd2	200um	tri	d5	363	7				0	25.03	28.25	149.33	149.41	30.02	0.87	0.84	6405
200umtrid5_xy163.nd2	200um	tri	d5	364	1				0	23.36	29.1	183.32	139.1	15.3	0.76	0.88	1981
200umtrid5_xy163.nd2	200um	tri	d5	364	2				1	21.12	25.47	181.22	145.05	21.26	0.92	1.12	6951
200umtrid5_xy163.nd2	200um	tri	d5	364	3				0	23.92	29.33	131.62	133.02	17	0.92	1	3487
200umtrid5_xy163.nd2	200um	tri	d5	364	4				0	29.31	31.32	159.47	166.67	18.38	0.85	0.97	2478
200umtrid5_xy163.nd2	200um	tri	d5	364	5				0	34.08	26.93	149.02	112.86	15.52	0.72	0.72	2586
200umtrid5_xy164.nd2	200um	tri	d5	365	1				0	23.23	31.75	214.94	216.72	25	0.63	0.91	4631
200umtrid5_xy164.nd2	200um	tri	d5	365	2				0	33.98	35.83	151.42	132.73	17.49	0.94	0.9	3669
200umtrid5_xy164.nd2	200um	tri	d5	365	3				0	28.33	33.07	191.93	178.74	35	0.73	0.85	8504
200umtrid5_xy164.nd2	200um	tri	d5	365	4				0	16.06	26.81	132.47	117.67	32.2	0.84	0.92	7478
200umtrid5_xy164.nd2	200um	tri	d5	365	5				0	25.7	20.37	155.73	115.1	43.84	0.88	0.89	21485
200umtrid5_xy164.nd2	200um	tri	d5	365	6				0	27.33	27.16	169.25	133.1	33.12	0.93	1.21	11617
200umtrid5_xy165.nd2	200um	tri	d5	366	1				0	27.14	21.49	55.58	64.93	13.04	0.96	0.7	1952
200umtrid5_xy165.nd2	200um	tri	d5	366	2				0	21.6	33.66	129.93	106.68	23.41	0.91	1.05	8379
200umtrid5_xy165.nd2	200um	tri	d5	366	3				0	28.86	23.54	155.33	116.58	13	0.96	0.81	2744
200umtrid5_xy165.nd2	200um	tri	d5	366	4				0	33.55	22.45	155.01	104.22	19.42	0.77	0.81	2928
200umtrid5_xy165.nd2	200um	tri	d5	366	5				1	17.75	17.55	179.31	146.65	39.81	0.78	0.88	18988
200umtrid5_xy166.nd2	200um	tri	d5	367	1				0	28.23	26.71	212.67	175.04	20	0.85	1.07	3179
200umtrid5_xy166.nd2	200um	tri	d5	367	2				0	30.51	30.69	234.68	176.36	14.32	0.88	0.92	2652
200umtrid5_xy166.nd2	200um	tri	d5	367	3				0	31.23	33.92	235.63	122.5	19.92	0.71	1.99	2062
200umtrid5_xy166.nd2	200um	tri	d5	367	4				0	29.69	22.83	140.51	146.85	9.49	0.95	0.94	2218
200umtrid5_xy166.nd2	200um	tri	d5	367	5				0	29.07	24.85	96.74	85.88	20.1	0.92	0.75	4072
200umtrid5_xy166.nd2	200um	tri	d5	367	6				0	27.61	32.06	255.57	246.57	22.85	0.72	0.91	3890
200umtrid5_xy166.nd2	200um	tri	d5	367	7				1	11.46	18.27	229.24	213.39	34.66	0.89	1.04	13945
200umtrid5_xy166.nd2	200um	tri	d5	367	8				0	25.69	22.36	105.4	89.53	14.87	0.91	1.19	2580
200umtrid5_xy167.nd2	200um	tri	d5	368	1				0	21.63	23.54	126.36	86.83	21.93	0.87	0.82	3987
200umtrid5_xy167.nd2	200um	tri	d5	368	2				0	13.04	21.26	171.99	128.69	36.36	0.75	0.92	13396
200umtrid5_xy167.nd2	200um	tri	d5	368	3				0	31.66	32.11	157.3	120.37	27.31	0.46	0.95	6207
200umtrid5_xy167.nd2	200um	tri	d5	368	4				0	29.62	27.22	208.16	222.67	24	0.59	0.98	2715
200umtrid5_xy167.nd2	200um	tri	d5	368	5				0	17.98	22.54	143.76	153.29	15.81	0.85	0.89	2208
200umtrid5_xy167.nd2	200um	tri	d5	368	6				0	22.6	23.54	212.55	200.49	38.9	0.7	1.09	9765
200umtrid5_xy167.nd2	200um	tri	d5	368	7				1	19.6	24.75	187.56	197.77	22.2	0.36	0.93	3131
200umtrid5_xy167.nd2	200um	tri	d5	368	8				0	30.04	25.97	184.04	141.89	25.5	0.83	1.12	6308
200umtrid5_xy167.nd2	200um	tri	d5	368	9				0	33.08	20.69	114.05	96.31	23	0.73	0.67	4312
200umtrid5_xy168.nd2	200um	tri	d5	369	1				0	35.29	31.12	136.89	105.74	12.37	0.89	0.85	1795
200umtrid5_xy168.nd2	200um	tri	d5	369	2				0	21.02	22.01	146.11	109.95	17.26	0.85	0.96	2512
200umtrid5_xy17.nd2	200um	tri	d5	370	1				0	23.39	35.77	99.22	69.9	14.04	0.91	0.76	1878
200umtrid5_xy17.nd2	200um	tri	d5	370	2				0	22.91	30.71	90.63	72.58	22.47	0.95	1.01	7701
200umtrid5_xy17.nd2	200um	tri	d5	370	3				0	31.9	31.75	214.35	211.69	15	0.81	0.95	2367
200umtrid5_xy17.nd2	200um	tri	d5	370	4				0	25.49	23.54	195.4	168.93	47.52	0.76	0.8	18281
200umtrid5_xy17.nd2	200um	tri	d5	370	5				1	19.42	24.34	201.76	166.19	23.09	0.65	1.06	5449
200umtrid5_xy17.nd2	200um	tri	d5	370	6				0	24.25	22.82	165.62	173.04	38.47	0.79	0.73	8382
200umtrid5_xy17.nd2	200um	tri	d5	370	7				0	23.87	26.05	174.49	139.95	14.32	0.75	0.84	3029
200umtrid5_xy17.nd2	200um	tri	d5	370	8				0	27.22	26.49	174.86	166.88	22.56	0.91	0.92	6863
200umtrid5_xy18.nd2	200um	tri	d5	371	1				0	30.74	27.71	187.2	135.16	45.79	0.76	1.2	20009
200umtrid5_xy18.nd2	200um	tri	d5	371	2				0	21.57	25.71	122.99	121.85	12.21	0.91	0.89	2630
200umtrid5_xy18.nd2	200um	tri	d5	371	3				0	30.62	28.95	166.64	178.1	12.17	0.94	0.77	1805
200umtrid5_xy18.nd2	200um	tri	d5	371	4				0	24.59	20.82	224.52	151.26	14	0.83	0.88	1710
200umtrid5_xy18.nd2	200um	tri	d5	371	5				0	22.43	23.34	153.28	108.65	9	1	0.63	2704
200umtrid5_xy18.nd2	200um	tri	d5	371	6				0	22.68	27.39	158.29	130.18	63.63	0.91	0.97	40180
200umtrid5_xy18.nd2	200um	tri	d5	371	7				0	25.71	22.2	223.7	144.39	15.3	0.81	0.79	1719
200umtrid5_xy18.nd2	200um	tri	d5	371	8				0	22.9	28.67	123.39	165.54	14.32	0.87	0.68	1740
200umtrid5_xy18.nd2	200um	tri	d5	371	9				0	28.24	25.24	60.87	73.27	9.22	0.98	0.95	1731
200umtrid5_xy18.nd2	200um	tri	d5	371	10				0	27.07	28.41	121.16	84.25	33.94	0.66	1.09	15051
200umtrid5_xy19.nd2	200um	tri	d5	372	1				1	21.89	19.76	268.88	245.19	21.1	0.92	0.98	5951
200umtrid5_xy19.nd2	200um	tri	d5	372	2				1	23.57	20.14	268.43	219.06	20.25	0.88	0.87	5284
200umtrid5_xy19.nd2	200um	tri	d5	372	3				0	22.73	20.94	234.06	182.22	13.6	0.89	0.89	2055
200umtrid5_xy19.nd2	200um	tri	d5	372	4				0	26.26	21.36	213.33	255.7	16.28	0.89	0.84	5895
200umtrid5_xy19.nd2	200um	tri	d5	372	5				0	23.81	27.54	103.87	116.54	10.3	0.93	0.73	1700
200umtrid5_xy19.nd2	200um	tri	d5	372	6				0	29.73	22.87	90.36	104.57	23.35	0.95	0.58	6287
200umtrid5_xy2.nd2	200um	tri	d5	373	1				0	31.62	33.63	231.31	145.88	14.76	0.87	0.84	3307
200umtrid5_xy2.nd2	200um	tri	d5	373	2				0	19.86	27.44	275.85	226.78	12.53	0.91	0.95	3155
200umtrid5_xy2.nd2	200um	tri	d5	373	3				1	21.8	23.37	232.26	199.92	34.13	0.88	0.95	17433
200umtrid5_xy2.nd2	200um	tri	d5	373	4				0	25.36	22.75	395.96	367.83	25.5	0.68	1.57	4517
200umtrid5_xy2.nd2	200um	tri	d5	373	5				0	26.36	27.84	124.68	108.16	23.41	0.92	0.76	7247
200umtrid5_xy2.nd2	200um	tri	d5	373	6				0	25.89	22.07	106.52	91.35	17.2	0.9	0.85	3787
200umtrid5_xy20.nd2	200um	tri	d5	374	1				0	32.08	22.22	98.85	91.37	11.18	0.96	0.68	1590
200umtrid5_xy20.nd2	200um	tri	d5	374	2				0	33.59	28.36	162.32	125.29	55.97	0.78	0.99	16505
200umtrid5_xy20.nd2	200um	tri	d5	374	3				1	12.31	25.98	203.13	186.08	57.14	0.69	0.78	16778
200umtrid5_xy20.nd2	200um	tri	d5	374	4				1	21.35	28.11	246.25	228.46	37.66	0.43	1.1	8174
200umtrid5_xy20.nd2	200um	tri	d5	374	5				0	25.21	25.63	133.46	121.27	56.36	0.84	1.07	18802
200umtrid5_xy20.nd2	200um	tri	d5	374	6				0	16.15	20.61	182.31	120	12.21	0.92	0.98	3252
200umtrid5_xy21.nd2	200um	tri	d5	375	1				1	21.03	30.19	194.16	126.68	63.95	0.68	0.87	22912
200umtrid5_xy21.nd2	200um	tri	d5	375	2				0	25.25	23.71	75.07	61.38	13	0.92	0.74	2150
200umtrid5_xy21.nd2	200um	tri	d5	375	3				0	24.68	24.04	157.15	122.68	14.87	0.95	0.69	4935
200umtrid5_xy21.nd2	200um	tri	d5	375	4				0	21.59	23.38	141.44	128.62	13	0.72	0.72	2542
200umtrid5_xy21.nd2	200um	tri	d5	375	5				0	36.23	43.37	75.06	73.68	17.69	0.9	0.99	4260
200umtrid5_xy22.nd2	200um	tri	d5	376	1				0	14.25	22.12	226.6	158.09	17	0.81	1.18	2507
200umtrid5_xy22.nd2	200um	tri	d5	376	2				0	31.9	34.99	63.95	68.25	15.52	0.88	0.84	2342
200umtrid5_xy22.nd2	200um	tri	d5	376	3				0	19.41	23.23	104.54	106.39	25.46	0.87	1.33	5509
200umtrid5_xy22.nd2	200um	tri	d5	376	4				0	24.99	32.29	98.98	80.54	21.59	0.97	0.95	10430
200umtrid5_xy23.nd2	200um	tri	d5	377	1				1	14.07	16.55	295.56	251.17	47.51	0.8	0.77	13480
200umtrid5_xy23.nd2	200um	tri	d5	377	2				0	18.07	23.7	167.02	146.65	17	0.75	0.92	2059
200umtrid5_xy23.nd2	200um	tri	d5	377	3				0	25.22	26.94	271.74	226.96	32.8	0.57	0.97	7145
200umtrid5_xy23.nd2	200um	tri	d5	377	4				0	24.1	22.58	246.61	210.47	29.73	0.79	0.92	22843
200umtrid5_xy23.nd2	200um	tri	d5	377	5				0	39.26	33.7	63.1	108.2	13.34	0.95	0.8	2294
200umtrid5_xy23.nd2	200um	tri	d5	377	6				0	31.38	37.83	117.4	105.44	19.92	0.92	1.11	4656
200umtrid5_xy25.nd2	200um	tri	d5	378	1				0	27.87	26.75	164.1	168.98	13	0.91	0.88	2721
200umtrid5_xy25.nd2	200um	tri	d5	378	2				1	19.11	15.97	267.56	223.23	57.49	0.75	1.05	22182
200umtrid5_xy25.nd2	200um	tri	d5	378	3				1	19.11	19.29	272	243.48	38.48	0.64	0.86	7975
200umtrid5_xy25.nd2	200um	tri	d5	378	4				0	23.39	29.38	240.24	248.3	23	0.77	1.05	4919
200umtrid5_xy25.nd2	200um	tri	d5	378	5				0	25.16	30	129.85	126.22	18.25	0.86	0.86	3356
200umtrid5_xy26.nd2	200um	tri	d5	379	1				0	22.87	27.58	157.34	155.36	29.07	0.76	0.76	5141
200umtrid5_xy26.nd2	200um	tri	d5	379	2				0	26.74	27.1	160.88	128.13	16.97	0.93	0.79	3111
200umtrid5_xy26.nd2	200um	tri	d5	379	3				0	17.32	20.95	209.23	192.54	14.87	0.9	0.59	1905
200umtrid5_xy26.nd2	200um	tri	d5	379	4				0	33.57	34.18	238.12	235.81	20.4	0.91	0.79	4560
200umtrid5_xy26.nd2	200um	tri	d5	379	5				1	20.79	16.48	247.16	253.68	40.71	0.62	1	11560
200umtrid5_xy26.nd2	200um	tri	d5	379	6				0	22.71	22.85	276.38	233.12	37.16	0.82	0.95	9447
200umtrid5_xy26.nd2	200um	tri	d5	379	7				0	28	25.78	275.17	258.35	28.3	0.59	1.09	6702
200umtrid5_xy27.nd2	200um	tri	d5	380	1				0	29.25	24.89	103.56	84.8	10.3	0.92	0.69	1950
200umtrid5_xy27.nd2	200um	tri	d5	380	2				0	22.42	28.2	165.43	167	20.52	0.93	1.04	3450
200umtrid5_xy27.nd2	200um	tri	d5	380	3				0	24.25	26.37	129.4	116.73	7	0.97	0.78	1595
200umtrid5_xy27.nd2	200um	tri	d5	380	4				1	21.54	24.53	228.34	166.3	64.08	0.77	0.8	30815
200umtrid5_xy27.nd2	200um	tri	d5	380	5				1	12.15	16.58	220.94	211.57	26.17	0.71	1.04	4180
200umtrid5_xy27.nd2	200um	tri	d5	380	6				0	28.49	22.67	74.24	94.68	20	0.72	1.46	1994
200umtrid5_xy27.nd2	200um	tri	d5	380	7				0	29.72	31.08	155.57	149.15	9.9	0.99	0.84	2043
200umtrid5_xy27.nd2	200um	tri	d5	380	8				0	34.56	36.67	117.39	94.13	22.02	0.88	1.18	4359
200umtrid5_xy27.nd2	200um	tri	d5	380	9				0	24.95	28.76	138.15	137.05	13	0.82	1.02	4284
200umtrid5_xy28.nd2	200um	tri	d5	381	1				0	32.25	25.17	97.01	93.35	17.69	0.23	0.62	1667
200umtrid5_xy28.nd2	200um	tri	d5	381	2				0	26.62	25.65	119.65	113.37	13.45	0.96	0.83	2523
200umtrid5_xy28.nd2	200um	tri	d5	381	3				0	33.27	30.16	115.97	124.46	13.6	0.84	0.91	2657
200umtrid5_xy28.nd2	200um	tri	d5	381	4				0	25.86	40.27	65.98	81.8	12.53	0.97	0.54	2570
200umtrid5_xy28.nd2	200um	tri	d5	381	5				0	33.76	28.63	200.9	190.7	20.62	0.83	0.85	3544
200umtrid5_xy28.nd2	200um	tri	d5	381	6				1	18.37	22.48	284.58	231.99	44.69	0.78	0.87	15097
200umtrid5_xy28.nd2	200um	tri	d5	381	7				1	15.73	28.46	183.32	130.31	27.46	0.8	0.9	4824
200umtrid5_xy28.nd2	200um	tri	d5	381	8				1	21.17	25.65	223.56	176.22	29.02	0.85	0.74	7339
200umtrid5_xy28.nd2	200um	tri	d5	381	9				1	21.01	28.56	234.41	219.81	26.25	0.88	1.02	6245
200umtrid5_xy28.nd2	200um	tri	d5	381	10				0	25.07	26.91	99.29	90.2	12.17	0.91	0.59	3812
200umtrid5_xy29.nd2	200um	tri	d5	382	1				0	25.64	22.48	129.49	92.54	36	0.75	1.22	13302
200umtrid5_xy29.nd2	200um	tri	d5	382	2				0	28.66	27.39	108.02	97.67	19.1	0.9	0.66	4375
200umtrid5_xy29.nd2	200um	tri	d5	382	3				0	28.33	28.98	194.3	145	29.7	0.81	1.04	9474
200umtrid5_xy29.nd2	200um	tri	d5	382	4				0	30.47	26.23	84.87	99.61	19.72	0.87	0.66	4719
200umtrid5_xy29.nd2	200um	tri	d5	382	5				0	21.76	20.48	159.9	143.42	27.66	0.88	0.83	6801
200umtrid5_xy29.nd2	200um	tri	d5	382	6				0	23.94	28.91	224.59	219.12	29.97	0.64	1	5797
200umtrid5_xy29.nd2	200um	tri	d5	382	7				1	18	17.34	237.63	207.56	78	0.76	1.02	44405
200umtrid5_xy29.nd2	200um	tri	d5	382	8				0	24.26	26.11	128.8	100.76	41.05	0.88	0.88	14543
200umtrid5_xy3.nd2	200um	tri	d5	383	1				0	27.49	23.87	103.67	92.8	17.46	0.75	0.97	2970
200umtrid5_xy3.nd2	200um	tri	d5	383	2				0	26.97	29.97	197.44	200.19	9	0.92	0.76	2047
200umtrid5_xy3.nd2	200um	tri	d5	383	3				0	29.33	26.35	186.99	157.34	24.6	0.36	0.68	6371
200umtrid5_xy3.nd2	200um	tri	d5	383	4				0	21.59	23.11	238.97	209.13	19.85	0.84	0.7	3883
200umtrid5_xy3.nd2	200um	tri	d5	383	5				1	19.48	18	203.89	206.41	33.06	0.89	1.08	12070
200umtrid5_xy3.nd2	200um	tri	d5	383	6				0	26.16	26.23	211.31	191.52	13	0.88	0.7	1777
200umtrid5_xy3.nd2	200um	tri	d5	383	7				0	27.59	26.06	148.94	155.85	12.81	0.92	0.83	2646
200umtrid5_xy3.nd2	200um	tri	d5	383	8				0	32.35	28.82	206.11	194.59	15.23	0.9	0.79	2025
200umtrid5_xy3.nd2	200um	tri	d5	383	9				0	27.4	22.41	165.9	204.86	14.32	0.61	0.72	2361
200umtrid5_xy3.nd2	200um	tri	d5	383	10				0	27.94	26.59	187.71	152.18	17.89	0.78	0.9	2958
200umtrid5_xy30.nd2	200um	tri	d5	384	1				0	29.34	22.09	138.27	92.01	18.11	0.75	1.13	2708
200umtrid5_xy30.nd2	200um	tri	d5	384	2				0	23.33	23.01	284.2	219.4	79.4	0.82	1.75	63700
200umtrid5_xy30.nd2	200um	tri	d5	384	3				0	29.96	29.55	100.38	105.59	13.15	0.93	0.73	1872
200umtrid5_xy30.nd2	200um	tri	d5	384	4				0	20.58	34.93	115.52	117.5	10.63	0.98	0.92	2537
200umtrid5_xy31.nd2	200um	tri	d5	385	1				0	21.87	34.26	142.14	132.74	8.94	0.96	0.78	1574
200umtrid5_xy31.nd2	200um	tri	d5	385	2				0	26.28	31.26	160.5	125.28	8	0.77	0.94	1877
200umtrid5_xy31.nd2	200um	tri	d5	385	3				0	27.77	26.33	201.43	179.71	12.21	0.87	0.79	2255
200umtrid5_xy31.nd2	200um	tri	d5	385	4				1	17.85	16.22	280.55	241.62	65	0.67	0.88	29810
200umtrid5_xy31.nd2	200um	tri	d5	385	5				0	20.46	29.27	199.95	134.83	19	0.72	1.28	2623
200umtrid5_xy31.nd2	200um	tri	d5	385	6				0	25.06	28.33	247.61	253.04	13.04	0.54	0.91	1895
200umtrid5_xy31.nd2	200um	tri	d5	385	7				1	21.34	25.51	184.57	129.71	44.38	0.6	1.03	16077
200umtrid5_xy31.nd2	200um	tri	d5	385	8				0	36.1	21.08	147.52	140.66	12.37	0.94	0.79	2224
200umtrid5_xy32.nd2	200um	tri	d5	386	1				1	16.22	14.82	311.34	247.86	48.51	0.78	1.09	17058
200umtrid5_xy32.nd2	200um	tri	d5	386	2				0	33.91	27.96	145.32	139.67	15.65	0.76	0.94	4810
200umtrid5_xy32.nd2	200um	tri	d5	386	3				0	24.62	24.51	202.98	196.88	12.08	0.9	0.75	2043
200umtrid5_xy33.nd2	200um	tri	d5	387	1				0	28.29	32.61	240.85	198.28	18.68	0.91	0.73	2514
200umtrid5_xy33.nd2	200um	tri	d5	387	2				1	20.88	23.91	237.6	207.7	49.68	0.91	0.75	34349
200umtrid5_xy33.nd2	200um	tri	d5	387	3				0	23.46	25.25	87.63	84.02	20	0.9	0.66	5476
200umtrid5_xy34.nd2	200um	tri	d5	388	1				0	28.91	35.21	198.88	222.02	22.63	0.82	0.89	5851
200umtrid5_xy34.nd2	200um	tri	d5	388	2				0	26.52	28.08	246.04	176.52	58.01	0.87	0.81	29054
200umtrid5_xy34.nd2	200um	tri	d5	388	3				0	23.46	29.03	238.53	200.3	49.04	0.95	0.93	24295
200umtrid5_xy34.nd2	200um	tri	d5	388	4				0	26.99	24.46	117.11	123.95	10.05	0.91	0.79	2297
200umtrid5_xy34.nd2	200um	tri	d5	388	5				0	32.87	40.14	101.69	77.34	31.62	0.72	0.79	5406
200umtrid5_xy35.nd2	200um	tri	d5	389	1				0	42.34	33.94	89.41	86.72	13.6	0.88	0.77	2285
200umtrid5_xy35.nd2	200um	tri	d5	389	2				1	18.86	22.82	228.28	193.76	29.07	0.91	1.19	8492
200umtrid5_xy35.nd2	200um	tri	d5	389	3				1	18.96	20.53	314.75	264.72	85.76	0.45	0.97	48536
200umtrid5_xy35.nd2	200um	tri	d5	389	4				0	27.54	25.25	71.61	86.02	9.49	0.96	0.89	1890
200umtrid5_xy35.nd2	200um	tri	d5	389	5				0	30.33	25.02	330.62	274.55	16	0.8	0.78	1672
200umtrid5_xy36.nd2	200um	tri	d5	390	1				0	22.39	28.47	87.46	65.23	27.73	0.86	1.16	6301
200umtrid5_xy36.nd2	200um	tri	d5	390	2				1	22	27.14	237.95	166.6	31.78	0.93	0.96	14904
200umtrid5_xy36.nd2	200um	tri	d5	390	3				0	24.32	27.22	184.3	120.22	50.6	0.59	0.85	14667
200umtrid5_xy36.nd2	200um	tri	d5	390	4				1	20.96	22	252.01	239.22	43.1	0.95	0.79	24193
200umtrid5_xy36.nd2	200um	tri	d5	390	5				0	21.19	28.25	253.85	281.38	17.72	0.86	0.92	2698
200umtrid5_xy36.nd2	200um	tri	d5	390	6				0	29.45	31.25	142.94	150.19	18.97	0.83	0.82	2636
200umtrid5_xy36.nd2	200um	tri	d5	390	7				0	31.02	27.55	26.43	24.86	20	0.44	1.41	1655
200umtrid5_xy37.nd2	200um	tri	d5	391	1				0	16.95	23.34	153.65	142.8	30.02	0.76	0.83	5542
200umtrid5_xy37.nd2	200um	tri	d5	391	2				0	26.94	25.07	86.76	83.49	15.81	0.94	0.67	2631
200umtrid5_xy37.nd2	200um	tri	d5	391	3				0	26.56	20.29	158.26	104.23	17.09	0.89	1.15	3011
200umtrid5_xy37.nd2	200um	tri	d5	391	4				0	20.85	19.06	178.28	180.58	12.37	0.89	1.05	1840
200umtrid5_xy37.nd2	200um	tri	d5	391	5				0	20.75	15.8	142.97	106.05	39.56	0.91	0.96	15650
200umtrid5_xy37.nd2	200um	tri	d5	391	6				0	24.91	29.16	96.3	85.44	14.21	0.56	0.68	1900
200umtrid5_xy37.nd2	200um	tri	d5	391	7				0	31.93	37.2	120.67	114.35	9.43	0.96	0.62	1605
200umtrid5_xy37.nd2	200um	tri	d5	391	8				0	22.33	27.22	77.92	87.13	13.6	0.94	0.5	1682
200umtrid5_xy37.nd2	200um	tri	d5	391	9				0	32.24	31.07	49.44	40.13	23.26	0.78	0.69	2727
200umtrid5_xy37.nd2	200um	tri	d5	391	10				0	23.24	22.95	95.6	96.1	9.06	0.75	0.88	2291
200umtrid5_xy38.nd2	200um	tri	d5	392	1				0	35.52	26.19	59.9	66.77	9.22	0.67	0.66	1798
200umtrid5_xy38.nd2	200um	tri	d5	392	2				0	22.67	32.9	96.23	94.18	12.21	0.67	0.64	1986
200umtrid5_xy38.nd2	200um	tri	d5	392	3				1	17.25	25.62	229.66	213.8	53.49	0.29	0.91	17965
200umtrid5_xy38.nd2	200um	tri	d5	392	4				0	27.85	30.55	95.11	74.87	19.8	0.96	0.86	5782
200umtrid5_xy38.nd2	200um	tri	d5	392	5				0	31.36	27.34	259.5	227.04	29.07	0.45	1.1	4241
200umtrid5_xy38.nd2	200um	tri	d5	392	6				0	35.08	30.44	319.92	393.36	21	0.65	1.19	2037
200umtrid5_xy38.nd2	200um	tri	d5	392	7				0	28.9	31.42	275.63	256.64	29.7	0.9	0.98	13381
200umtrid5_xy38.nd2	200um	tri	d5	392	8				0	26.48	33.58	134.05	135.37	20.62	0.64	1.38	2088
200umtrid5_xy38.nd2	200um	tri	d5	392	9				0	24.49	25.97	119.38	173.78	15.52	0.95	0.68	2123
200umtrid5_xy38.nd2	200um	tri	d5	392	10				0	23.91	28.71	165.9	123.5	11.18	0.83	0.97	2527
200umtrid5_xy39.nd2	200um	tri	d5	393	1				0	26.51	38.66	100.5	96.7	9	0.97	0.79	1894
200umtrid5_xy39.nd2	200um	tri	d5	393	2				0	19.02	28.77	206.78	227.21	18.03	0.5	0.78	1914
200umtrid5_xy39.nd2	200um	tri	d5	393	3				0	27.44	22.42	224.36	183.55	14.87	0.86	0.9	2972
200umtrid5_xy39.nd2	200um	tri	d5	393	4				0	30	26.55	211.64	102.15	17.49	0.92	1.18	2207
200umtrid5_xy4.nd2	200um	tri	d5	394	1				0	27.15	18.72	108.17	93.78	8	0.89	0.85	1593
200umtrid5_xy4.nd2	200um	tri	d5	394	2				1	25.11	17.54	323.09	249.6	31.06	0.87	1.01	12263
200umtrid5_xy4.nd2	200um	tri	d5	394	3				0	24.79	20.46	145.76	115.77	13.89	0.89	0.84	2678
200umtrid5_xy40.nd2	200um	tri	d5	395	1				1	27.34	20.08	356.46	276.18	33.97	0.68	0.89	7632
200umtrid5_xy40.nd2	200um	tri	d5	395	2				0	30.1	27.1	394.93	371.61	19.03	0.68	0.86	2194
200umtrid5_xy40.nd2	200um	tri	d5	395	3				1	24.69	16.3	366.97	285.01	30.41	0.45	0.9	5449
200umtrid5_xy40.nd2	200um	tri	d5	395	4				0	26.71	21.09	332.62	217.7	13	0.87	1.33	2014
200umtrid5_xy41.nd2	200um	tri	d5	396	1				0	32.64	22.55	96.1	100.21	22.2	0.5	2.35	2338
200umtrid5_xy41.nd2	200um	tri	d5	396	2				1	21.99	24.62	194.68	172.28	51.74	0.66	0.91	25744
200umtrid5_xy41.nd2	200um	tri	d5	396	3				0	32.59	34.25	155.19	92.53	23.35	0.95	0.77	5487
200umtrid5_xy41.nd2	200um	tri	d5	396	4				0	30.99	31.43	183.27	169.16	28.46	0.78	0.92	7246
200umtrid5_xy41.nd2	200um	tri	d5	396	5				0	22.43	22.18	268.15	214.6	48.8	0.82	0.83	18219
200umtrid5_xy42.nd2	200um	tri	d5	397	1				0	24.33	26.35	70.25	91.29	12.04	0.97	0.9	2134
200umtrid5_xy42.nd2	200um	tri	d5	397	2				0	26.62	30.17	134.9	103.05	11	0.97	0.58	2305
200umtrid5_xy42.nd2	200um	tri	d5	397	3				0	26.66	32.43	118.42	102.93	11.66	0.96	0.97	1868
200umtrid5_xy42.nd2	200um	tri	d5	397	4				1	14.71	18.09	184.85	148.95	70.01	0.63	1.05	28318
200umtrid5_xy42.nd2	200um	tri	d5	397	5				0	24.95	27.46	160.97	159.5	11.31	0.55	0.85	1705
200umtrid5_xy42.nd2	200um	tri	d5	397	6				0	24.61	27.54	188.73	182.78	23.43	0.52	0.91	3540
200umtrid5_xy42.nd2	200um	tri	d5	397	7				0	26.03	27.89	233.83	247.39	12.73	0.85	0.87	1965
200umtrid5_xy42.nd2	200um	tri	d5	397	8				1	20.49	20.03	282.42	212.81	41.11	0.88	0.84	14001
200umtrid5_xy43.nd2	200um	tri	d5	398	1				1	18.42	24.87	205.33	172.52	37.48	0.93	0.93	14241
200umtrid5_xy43.nd2	200um	tri	d5	398	2				1	13.82	17.42	296.31	244.23	91.08	0.57	1.09	59810
200umtrid5_xy44.nd2	200um	tri	d5	399	1				0	26.15	27.13	131.91	132.92	24.52	0.87	0.72	7879
200umtrid5_xy44.nd2	200um	tri	d5	399	2				0	26.24	31.61	146.08	139.7	51.11	0.86	0.77	20730
200umtrid5_xy44.nd2	200um	tri	d5	399	3				0	30.9	25.27	101.33	81.49	20.88	0.8	0.71	3542
200umtrid5_xy44.nd2	200um	tri	d5	399	4				1	17.92	16.14	277.54	242.04	20.1	0.9	0.78	4650
200umtrid5_xy44.nd2	200um	tri	d5	399	5				0	27.4	20.53	90.31	72.42	28.02	0.98	1.07	14686
200umtrid5_xy44.nd2	200um	tri	d5	399	6				1	13.64	18.88	233.33	182.16	46.52	0.89	0.91	22334
200umtrid5_xy44.nd2	200um	tri	d5	399	7				1	20.6	26.96	224.9	205.33	41.73	0.66	1.23	11096
200umtrid5_xy45.nd2	200um	tri	d5	400	1				0	25.07	28.99	124.86	125.22	14.32	0.52	0.7	1787
200umtrid5_xy45.nd2	200um	tri	d5	400	2				0	20.31	26.64	279.57	234.89	8.25	0.94	0.83	1743
200umtrid5_xy45.nd2	200um	tri	d5	400	3				0	26.99	29.59	272.85	245.06	51.35	0.92	0.79	27670
200umtrid5_xy45.nd2	200um	tri	d5	400	4				0	21.02	24.33	173.08	156.39	17.49	0.86	1.06	3588
200umtrid5_xy45.nd2	200um	tri	d5	400	5				0	26.24	30.1	193.9	191.22	28	0.88	0.57	5989
200umtrid5_xy45.nd2	200um	tri	d5	400	6				1	21.93	25.35	212.51	217.94	19.7	0.91	0.75	4951
200umtrid5_xy45.nd2	200um	tri	d5	400	7				1	18.03	14.34	233.95	185.52	63.25	0.56	0.9	24635
200umtrid5_xy45.nd2	200um	tri	d5	400	8				0	25.32	30.1	113.7	111.77	15	0.7	0.84	1633
200umtrid5_xy46.nd2	200um	tri	d5	401	1				0	31.44	23.94	101.28	113.99	8	0.99	0.87	1658
200umtrid5_xy46.nd2	200um	tri	d5	401	2				0	26.35	24.06	143.14	97.6	10.63	0.98	0.81	2056
200umtrid5_xy46.nd2	200um	tri	d5	401	3				0	28.3	30.17	102.32	77.34	17.69	0.76	0.6	2416
200umtrid5_xy46.nd2	200um	tri	d5	401	4				0	29.09	28.28	232.47	202.44	19.1	0.8	0.91	4651
200umtrid5_xy46.nd2	200um	tri	d5	401	5				0	24.84	27.79	199.27	168.43	33.24	0.73	1	11184
200umtrid5_xy46.nd2	200um	tri	d5	401	6				1	17.54	21.03	224.66	187.74	52	0.5	1.05	15578
200umtrid5_xy46.nd2	200um	tri	d5	401	7				0	23.01	29.6	148.01	138.82	33.94	0.93	0.88	14315
200umtrid5_xy46.nd2	200um	tri	d5	401	8				0	31.15	27.68	69.74	54.28	20.81	0.89	0.6	3645
200umtrid5_xy47.nd2	200um	tri	d5	402	1				0	27.48	19.26	99.75	123.44	12	0.87	0.86	1680
200umtrid5_xy47.nd2	200um	tri	d5	402	2				0	29.73	27.24	68.68	79.09	21.93	0.66	0.69	2914
200umtrid5_xy47.nd2	200um	tri	d5	402	3				0	16.35	26.02	175.21	155.49	16.97	0.8	1.12	2324
200umtrid5_xy47.nd2	200um	tri	d5	402	4				1	20.45	22	221.67	165.54	43.46	0.91	1	36394
200umtrid5_xy47.nd2	200um	tri	d5	402	5				0	21.15	19.46	174.3	121.67	11.4	0.8	0.6	2048
200umtrid5_xy48.nd2	200um	tri	d5	403	1				1	14.41	13.12	288.29	218.5	49.82	0.37	0.96	14781
200umtrid5_xy48.nd2	200um	tri	d5	403	2				0	17.26	23.84	102.95	93.3	24.21	0.93	0.82	5548
200umtrid5_xy48.nd2	200um	tri	d5	403	3				0	33.81	29.42	180.52	127.58	13.6	0.91	0.98	2172
200umtrid5_xy48.nd2	200um	tri	d5	403	4				0	30.14	26.11	158.12	95.35	11.66	0.92	0.9	1667
200umtrid5_xy49.nd2	200um	tri	d5	404	1				0	28.15	32.05	139.8	98.02	11.66	0.69	0.77	1675
200umtrid5_xy49.nd2	200um	tri	d5	404	2				1	21.82	18.7	225.13	148.59	20.52	0.75	0.82	3702
200umtrid5_xy49.nd2	200um	tri	d5	404	3				0	34.61	28.5	240.49	185.81	16.12	0.88	1.5	2488
200umtrid5_xy5.nd2	200um	tri	d5	405	1				0	26.76	30.37	96.6	98.45	13.6	0.96	0.74	2522
200umtrid5_xy5.nd2	200um	tri	d5	405	2				0	33.47	35.22	136.1	88.82	26.17	0.91	1.06	14146
200umtrid5_xy5.nd2	200um	tri	d5	405	3				0	28.44	35.74	85.01	75.67	14.76	0.98	0.55	3093
200umtrid5_xy5.nd2	200um	tri	d5	405	4				0	25.66	35.31	144	174.98	15	0.92	0.91	3305
200umtrid5_xy5.nd2	200um	tri	d5	405	5				1	20.69	22.38	213.43	152.13	48.85	0.65	1.16	23149
200umtrid5_xy5.nd2	200um	tri	d5	405	6				1	21.18	13.53	210.44	162.47	50.45	0.85	0.9	17736
200umtrid5_xy5.nd2	200um	tri	d5	405	7				0	18.18	21.59	112.23	75.47	29.15	0.95	0.65	7025
200umtrid5_xy5.nd2	200um	tri	d5	405	8				0	21.04	26.45	129.73	124.84	20.12	0.69	0.66	2897
200umtrid5_xy5.nd2	200um	tri	d5	405	9				0	31.12	32.89	96.08	61.46	15.26	0.82	0.82	1969
200umtrid5_xy50.nd2	200um	tri	d5	406	1				0	19.09	24.24	187.02	188.71	7.21	1	1.1	1776
200umtrid5_xy50.nd2	200um	tri	d5	406	2				0	32.88	26.47	88.44	97.2	30.41	0.94	1.24	10099
200umtrid5_xy50.nd2	200um	tri	d5	406	3				0	31.06	21.97	166.22	144.92	12.04	0.92	0.68	1784
200umtrid5_xy50.nd2	200um	tri	d5	406	4				0	31.59	35.26	182.17	132.06	14.14	0.88	0.95	2830
200umtrid5_xy50.nd2	200um	tri	d5	406	5				1	16.63	16.11	198.72	131.83	25.3	0.72	0.82	5735
200umtrid5_xy50.nd2	200um	tri	d5	406	6				0	24.86	23.43	143.27	88.63	14.14	0.85	0.82	2164
200umtrid5_xy51.nd2	200um	tri	d5	407	1				0	19.24	28.56	100.14	66.56	12	0.97	0.75	1803
200umtrid5_xy51.nd2	200um	tri	d5	407	2				1	19.14	17.2	212.21	149.47	74.69	0.82	1.02	43138
200umtrid5_xy51.nd2	200um	tri	d5	407	3				0	24.17	33.25	112.45	139.99	16.12	0.89	0.9	2250
200umtrid5_xy51.nd2	200um	tri	d5	407	4				0	29.06	24.28	182.89	147.96	15.23	0.9	0.8	2527
200umtrid5_xy51.nd2	200um	tri	d5	407	5				0	24.07	26.69	86.98	97.87	21.93	0.9	1.04	5636
200umtrid5_xy51.nd2	200um	tri	d5	407	6				0	26.19	25.45	115.22	99.15	19.21	0.88	0.62	2562
200umtrid5_xy51.nd2	200um	tri	d5	407	7				0	31.43	26.69	80.32	64.3	21	0.7	0.65	7120
200umtrid5_xy52.nd2	200um	tri	d5	408	1				1	25.92	20.73	264	198.15	41.15	0.85	1.32	29673
200umtrid5_xy52.nd2	200um	tri	d5	408	2				0	26.19	26.41	124.22	93.94	11.31	0.95	0.9	2142
200umtrid5_xy52.nd2	200um	tri	d5	408	3				0	19.47	28.12	176.95	167.1	17.8	0.53	0.99	2210
200umtrid5_xy52.nd2	200um	tri	d5	408	4				0	18.53	22.42	198.84	204.56	13.04	0.78	0.64	2308
200umtrid5_xy53.nd2	200um	tri	d5	409	1				0	30.03	31.9	169.57	128.17	22.02	0.86	0.66	5644
200umtrid5_xy53.nd2	200um	tri	d5	409	2				0	31.59	33.25	214.97	234.61	25.63	0.9	1.09	5456
200umtrid5_xy53.nd2	200um	tri	d5	409	3				1	23.4	20.54	236.85	204.28	42.19	0.86	0.89	25414
200umtrid5_xy53.nd2	200um	tri	d5	409	4				1	17.18	28.18	216.1	163.75	20.25	0.82	1.11	2842
200umtrid5_xy53.nd2	200um	tri	d5	409	5				0	20.56	23.25	137.28	156.27	12.17	0.97	0.9	2366
200umtrid5_xy53.nd2	200um	tri	d5	409	6				1	18.88	16.27	300.05	212.62	76.55	0.78	0.85	59359
200umtrid5_xy54.nd2	200um	tri	d5	410	1				0	28.76	23.79	306.11	314.53	40.5	0.76	0.96	13346
200umtrid5_xy54.nd2	200um	tri	d5	410	2				0	25.97	34.35	270.24	309.09	13.6	0.95	0.9	2549
200umtrid5_xy54.nd2	200um	tri	d5	410	3				1	18.65	23.44	208.13	162.59	37.74	0.7	0.98	10534
200umtrid5_xy54.nd2	200um	tri	d5	410	4				0	25.62	27.05	267.83	297.38	31.24	0.9	1.17	11137
200umtrid5_xy54.nd2	200um	tri	d5	410	5				0	23.34	25.89	188.36	207.3	22.36	0.9	1.27	3065
200umtrid5_xy54.nd2	200um	tri	d5	410	6				0	15.63	25.01	157.14	101.24	22	0.94	1.02	7380
200umtrid5_xy55.nd2	200um	tri	d5	411	1				1	13.79	21.61	260.32	217.16	61.13	0.83	0.99	31904
200umtrid5_xy55.nd2	200um	tri	d5	411	2				0	25.73	28.46	168.75	110.83	10.63	0.58	0.78	1636
200umtrid5_xy55.nd2	200um	tri	d5	411	3				0	25.77	24.31	218.8	185.95	34.71	0.68	1.09	9481
200umtrid5_xy56.nd2	200um	tri	d5	412	1				0	28.18	25.97	88.48	102.05	11	0.97	0.74	1686
200umtrid5_xy56.nd2	200um	tri	d5	412	2				1	21.45	17.31	216.8	184.63	42.72	0.9	1.11	19650
200umtrid5_xy56.nd2	200um	tri	d5	412	3				0	23.51	22.71	254.85	224.18	17.46	0.91	1.02	2707
200umtrid5_xy56.nd2	200um	tri	d5	412	4				0	23.33	30.12	92.96	93.53	13.6	0.92	0.55	2513
200umtrid5_xy56.nd2	200um	tri	d5	412	5				0	29.75	25.6	162.73	151.2	13.45	0.69	0.8	1631
200umtrid5_xy56.nd2	200um	tri	d5	412	6				1	19.05	18.56	206.11	204.89	37.12	0.78	0.93	12460
200umtrid5_xy56.nd2	200um	tri	d5	412	7				1	17.77	29.23	215.85	230.28	19.65	0.69	0.85	2519
200umtrid5_xy56.nd2	200um	tri	d5	412	8				0	29.84	34.35	199.44	216.27	23.02	0.84	0.91	3137
200umtrid5_xy56.nd2	200um	tri	d5	412	9				0	25.06	17.64	171.21	135.62	13.6	0.85	0.81	3583
200umtrid5_xy57.nd2	200um	tri	d5	413	1				0	28.03	23.08	100.24	93.45	14.14	0.84	0.57	2327
200umtrid5_xy57.nd2	200um	tri	d5	413	2				0	33.25	32.55	117.95	78.88	9.49	0.99	0.93	3983
200umtrid5_xy57.nd2	200um	tri	d5	413	3				1	13.14	29.85	219.16	197.72	24.84	0.94	0.78	5758
200umtrid5_xy57.nd2	200um	tri	d5	413	4				0	28.05	28.1	258.95	213.85	24.76	0.87	1.22	4266
200umtrid5_xy57.nd2	200um	tri	d5	413	5				0	28.04	24.46	81.81	58.21	23.35	0.78	0.78	4034
200umtrid5_xy57.nd2	200um	tri	d5	413	6				0	26.21	24.7	193.23	165.4	17.69	0.77	1.18	7749
200umtrid5_xy57.nd2	200um	tri	d5	413	7				0	26.61	29.44	56.7	54.28	33.96	0.82	1.01	10403
200umtrid5_xy57.nd2	200um	tri	d5	413	8				0	22.86	18.48	145.83	109.94	14.56	0.87	1.17	3459
200umtrid5_xy58.nd2	200um	tri	d5	414	1				0	22.3	22.42	68.32	55.09	10.77	0.89	1.04	1944
200umtrid5_xy58.nd2	200um	tri	d5	414	2				0	27.99	26.98	69.16	77.02	20.62	0.88	1.3	4493
200umtrid5_xy58.nd2	200um	tri	d5	414	3				0	26.65	24.7	57.13	63.52	17.8	0.72	0.72	1959
200umtrid5_xy58.nd2	200um	tri	d5	414	4				0	21.04	23.34	215.17	155.02	17	0.85	0.72	3813
200umtrid5_xy59.nd2	200um	tri	d5	415	1				0	27.21	35.8	111.7	80.45	29.07	0.73	0.77	5683
200umtrid5_xy59.nd2	200um	tri	d5	415	2				0	31.11	25.35	173.25	199.95	17.03	0.86	0.84	2125
200umtrid5_xy59.nd2	200um	tri	d5	415	3				0	21.4	32.95	109.61	110.95	9.85	0.93	0.79	1740
200umtrid5_xy59.nd2	200um	tri	d5	415	4				0	27.86	28.32	91.84	90.85	27.59	0.93	0.56	6683
200umtrid5_xy59.nd2	200um	tri	d5	415	5				0	25.24	26.14	387.35	392.32	18.6	0.52	1.19	2529
200umtrid5_xy59.nd2	200um	tri	d5	415	6				1	20.97	19.46	273.82	221.71	31.06	0.81	1	5737
200umtrid5_xy59.nd2	200um	tri	d5	415	7				1	28.06	20.73	345.86	277.21	22.47	0.72	0.92	4176
200umtrid5_xy59.nd2	200um	tri	d5	415	8				0	23.16	20.11	66.58	93.78	12.53	0.96	0.52	1962
200umtrid5_xy59.nd2	200um	tri	d5	415	9				0	25.96	23.91	178.65	164.97	26.02	0.91	0.73	7106
200umtrid5_xy59.nd2	200um	tri	d5	415	10				0	20.54	28.54	129.92	147.02	9.22	0.94	0.64	1835
200umtrid5_xy6.nd2	200um	tri	d5	416	1				0	27.76	29.31	160.29	132.17	12.65	0.94	1.09	3600
200umtrid5_xy6.nd2	200um	tri	d5	416	2				1	27.75	21.96	193.45	141.38	19.65	0.82	0.82	4627
200umtrid5_xy6.nd2	200um	tri	d5	416	3				0	30	26.95	89.43	68.5	18.36	0.86	1.39	2740
200umtrid5_xy6.nd2	200um	tri	d5	416	4				0	27.03	23.28	76.4	72.41	14.87	0.9	1.47	1771
200umtrid5_xy60.nd2	200um	tri	d5	417	1				0	27.97	32.51	80.57	100.7	18.38	0.38	0.73	4509
200umtrid5_xy60.nd2	200um	tri	d5	417	2				0	27.93	32.76	141.5	131.45	9.9	0.96	0.73	2018
200umtrid5_xy60.nd2	200um	tri	d5	417	3				0	24.54	29.92	101.58	99.08	27.29	0.94	0.84	10049
200umtrid5_xy60.nd2	200um	tri	d5	417	4				1	18.89	21.69	285.99	219.95	58.67	0.85	0.94	46737
200umtrid5_xy60.nd2	200um	tri	d5	417	5				0	19.92	25.58	126.74	100.71	16.4	0.81	0.84	2954
200umtrid5_xy61.nd2	200um	tri	d5	418	1				0	21.3	22.77	125.96	122.98	16.12	0.95	0.81	5238
200umtrid5_xy61.nd2	200um	tri	d5	418	2				1	25.23	20.09	295.57	252.07	33.97	0.59	1.16	10413
200umtrid5_xy61.nd2	200um	tri	d5	418	3				0	20.64	26.42	113.19	133.51	17.69	0.74	0.9	3450
200umtrid5_xy61.nd2	200um	tri	d5	418	4				1	21.06	27.71	273.49	218	47.38	0.89	0.92	23569
200umtrid5_xy61.nd2	200um	tri	d5	418	5				0	23.3	28.38	174.95	166.6	13	0.86	0.68	2447
200umtrid5_xy61.nd2	200um	tri	d5	418	6				0	28.75	23.24	126.31	110	13	0.94	0.79	4363
200umtrid5_xy62.nd2	200um	tri	d5	419	1				0	25.15	27.76	48.48	63.58	24.6	0.62	0.75	3612
200umtrid5_xy62.nd2	200um	tri	d5	419	2				0	29.9	28.74	147.47	89.49	7.21	0.96	0.83	1653
200umtrid5_xy62.nd2	200um	tri	d5	419	3				0	24.87	27.03	245.33	255.08	19.24	0.89	1.13	3817
200umtrid5_xy62.nd2	200um	tri	d5	419	4				0	28.6	23.1	163.51	236.35	10.63	0.97	0.79	1784
200umtrid5_xy62.nd2	200um	tri	d5	419	5				0	20.31	22.27	342.3	242.69	12.17	0.96	0.83	2051
200umtrid5_xy62.nd2	200um	tri	d5	419	6				0	17.03	31.16	105.13	129.65	14.21	0.87	0.89	2451
200umtrid5_xy62.nd2	200um	tri	d5	419	7				0	19.25	23.77	112.57	92.73	17.09	0.92	0.85	3462
200umtrid5_xy63.nd2	200um	tri	d5	420	1				0	19.71	31.52	207.05	132.01	14.76	0.86	1.03	5352
200umtrid5_xy63.nd2	200um	tri	d5	420	2				1	18.13	22.81	186.39	154.02	40.46	0.63	0.8	9471
200umtrid5_xy63.nd2	200um	tri	d5	420	3				1	21.42	19.98	187.68	157.84	32.89	0.92	0.86	14389
200umtrid5_xy63.nd2	200um	tri	d5	420	4				0	25.53	22.92	115.53	160.22	18.03	0.83	0.8	2701
200umtrid5_xy63.nd2	200um	tri	d5	420	5				0	26.98	31.96	112.13	84.21	26.02	0.97	0.71	15099
200umtrid5_xy63.nd2	200um	tri	d5	420	6				0	22.52	23.49	158.88	170.08	18.36	0.94	1.27	4562
200umtrid5_xy64.nd2	200um	tri	d5	421	1				0	35.24	33.61	156.12	134.36	18.25	0.77	1.21	2359
200umtrid5_xy64.nd2	200um	tri	d5	421	2				1	26.15	21.9	210.35	144.1	26.93	0.93	0.9	9156
200umtrid5_xy64.nd2	200um	tri	d5	421	3				0	25.76	22.43	149.09	119.82	13.34	0.59	1.11	2093
200umtrid5_xy64.nd2	200um	tri	d5	421	4				0	26.08	32.1	188.77	147.71	35.11	0.79	1.32	9967
200umtrid5_xy64.nd2	200um	tri	d5	421	5				1	13.64	21.73	245.93	193.75	51.48	0.42	0.92	12981
200umtrid5_xy64.nd2	200um	tri	d5	421	6				0	32	29.24	231.14	264.33	36.69	0.81	1.44	9280
200umtrid5_xy64.nd2	200um	tri	d5	421	7				0	24.08	28.69	245.33	186.01	17.72	0.87	0.99	2636
200umtrid5_xy64.nd2	200um	tri	d5	421	8				0	33.28	28.44	318.16	278	22.09	0.35	1.39	2259
200umtrid5_xy64.nd2	200um	tri	d5	421	9				0	36.37	31.81	249.85	255.13	14	0.94	1.24	1702
200umtrid5_xy65.nd2	200um	tri	d5	422	1				0	26.33	31.58	222.46	141.33	26.08	0.86	0.69	6170
200umtrid5_xy65.nd2	200um	tri	d5	422	2				0	24.89	25.27	191.26	131.69	46.04	0.79	0.83	15681
200umtrid5_xy65.nd2	200um	tri	d5	422	3				1	20.35	23.74	213.75	155.33	47.43	0.77	0.82	20303
200umtrid5_xy65.nd2	200um	tri	d5	422	4				1	20.33	25.93	201.3	208.78	28.43	0.83	1.05	10118
200umtrid5_xy65.nd2	200um	tri	d5	422	5				0	19.92	23.51	146.47	129.66	14.04	0.96	0.83	2596
200umtrid5_xy65.nd2	200um	tri	d5	422	6				0	25.81	30.19	122	102.35	30.48	0.95	0.72	11773
200umtrid5_xy66.nd2	200um	tri	d5	423	1				1	13.94	18.29	221.12	154.93	38.28	0.77	1.26	9163
200umtrid5_xy66.nd2	200um	tri	d5	423	2				0	25.65	23.37	276.87	168.86	21.54	0.88	1.51	5212
200umtrid5_xy66.nd2	200um	tri	d5	423	3				0	21.56	33.73	178.61	144.7	17.8	0.71	1.25	3875
200umtrid5_xy66.nd2	200um	tri	d5	423	4				0	31.61	26.95	251.24	239.62	18.25	0.58	0.8	1724
200umtrid5_xy66.nd2	200um	tri	d5	423	5				1	19.39	20.55	206.33	150.68	50	0.53	1.07	15225
200umtrid5_xy66.nd2	200um	tri	d5	423	6				0	16.23	22.71	98.97	111.76	16.49	0.67	0.64	1953
200umtrid5_xy66.nd2	200um	tri	d5	423	7				0	28.88	29.66	123.57	111.57	37.22	0.9	0.67	10098
200umtrid5_xy67.nd2	200um	tri	d5	424	1				0	27.52	27.32	81.54	84.19	12.65	0.91	0.68	1669
200umtrid5_xy67.nd2	200um	tri	d5	424	2				1	17.31	19.05	273.27	239.63	38.33	0.73	0.94	9305
200umtrid5_xy67.nd2	200um	tri	d5	424	3				1	14.85	20.33	262.48	244.85	48.47	0.67	1.15	15650
200umtrid5_xy67.nd2	200um	tri	d5	424	4				0	23.3	18.8	192.02	150.79	12.21	0.8	0.72	1802
200umtrid5_xy67.nd2	200um	tri	d5	424	5				0	37.29	34.25	194.19	110.72	33.38	0.84	1.2	8733
200umtrid5_xy67.nd2	200um	tri	d5	424	6				0	20.41	27.51	102.2	78.92	21.93	0.82	1.35	5747
200umtrid5_xy68.nd2	200um	tri	d5	425	1				0	34.59	25.62	51.34	51.68	27.31	0.95	1.43	6145
200umtrid5_xy68.nd2	200um	tri	d5	425	2				1	19.64	20.37	284.19	286.57	22.63	0.81	0.73	8108
200umtrid5_xy68.nd2	200um	tri	d5	425	3				0	25.99	23.32	255.44	288.76	12.04	0.92	0.89	1952
200umtrid5_xy68.nd2	200um	tri	d5	425	4				0	29.38	27.05	366.34	367.26	13.6	0.92	0.82	2294
200umtrid5_xy68.nd2	200um	tri	d5	425	5				0	14.58	22.77	280.28	286.96	28	0.77	0.69	5932
200umtrid5_xy68.nd2	200um	tri	d5	425	6				0	22.37	23.89	76.43	88.62	17.09	0.58	0.71	1908
200umtrid5_xy69.nd2	200um	tri	d5	426	1				0	25.7	26.57	68.44	64.92	19.24	0.82	0.64	2804
200umtrid5_xy69.nd2	200um	tri	d5	426	2				0	30.34	27.51	137.62	97.15	10	0.97	0.76	2742
200umtrid5_xy69.nd2	200um	tri	d5	426	3				0	26.44	29.86	55.96	46.62	18.03	0.91	0.91	5378
200umtrid5_xy69.nd2	200um	tri	d5	426	4				0	22.37	25.68	159.87	123.61	39.6	0.76	1.02	8639
200umtrid5_xy69.nd2	200um	tri	d5	426	5				1	12.59	19.1	179.01	127.91	54.12	0.86	0.91	24053
200umtrid5_xy69.nd2	200um	tri	d5	426	6				0	24.83	32.93	122.38	124.58	12.04	0.97	0.71	2514
200umtrid5_xy69.nd2	200um	tri	d5	426	7				1	19.98	21.42	213.33	149.12	52.92	0.79	0.92	19942
200umtrid5_xy69.nd2	200um	tri	d5	426	8				0	22.21	33.8	138.32	110.32	10.3	0.85	0.62	2441
200umtrid5_xy7.nd2	200um	tri	d5	427	1				0	29.95	18.37	129.3	108.82	19.8	0.69	1.04	2621
200umtrid5_xy7.nd2	200um	tri	d5	427	2				0	29.97	27.99	78.65	50.76	17	0.87	0.76	3478
200umtrid5_xy7.nd2	200um	tri	d5	427	3				0	22.32	26.33	129.96	118.17	16.4	0.87	0.58	2161
200umtrid5_xy7.nd2	200um	tri	d5	427	4				0	23.1	26.35	208.78	159.56	18.38	0.77	0.63	2337
200umtrid5_xy7.nd2	200um	tri	d5	427	5				0	24.42	23.07	220.52	217.59	21	0.56	1.2	2784
200umtrid5_xy70.nd2	200um	tri	d5	428	1				0	22.67	22.99	116.46	130.52	17.72	0.87	1.36	2543
200umtrid5_xy70.nd2	200um	tri	d5	428	2				0	22.6	27.43	170.75	137.08	9.49	0.64	0.74	2448
200umtrid5_xy70.nd2	200um	tri	d5	428	3				1	18.91	24.05	182.7	172.79	22.14	0.75	0.87	9987
200umtrid5_xy70.nd2	200um	tri	d5	428	4				0	19.34	25.13	183.64	140.47	14.76	0.84	0.93	1649
200umtrid5_xy70.nd2	200um	tri	d5	428	5				0	18.46	21.58	163.75	141.62	14	0.88	1.04	3876
200umtrid5_xy70.nd2	200um	tri	d5	428	6				1	21.44	21.63	241.13	186.49	34.99	0.8	0.91	16513
200umtrid5_xy70.nd2	200um	tri	d5	428	7				1	18.63	28.19	256.99	181.6	20	0.95	0.91	9156
200umtrid5_xy71.nd2	200um	tri	d5	429	1				0	24.18	30.23	202.9	131.62	21.19	0.81	1	4180
200umtrid5_xy71.nd2	200um	tri	d5	429	2				1	21.29	17.12	217.15	153.76	52.39	0.41	0.98	21267
200umtrid5_xy71.nd2	200um	tri	d5	429	3				0	22.29	21.52	158.73	128.44	19.03	0.9	1.01	3515
200umtrid5_xy71.nd2	200um	tri	d5	429	4				0	21.63	27.45	94.69	78.72	18.38	0.84	0.73	3758
200umtrid5_xy71.nd2	200um	tri	d5	429	5				0	31.49	22.94	169.56	144.92	25	0.74	1.54	3334
200umtrid5_xy71.nd2	200um	tri	d5	429	6				0	23.76	27.85	240.31	151.52	14	0.86	0.87	3222
200umtrid5_xy72.nd2	200um	tri	d5	430	1				0	27.5	23.2	130.18	89.76	17.09	0.77	0.8	2407
200umtrid5_xy74.nd2	200um	tri	d5	431	1				0	15.05	23.95	172.47	132.64	11.18	0.93	0.86	1595
200umtrid5_xy75.nd2	200um	tri	d5	432	1				0	23.43	28.16	177.36	142.46	17.46	0.91	0.72	3225
200umtrid5_xy75.nd2	200um	tri	d5	432	2				1	14.14	22.48	231.29	227.78	47.8	0.73	1.13	17703
200umtrid5_xy75.nd2	200um	tri	d5	432	3				0	27.45	30.88	182.2	162.37	15.81	0.84	0.81	2570
200umtrid5_xy75.nd2	200um	tri	d5	432	4				0	31.89	29.33	103.34	83.62	18.03	0.82	0.51	3083
200umtrid5_xy76.nd2	200um	tri	d5	433	1				0	37.09	26.03	85.77	64.29	22.8	0.97	0.61	7318
200umtrid5_xy76.nd2	200um	tri	d5	433	2				0	19.97	30.53	277.43	233.25	17.26	0.73	1.13	2330
200umtrid5_xy76.nd2	200um	tri	d5	433	3				0	24.88	20.54	141.41	95.21	42	0.89	1.24	17746
200umtrid5_xy76.nd2	200um	tri	d5	433	4				1	20.49	25.89	249.87	184.79	32.25	0.85	0.95	6636
200umtrid5_xy76.nd2	200um	tri	d5	433	5				0	28.05	19.55	74.04	70.3	14.42	0.12	0.66	1622
200umtrid5_xy76.nd2	200um	tri	d5	433	6				1	19.49	20.34	252.4	167.42	23.71	0.72	1.1	9064
200umtrid5_xy77.nd2	200um	tri	d5	434	1				0	33.76	26.27	88.47	77.4	14.32	0.87	0.75	1822
200umtrid5_xy77.nd2	200um	tri	d5	434	2				0	33.46	27.5	139.5	116.25	18.44	0.54	0.92	1867
200umtrid5_xy77.nd2	200um	tri	d5	434	3				0	30.16	32.46	120.25	70.34	17	0.85	0.97	2200
200umtrid5_xy77.nd2	200um	tri	d5	434	4				0	23.32	30.15	116.28	89.51	52	0.76	1.1	27122
200umtrid5_xy77.nd2	200um	tri	d5	434	5				1	20.61	21.34	181.96	146.23	60.46	0.9	0.94	40143
200umtrid5_xy77.nd2	200um	tri	d5	434	6				0	30.95	29.28	92.92	80.8	19.21	0.92	0.89	6108
200umtrid5_xy77.nd2	200um	tri	d5	434	7				0	22.4	26.16	115.81	111.38	9.49	0.97	0.64	2425
200umtrid5_xy78.nd2	200um	tri	d5	435	1				0	26.12	24.76	127.14	134.03	12.81	0.9	0.78	2019
200umtrid5_xy78.nd2	200um	tri	d5	435	2				0	25.72	29.17	221.74	141.76	7.07	0.87	0.91	2208
200umtrid5_xy78.nd2	200um	tri	d5	435	3				0	22.34	24.11	143.69	90.86	22.09	0.66	0.98	3057
200umtrid5_xy78.nd2	200um	tri	d5	435	4				0	24.3	21.03	178.11	147.53	17.03	0.63	0.88	2416
200umtrid5_xy78.nd2	200um	tri	d5	435	5				0	33.48	27.41	84.85	75.16	20.4	0.91	1.32	3087
200umtrid5_xy78.nd2	200um	tri	d5	435	6				0	27.41	27.49	164.63	149.21	11.66	0.86	1.09	2055
200umtrid5_xy79.nd2	200um	tri	d5	436	1				0	20.82	23.1	159.21	109.04	51.43	0.95	0.83	26519
200umtrid5_xy79.nd2	200um	tri	d5	436	2				0	30.41	33.94	131.73	101.88	26.17	0.74	0.94	9941
200umtrid5_xy79.nd2	200um	tri	d5	436	3				1	18.27	21.72	264.98	233.43	41.18	0.58	0.99	15415
200umtrid5_xy79.nd2	200um	tri	d5	436	4				1	21.39	23.37	283.15	270.05	31.62	0.66	1.17	5954
200umtrid5_xy79.nd2	200um	tri	d5	436	5				0	27.2	23.8	125.2	94.06	26.31	0.96	1.04	6928
200umtrid5_xy79.nd2	200um	tri	d5	436	6				1	20.58	27.29	266.55	190.38	45.69	0.71	0.93	18683
200umtrid5_xy79.nd2	200um	tri	d5	436	7				0	24.97	28.46	93.97	105.08	21.93	0.54	0.88	2604
200umtrid5_xy79.nd2	200um	tri	d5	436	8				0	26.59	28.82	109.41	106.69	13.45	0.97	0.96	2807
200umtrid5_xy79.nd2	200um	tri	d5	436	9				0	29.19	26.73	142.55	142.43	15.52	0.9	0.75	2971
200umtrid5_xy8.nd2	200um	tri	d5	437	1				0	37.15	31.93	100.55	69.32	13.15	0.86	1.19	1731
200umtrid5_xy8.nd2	200um	tri	d5	437	2				0	32.43	29.08	336.89	216.82	9	0.88	0.85	2215
200umtrid5_xy8.nd2	200um	tri	d5	437	3				0	32.03	24.71	151.21	82.44	9	0.92	0.65	2943
200umtrid5_xy8.nd2	200um	tri	d5	437	4				0	22.37	29.13	257.4	236.49	12.04	0.83	1.02	1782
200umtrid5_xy8.nd2	200um	tri	d5	437	5				0	21.25	20.43	372.33	262.54	16.16	0.86	1.41	2616
200umtrid5_xy8.nd2	200um	tri	d5	437	6				0	23.56	29.76	271.03	209.93	18.25	0.91	0.88	5208
200umtrid5_xy8.nd2	200um	tri	d5	437	7				1	28.81	21.18	331.45	277.24	21	0.6	1	2117
200umtrid5_xy80.nd2	200um	tri	d5	438	1				0	19.57	19.29	145.56	91.27	19.24	0.73	1.59	4144
200umtrid5_xy80.nd2	200um	tri	d5	438	2				1	16.05	22.57	262.49	213.64	79.4	0.75	1.34	42932
200umtrid5_xy80.nd2	200um	tri	d5	438	3				0	22.53	27.44	300.82	382.42	14.87	0.9	1.1	2582
200umtrid5_xy80.nd2	200um	tri	d5	438	4				0	25.19	30.41	238.3	191.22	48.01	0.28	1.25	18121
200umtrid5_xy81.nd2	200um	tri	d5	439	1				0	25.11	20.89	37.82	38.9	14.21	0.75	0.61	2083
200umtrid5_xy81.nd2	200um	tri	d5	439	2				0	28.8	33.33	182.96	144.9	20.59	0.84	0.96	3518
200umtrid5_xy81.nd2	200um	tri	d5	439	3				1	19.25	28.72	216.87	134.76	19.03	0.89	0.85	3974
200umtrid5_xy81.nd2	200um	tri	d5	439	4				0	27.84	25.62	109.04	106.3	19.65	0.47	0.67	2664
200umtrid5_xy82.nd2	200um	tri	d5	440	1				0	33.56	35.31	82	110.8	13	0.78	0.7	1958
200umtrid5_xy82.nd2	200um	tri	d5	440	2				0	20.15	28.55	218.67	262.42	16.64	0.8	1.23	2461
200umtrid5_xy82.nd2	200um	tri	d5	440	3				1	23.16	20.91	244.29	226.97	23.77	0.92	1.29	7009
200umtrid5_xy82.nd2	200um	tri	d5	440	4				0	35.92	40.2	163.26	194.61	16.4	0.69	0.79	3061
200umtrid5_xy82.nd2	200um	tri	d5	440	5				1	23.07	19.32	252.14	176.61	30.27	0.9	0.74	7987
200umtrid5_xy82.nd2	200um	tri	d5	440	6				0	29.68	28.85	181.96	138.22	14.21	0.97	0.82	4862
200umtrid5_xy82.nd2	200um	tri	d5	440	7				0	23.09	22.4	180.81	163.25	13.89	0.82	0.68	3319
200umtrid5_xy83.nd2	200um	tri	d5	441	1				0	24.23	35.53	218.32	164.9	19.24	0.92	0.75	4774
200umtrid5_xy83.nd2	200um	tri	d5	441	2				0	20.19	22.22	181.54	213.22	10.63	0.76	0.82	1919
200umtrid5_xy83.nd2	200um	tri	d5	441	3				0	23.96	23.22	209.43	188.03	22.56	0.51	1.04	4128
200umtrid5_xy83.nd2	200um	tri	d5	441	4				0	22.12	24.6	199.75	180.48	15.26	0.84	0.88	2135
200umtrid5_xy83.nd2	200um	tri	d5	441	5				0	22.81	32.15	179.6	147.06	32.14	0.86	0.82	11268
200umtrid5_xy83.nd2	200um	tri	d5	441	6				0	29.7	25.44	173.59	169.85	25.5	0.82	1.01	4296
200umtrid5_xy83.nd2	200um	tri	d5	441	7				0	28.54	27.57	132.38	93.75	11.05	0.9	0.94	2387
200umtrid5_xy83.nd2	200um	tri	d5	441	8				0	25.57	33.08	176.7	126.02	13.45	0.89	0.73	2349
200umtrid5_xy84.nd2	200um	tri	d5	442	1				0	29.49	35.14	349.27	329.39	9.06	0.97	0.72	1638
200umtrid5_xy84.nd2	200um	tri	d5	442	2				0	27.12	33.5	361.32	303.75	38.28	0.89	0.99	10485
200umtrid5_xy84.nd2	200um	tri	d5	442	3				0	29.22	34.18	169.77	172.3	11.18	0.94	0.76	2002
200umtrid5_xy84.nd2	200um	tri	d5	442	4				1	23.66	18.88	329.15	287.94	36.67	0.71	0.92	8312
200umtrid5_xy84.nd2	200um	tri	d5	442	5				0	25.97	28.86	352.82	312.45	38.08	0.77	0.96	10871
200umtrid5_xy85.nd2	200um	tri	d5	443	1				0	22.7	17.41	210.89	133.61	12.37	0.87	0.68	2229
200umtrid5_xy85.nd2	200um	tri	d5	443	2				0	23.73	27.57	188.57	135.02	17.49	0.84	0.87	2596
200umtrid5_xy85.nd2	200um	tri	d5	443	3				0	32.24	27.5	129.8	119.4	16.64	0.97	1.26	4305
200umtrid5_xy86.nd2	200um	tri	d5	444	1				0	26.38	24.59	367.62	296.77	8.54	0.91	1.14	1997
200umtrid5_xy86.nd2	200um	tri	d5	444	2				0	27.04	30.21	121.7	167.18	15.81	0.86	0.92	1804
200umtrid5_xy86.nd2	200um	tri	d5	444	3				0	21.42	19.54	374.54	256.86	5.66	0.92	0.76	1769
200umtrid5_xy86.nd2	200um	tri	d5	444	4				0	18.81	22.99	243.96	167.71	14	0.89	1.24	2352
200umtrid5_xy87.nd2	200um	tri	d5	445	1				0	26.44	32.44	138.18	104.92	11.31	0.94	1.15	2712
200umtrid5_xy87.nd2	200um	tri	d5	445	2				0	29.38	31.01	125.28	95.55	43.05	0.71	0.85	14764
200umtrid5_xy87.nd2	200um	tri	d5	445	3				0	19.88	34.08	77.5	66.51	11.31	0.96	0.65	1885
200umtrid5_xy87.nd2	200um	tri	d5	445	4				0	25.35	29.04	203.44	161.85	30.61	0.93	0.91	8988
200umtrid5_xy87.nd2	200um	tri	d5	445	5				1	16.73	20.96	238.17	182.64	21.93	0.89	0.84	5553
200umtrid5_xy87.nd2	200um	tri	d5	445	6				1	17.99	20.83	234.99	244.6	43.6	0.77	0.81	12532
200umtrid5_xy87.nd2	200um	tri	d5	445	7				0	29.34	25.73	58.56	46.31	13.45	0.85	0.54	1974
200umtrid5_xy87.nd2	200um	tri	d5	445	8				0	21.9	25.94	244.11	227.82	18	0.91	1.01	4405
200umtrid5_xy87.nd2	200um	tri	d5	445	9				0	16.66	34.33	141.08	142.77	14.76	0.95	0.89	3078
200umtrid5_xy87.nd2	200um	tri	d5	445	10				0	28.64	31.01	245.59	247.75	16.49	0.79	1.08	1702
200umtrid5_xy88.nd2	200um	tri	d5	446	1				0	33.64	33.47	126.41	108.74	10	0.93	0.88	1689
200umtrid5_xy88.nd2	200um	tri	d5	446	2				0	23.96	24.5	249.82	184.18	35.51	0.72	0.86	12693
200umtrid5_xy88.nd2	200um	tri	d5	446	3				0	25.13	32	190.76	107.52	17	0.95	0.8	5496
200umtrid5_xy88.nd2	200um	tri	d5	446	4				0	27.32	28.53	232.56	197.81	13	0.78	1.08	2732
200umtrid5_xy88.nd2	200um	tri	d5	446	5				0	28.99	25.97	214.82	239.59	21.47	0.74	0.74	2571
200umtrid5_xy88.nd2	200um	tri	d5	446	6				1	16.58	16.81	253.32	208.61	53.04	0.91	0.9	26745
200umtrid5_xy89.nd2	200um	tri	d5	447	1				0	28.9	24.3	103.75	81.79	18	0.93	1.04	4239
200umtrid5_xy89.nd2	200um	tri	d5	447	2				0	24.46	22.57	98.56	90.83	12.65	0.97	1.35	2491
200umtrid5_xy89.nd2	200um	tri	d5	447	3				0	27.68	25.91	215.62	223.38	16.28	0.83	0.83	4005
200umtrid5_xy89.nd2	200um	tri	d5	447	4				0	21.15	27.68	131.46	93.57	13.34	0.98	0.69	3176
200umtrid5_xy89.nd2	200um	tri	d5	447	5				0	19.69	24.12	167.76	164.65	23.09	0.56	0.99	4091
200umtrid5_xy89.nd2	200um	tri	d5	447	6				1	17.12	17.12	211.02	158	70.21	0.77	0.98	35339
200umtrid5_xy89.nd2	200um	tri	d5	447	7				0	32.04	26.72	198.89	150.36	41.23	0.83	0.85	18653
200umtrid5_xy89.nd2	200um	tri	d5	447	8				0	22.05	27.37	94.74	69.66	38.9	0.86	0.87	11421
200umtrid5_xy9.nd2	200um	tri	d5	448	1				0	28.26	23	88.63	82.98	13.93	0.94	0.91	1789
200umtrid5_xy9.nd2	200um	tri	d5	448	2				0	28.95	32.21	102.06	108.81	21.95	0.9	0.81	7576
200umtrid5_xy9.nd2	200um	tri	d5	448	3				0	25.91	25.1	126.47	159.69	15.81	0.93	0.77	4483
200umtrid5_xy9.nd2	200um	tri	d5	448	4				0	23.78	26	142.58	107.27	23.71	0.61	0.7	5715
200umtrid5_xy9.nd2	200um	tri	d5	448	5				0	28.04	32.25	174.38	171.14	24.19	0.8	0.73	8102
200umtrid5_xy9.nd2	200um	tri	d5	448	6				0	19.91	26.6	92.8	89.16	26.91	0.7	0.85	6836
200umtrid5_xy9.nd2	200um	tri	d5	448	7				0	20.51	19.08	168.49	151.75	57.38	0.58	1.01	19221
200umtrid5_xy9.nd2	200um	tri	d5	448	8				0	23.61	28.84	123.81	94.57	13	0.86	0.56	1682
200umtrid5_xy9.nd2	200um	tri	d5	448	9				0	20.99	25.77	105.91	70.44	9.06	0.77	0.85	1883
200umtrid5_xy90.nd2	200um	tri	d5	449	1				0	26.04	35.41	129.68	116.97	18.6	0.77	0.76	2354
200umtrid5_xy90.nd2	200um	tri	d5	449	2				1	20.57	27.37	240.14	135.54	26.25	0.61	1.1	3494
200umtrid5_xy90.nd2	200um	tri	d5	449	3				1	18.89	27.28	249.17	232.93	31.83	0.5	1.27	9438
200umtrid5_xy90.nd2	200um	tri	d5	449	4				0	26.24	23.3	224.19	235.99	33.24	0.87	1.18	10587
200umtrid5_xy91.nd2	200um	tri	d5	450	1				0	27.84	28.04	345.5	240.88	19.72	0.68	1.19	4243
200umtrid5_xy91.nd2	200um	tri	d5	450	2				0	30.75	26.65	98.49	97.6	13.15	0.75	0.74	2006
200umtrid5_xy91.nd2	200um	tri	d5	450	3				0	26.28	25.35	108.23	74.61	23.77	0.7	0.85	3788
200umtrid5_xy92.nd2	200um	tri	d5	451	1				0	29.37	28.39	131.67	92.68	13.42	0.84	1.3	1671
200umtrid5_xy92.nd2	200um	tri	d5	451	2				1	14.78	20.29	219.13	187.56	21.38	0.9	1.31	4417
200umtrid5_xy92.nd2	200um	tri	d5	451	3				0	24.97	24.8	276.08	246.16	36.22	0.94	1.26	17388
200umtrid5_xy92.nd2	200um	tri	d5	451	4				0	26.41	33.11	180.78	177.54	29.15	0.91	0.94	8019
200umtrid5_xy92.nd2	200um	tri	d5	451	5				0	25.18	25.12	170.85	146.36	15.62	0.74	0.72	1860
200umtrid5_xy93.nd2	200um	tri	d5	452	1				0	25.05	16.15	100.85	141.28	10.44	0.98	1.26	1728
200umtrid5_xy93.nd2	200um	tri	d5	452	2				0	31.8	34.64	173.97	153.95	20.62	0.96	0.66	4908
200umtrid5_xy93.nd2	200um	tri	d5	452	3				0	27.1	26.76	170.09	174.46	30.23	0.67	0.87	6407
200umtrid5_xy93.nd2	200um	tri	d5	452	4				0	21.91	23.14	164.15	116.84	11.4	0.88	0.86	1947
200umtrid5_xy93.nd2	200um	tri	d5	452	5				0	26.79	37.17	211.98	217.03	13.6	0.7	0.89	2205
200umtrid5_xy93.nd2	200um	tri	d5	452	6				0	22.41	28.12	180.33	152.08	26.87	0.58	0.96	3455
200umtrid5_xy93.nd2	200um	tri	d5	452	7				0	27.21	32.29	192.15	165.57	33.24	0.9	0.91	10849
200umtrid5_xy93.nd2	200um	tri	d5	452	8				0	26.29	25.41	98.61	97.86	12.08	0.98	0.71	3107
200umtrid5_xy93.nd2	200um	tri	d5	452	9				0	24.25	28.88	209.67	200.92	11	0.81	0.85	1890
200umtrid5_xy93.nd2	200um	tri	d5	452	10				0	19.64	30.2	142.7	122.52	26.87	0.89	0.93	4869
200umtrid5_xy93.nd2	200um	tri	d5	452	11				0	24.95	26.62	153.65	135.09	33.94	0.88	0.85	10374
200umtrid5_xy93.nd2	200um	tri	d5	452	12				0	19.18	24.49	145.66	112.45	12.53	0.94	0.81	4036
200umtrid5_xy93.nd2	200um	tri	d5	452	13				0	25.32	24.93	111.93	106.97	19.8	0.82	0.9	2768
200umtrid5_xy94.nd2	200um	tri	d5	453	1				0	25.4	21.37	152.84	101.28	29.53	0.79	0.95	7499
200umtrid5_xy94.nd2	200um	tri	d5	453	2				0	20.15	33.1	165.17	172.65	13.6	0.84	0.94	1769
200umtrid5_xy94.nd2	200um	tri	d5	453	3				0	24.89	30.26	81.78	59.94	16.28	0.93	0.61	5099
200umtrid5_xy94.nd2	200um	tri	d5	453	4				1	19.79	25.46	325.62	254.19	36.5	0.55	0.88	7640
200umtrid5_xy94.nd2	200um	tri	d5	453	5				0	26.87	19.21	257.6	251.14	14.87	0.92	0.96	5273
200umtrid5_xy94.nd2	200um	tri	d5	453	6				1	16.73	18.16	299.25	233.57	48.27	0.9	1.08	19084
200umtrid5_xy94.nd2	200um	tri	d5	453	7				0	33.28	22.24	155.37	102.96	10	0.86	0.76	1584
200umtrid5_xy95.nd2	200um	tri	d5	454	1				0	32.64	26.97	137.45	126.06	15.56	0.85	0.74	3185
200umtrid5_xy95.nd2	200um	tri	d5	454	2				1	14.19	21.23	256.12	207.25	53.91	0.73	1.07	22123
200umtrid5_xy95.nd2	200um	tri	d5	454	3				1	17.9	19.46	245.12	185.3	40.71	0.85	1.05	13607
200umtrid5_xy96.nd2	200um	tri	d5	455	1				0	18.16	21.04	233.03	212.36	12.65	0.67	1	2781
200umtrid5_xy97.nd2	200um	tri	d5	456	1				0	21.75	26.62	152.97	106.96	13	0.62	1.04	1581
200umtrid5_xy98.nd2	200um	tri	d5	457	1				0	27.28	26.15	115.16	87.03	13.89	0.96	0.8	3018
200umtrid5_xy98.nd2	200um	tri	d5	457	2				0	31.94	25.8	95.7	67.03	8.94	0.89	0.77	1995
200umtrid5_xy98.nd2	200um	tri	d5	457	3				0	20.77	21.41	156.28	151.16	26.17	0.64	1.37	4382
200umtrid5_xy98.nd2	200um	tri	d5	457	4				1	19.89	21.39	291.41	269.46	51.08	0.86	1.38	19284
200umtrid5_xy98.nd2	200um	tri	d5	457	5				1	18.32	22.62	280.27	271.6	26.02	0.72	0.91	4168
200umtrid5_xy98.nd2	200um	tri	d5	457	6				0	27.2	22.19	116.89	87.14	13.89	0.92	0.83	2605
200umtrid5_xy99.nd2	200um	tri	d5	458	1				0	22.97	22.37	64.21	58.05	11	0.8	0.74	2218
200umtrid5_xy99.nd2	200um	tri	d5	458	2				1	22.39	20.47	287.39	223.65	35.9	0.7	0.89	10612
200umtrid6_xy1.nd2	200um	tri	d6	459	1				1	19.87	15.17	356.72	288.3	47.01	0.53	1.23	12013
200umtrid6_xy10.nd2	200um	tri	d6	460	1				0	17.6	20.71	343.02	305.34	14.32	0.9	0.95	2490
200umtrid6_xy10.nd2	200um	tri	d6	460	2				1	26.21	18.3	382.15	319.21	21.4	0.72	1.06	2717
200umtrid6_xy101.nd2	200um	tri	d6	461	1				1	19.87	21.06	301.36	250.99	55.97	0.83	1.27	19800
200umtrid6_xy102.nd2	200um	tri	d6	462	1				1	18.5	14.62	278.61	234.53	44.82	0.65	1.75	9739
200umtrid6_xy104.nd2	200um	tri	d6	463	1				1	10.81	13.31	258.23	218.4	41.77	0.74	1.06	9628
200umtrid6_xy106.nd2	200um	tri	d6	464	1				1	12.86	19.07	317.27	275.56	34.93	0.83	1.59	7443
200umtrid6_xy107.nd2	200um	tri	d6	465	1				1	20.95	17.47	254.35	211.57	24.04	0.9	1.16	4706
200umtrid6_xy108.nd2	200um	tri	d6	466	1				1	16.2	17.19	292.36	249.09	29.07	0.83	1.2	7497
200umtrid6_xy109.nd2	200um	tri	d6	467	1				1	22.88	14.36	233.52	174.8	25.71	0.8	1.25	4559
200umtrid6_xy11.nd2	200um	tri	d6	468	1				1	17.32	15.68	309.84	236.46	39.96	0.82	1.09	10993
200umtrid6_xy112.nd2	200um	tri	d6	469	1				1	19.98	11.87	216.2	175.13	24.04	0.85	0.94	4593
200umtrid6_xy113.nd2	200um	tri	d6	470	1				1	14.94	12.84	384.22	299.9	37.36	0.87	1.13	11474
200umtrid6_xy114.nd2	200um	tri	d6	471	1				1	23.11	14.61	288.61	227.91	29	0.87	1.12	7576
200umtrid6_xy115.nd2	200um	tri	d6	472	1				1	24.06	17.54	225.84	175.04	20.02	0.97	0.79	6659
200umtrid6_xy116.nd2	200um	tri	d6	473	1				1	19.47	23.21	420.58	367.8	36	0.91	0.95	9090
200umtrid6_xy117.nd2	200um	tri	d6	474	1				0	25.82	19.83	417.39	335.58	12.04	0.94	1.01	2627
200umtrid6_xy118.nd2	200um	tri	d6	475	1				1	17.34	22.34	271.36	225.39	25.96	0.95	0.77	6108
200umtrid6_xy119.nd2	200um	tri	d6	476	1				1	15.33	17.58	278.2	234.26	19.8	0.72	0.76	5808
200umtrid6_xy12.nd2	200um	tri	d6	477	1				1	20.11	17.24	220.98	187.86	23.35	0.89	1.07	5123
200umtrid6_xy13.nd2	200um	tri	d6	478	1				1	15.06	16.62	228.85	191.59	33.53	0.71	0.86	5972
200umtrid6_xy14.nd2	200um	tri	d6	479	1				1	24.35	15.72	254.4	217.5	37.12	0.94	1	14938
200umtrid6_xy15.nd2	200um	tri	d6	480	1				1	23.24	13.46	262.92	220.65	32	0.92	0.8	9654
200umtrid6_xy16.nd2	200um	tri	d6	481	1				1	21.72	20.39	244.39	209.66	20.12	0.96	0.93	8021
200umtrid6_xy18.nd2	200um	tri	d6	482	1				1	17.31	16.88	313.11	210.56	41.04	0.85	0.96	11401
200umtrid6_xy18.nd2	200um	tri	d6	482	2				0	28.26	29.89	194.1	117.78	17.89	0.68	1.2	1874
200umtrid6_xy18.nd2	200um	tri	d6	482	3				0	17	28.08	94.98	103.82	16.28	0.5	0.76	2569
200umtrid6_xy19.nd2	200um	tri	d6	483	1				1	21.48	24.21	198.98	166.54	20.25	0.86	1.24	5412
200umtrid6_xy19.nd2	200um	tri	d6	483	2				1	17.65	18.03	341.94	238.1	21.93	0.61	0.9	3175
200umtrid6_xy19.nd2	200um	tri	d6	483	3				0	23.83	29.05	131.89	96.71	19.24	0.55	1.49	2394
200umtrid6_xy20.nd2	200um	tri	d6	484	1				1	16.47	16.15	216.38	201.86	28.32	0.93	1.01	6897
200umtrid6_xy20.nd2	200um	tri	d6	484	2				1	20.57	21.24	220.17	205.57	21.84	0.89	0.74	3725
200umtrid6_xy20.nd2	200um	tri	d6	484	3				0	22.91	25.44	190.13	157.01	13.42	0.81	0.89	1700
200umtrid6_xy21.nd2	200um	tri	d6	485	1				0	27.89	24.32	292.39	231.82	25.32	0.98	0.86	6380
200umtrid6_xy22.nd2	200um	tri	d6	486	1				0	29.12	30.42	380.99	290.58	12	0.97	0.87	2348
200umtrid6_xy22.nd2	200um	tri	d6	486	2				1	19.5	24.7	337.91	318.46	23.41	0.88	1.09	5658
200umtrid6_xy22.nd2	200um	tri	d6	486	3				1	20.85	20.59	216.75	237.28	36.07	0.76	1.37	9726
200umtrid6_xy23.nd2	200um	tri	d6	487	1				0	20.37	13.03	212.56	159.94	21.95	0.87	0.63	4736
200umtrid6_xy24.nd2	200um	tri	d6	488	1				1	19.29	13.29	202.44	169.91	26.93	0.85	0.87	12237
200umtrid6_xy27.nd2	200um	tri	d6	489	1				1	17.75	18.69	345.29	288.83	51.09	0.71	1.23	14345
200umtrid6_xy27.nd2	200um	tri	d6	489	2				0	22.09	27.3	103.89	89.17	10.77	0.97	0.83	2057
200umtrid6_xy28.nd2	200um	tri	d6	490	1				1	10.09	12.53	278.86	233.28	21.1	0.91	0.87	6197
200umtrid6_xy29.nd2	200um	tri	d6	491	1				1	20.16	19.08	202.29	178.17	27.89	0.73	0.89	5666
200umtrid6_xy29.nd2	200um	tri	d6	491	2				0	26.13	20.19	209.58	150.42	15.81	0.82	0.68	2082
200umtrid6_xy3.nd2	200um	tri	d6	492	1				0	26.75	26.38	93.95	52.96	9.85	0.94	0.86	2008
200umtrid6_xy3.nd2	200um	tri	d6	492	2				0	26.75	28.03	217.47	229.54	15.56	0.99	0.7	4551
200umtrid6_xy3.nd2	200um	tri	d6	492	3				1	9.22	14.43	290.73	259.93	45.89	0.79	0.98	11856
200umtrid6_xy30.nd2	200um	tri	d6	493	1				0	31.5	28.15	391.28	325.7	13.04	0.91	0.83	1590
200umtrid6_xy32.nd2	200um	tri	d6	494	1				1	11.58	12.42	271.69	227.37	30.41	0.88	0.79	7670
200umtrid6_xy33.nd2	200um	tri	d6	495	1				0	22.24	17.72	246.82	195.92	26.93	0.78	0.66	4701
200umtrid6_xy33.nd2	200um	tri	d6	495	2				1	17.83	22	198.87	156.57	33.02	0.85	0.74	8099
200umtrid6_xy34.nd2	200um	tri	d6	496	1				0	30.08	17.5	310.55	270.21	15.26	0.84	0.81	3675
200umtrid6_xy34.nd2	200um	tri	d6	496	2				0	23.88	26.28	126.51	84.13	13.45	0.76	0.69	1927
200umtrid6_xy35.nd2	200um	tri	d6	497	1				0	20.13	21.54	540.57	428.35	13	0.55	0.88	2706
200umtrid6_xy36.nd2	200um	tri	d6	498	1				1	17.57	12.01	288.85	237.11	40.79	0.36	1.15	7566
200umtrid6_xy37.nd2	200um	tri	d6	499	1				0	27.1	28.29	45.39	48.88	20.52	0.8	0.37	2165
200umtrid6_xy38.nd2	200um	tri	d6	500	1				1	17.78	13.83	234.23	191.78	34.01	0.9	1.12	9579
200umtrid6_xy39.nd2	200um	tri	d6	501	1				1	16.5	11.74	312.01	252.39	37.05	0.78	1.07	9882
200umtrid6_xy4.nd2	200um	tri	d6	502	1				1	18.58	20.08	301.48	236.59	38.9	0.63	1.03	8004
200umtrid6_xy40.nd2	200um	tri	d6	503	1				0	25.37	25.69	298.41	231.73	21.63	0.9	1.05	5661
200umtrid6_xy44.nd2	200um	tri	d6	504	1				1	15.95	14.69	248.01	198.23	46.53	0.76	1.15	13021
200umtrid6_xy45.nd2	200um	tri	d6	505	1				1	24.89	15.62	348.37	279.02	27.46	0.82	1.3	6445
200umtrid6_xy45.nd2	200um	tri	d6	505	2				0	29.45	35.91	166.46	147.24	18	0.39	1.12	1834
200umtrid6_xy46.nd2	200um	tri	d6	506	1				0	25.09	34.83	151.34	125.11	9.43	0.9	0.69	1771
200umtrid6_xy46.nd2	200um	tri	d6	506	2				1	15.13	13.36	285.21	211.94	34.71	0.69	1.05	7381
200umtrid6_xy5.nd2	200um	tri	d6	507	1				1	17.21	13.33	272.64	246.39	46.49	0.62	1.18	12195
200umtrid6_xy5.nd2	200um	tri	d6	507	2				0	24.75	27.08	280.84	289.4	15.65	0.86	1.01	1664
200umtrid6_xy51.nd2	200um	tri	d6	508	1				0	22.42	18.92	449.56	362.51	15	0.89	1.01	2360
200umtrid6_xy52.nd2	200um	tri	d6	509	1				0	20.55	30.26	105.88	80.39	13.6	0.92	0.83	2632
200umtrid6_xy53.nd2	200um	tri	d6	510	1				0	20.15	18.88	306.28	216.66	26.08	0.93	0.59	8778
200umtrid6_xy55.nd2	200um	tri	d6	511	1				1	13.1	11.51	304.22	255.99	47.71	0.48	1.21	11079
200umtrid6_xy56.nd2	200um	tri	d6	512	1				1	11.62	16.53	259.56	220.1	25	0.86	0.85	6616
200umtrid6_xy57.nd2	200um	tri	d6	513	1				1	13.77	11.28	353.86	281.3	23	0.93	0.84	9481
200umtrid6_xy58.nd2	200um	tri	d6	514	1				1	14.28	10.47	212.88	156.08	31.38	0.57	0.82	7114
200umtrid6_xy58.nd2	200um	tri	d6	514	2				0	21	18.25	153.82	133.25	14.21	0.91	0.76	3067
200umtrid6_xy59.nd2	200um	tri	d6	515	1				1	11.46	12.15	332.04	284.38	62.29	0.66	1.22	19970
200umtrid6_xy59.nd2	200um	tri	d6	515	2				0	31.63	26.91	187.14	125.95	14.32	0.79	0.68	1753
200umtrid6_xy61.nd2	200um	tri	d6	516	1				1	19.66	17.9	324.41	256.38	43.91	0.88	1.19	21161
200umtrid6_xy62.nd2	200um	tri	d6	517	1				1	19.48	10.09	343.43	274.38	42.94	0.77	1.41	11603
200umtrid6_xy65.nd2	200um	tri	d6	518	1				0	22.01	25.55	138.6	88.61	9.06	0.97	0.84	1582
200umtrid6_xy67.nd2	200um	tri	d6	519	1				0	26.49	31.74	229.79	213.15	18.03	0.87	1.16	2438
200umtrid6_xy67.nd2	200um	tri	d6	519	2				0	22.93	24.33	238.08	226.78	29.73	0.8	0.89	5849
200umtrid6_xy68.nd2	200um	tri	d6	520	1				0	27.49	26.9	334.19	320.81	18.44	0.75	1.04	3254
200umtrid6_xy69.nd2	200um	tri	d6	521	1				1	6.68	12.32	332.66	275.84	41.59	0.78	1.42	10850
200umtrid6_xy69.nd2	200um	tri	d6	521	2				0	35.95	30.72	93.53	63.26	13	0.89	0.76	1610
200umtrid6_xy70.nd2	200um	tri	d6	522	1				0	24.92	22.02	360.19	313.09	14.14	0.88	0.78	3188
200umtrid6_xy72.nd2	200um	tri	d6	523	1				1	19.97	15.67	330.51	246.18	35.81	0.87	1.11	12326
200umtrid6_xy73.nd2	200um	tri	d6	524	1				1	19.58	11.9	303.67	231.9	21.02	0.95	0.89	7445
200umtrid6_xy74.nd2	200um	tri	d6	525	1				0	19.62	22.56	251.9	181.81	18.79	0.86	0.76	3545
200umtrid6_xy76.nd2	200um	tri	d6	526	1				0	18.21	16.57	259.09	228.09	26.02	0.95	0.65	6631
200umtrid6_xy76.nd2	200um	tri	d6	526	2				0	26.1	23.95	234.24	203.58	14.56	0.76	0.87	1854
200umtrid6_xy77.nd2	200um	tri	d6	527	1				0	31.96	29.53	295.66	227.89	13.04	0.91	0.76	2011
200umtrid6_xy78.nd2	200um	tri	d6	528	1				1	14.09	16.99	270.43	215.3	33.84	0.74	1.03	6347
200umtrid6_xy79.nd2	200um	tri	d6	529	1				0	22.32	20.47	241.67	174.32	17.69	0.91	1.04	3201
200umtrid6_xy8.nd2	200um	tri	d6	530	1				0	26.52	20.57	129.63	110.93	15	0.71	0.76	1786
200umtrid6_xy8.nd2	200um	tri	d6	530	2				0	17.07	25.2	174.46	134.28	18.38	0.79	0.56	2355
200umtrid6_xy8.nd2	200um	tri	d6	530	3				1	21.74	11.18	208.47	158.4	29.27	0.69	0.85	5266
200umtrid6_xy80.nd2	200um	tri	d6	531	1				0	24.91	21.86	392.48	326.58	16.97	0.65	0.81	8328
200umtrid6_xy81.nd2	200um	tri	d6	532	1				1	17.8	17.11	285.81	232.33	33.24	0.84	1.15	9079
200umtrid6_xy82.nd2	200um	tri	d6	533	1				1	18.37	15.61	353.53	282.89	40.31	0.67	1.14	7381
200umtrid6_xy83.nd2	200um	tri	d6	534	1				1	25.21	17.26	346.62	270.45	21.21	0.86	0.86	4228
200umtrid6_xy83.nd2	200um	tri	d6	534	2				0	28	29.75	71.01	46.36	14.56	0.8	1.13	1754
200umtrid6_xy85.nd2	200um	tri	d6	535	1				1	12.91	10.14	258.64	210.78	28.32	0.83	0.99	5607
200umtrid6_xy86.nd2	200um	tri	d6	536	1				1	14.52	14.04	287.9	240.24	38.01	0.54	0.97	7011
200umtrid6_xy87.nd2	200um	tri	d6	537	1				1	11.08	11.65	261.08	208.11	34.06	0.57	0.97	6565
200umtrid6_xy88.nd2	200um	tri	d6	538	1				1	21.68	17.18	435.96	355.53	33.29	0.87	0.86	6688
200umtrid6_xy88.nd2	200um	tri	d6	538	2				0	14.58	15.1	366.2	365.67	15.03	0.89	0.87	2781
200umtrid6_xy9.nd2	200um	tri	d6	539	1				0	22.85	16.33	362.09	265.01	18.03	0.9	0.84	4259
200umtrid6_xy90.nd2	200um	tri	d6	540	1				1	19.31	20.81	284.48	247.84	31.58	0.93	1.13	10640
200umtrid6_xy91.nd2	200um	tri	d6	541	1				1	16.77	18.36	373.27	290.45	34.23	0.74	1.13	10880
200umtrid6_xy92.nd2	200um	tri	d6	542	1				1	13.75	11.28	251.75	201.78	33.02	0.63	1.59	5192
200umtrid6_xy92.nd2	200um	tri	d6	542	2				0	20.87	29.11	159.99	150.3	17.09	0.8	0.67	1964
200umtrid6_xy94.nd2	200um	tri	d6	543	1				1	17.41	12.6	246.06	189.16	22.47	0.91	0.86	5683
200umtrid6_xy95.nd2	200um	tri	d6	544	1				1	20.71	18.4	239.87	191.17	28	0.73	0.9	4460
200umtrid6_xy95.nd2	200um	tri	d6	544	2				0	20.86	27.46	131.41	102.05	9.9	0.89	0.93	3303
200umtrid6_xy96.nd2	200um	tri	d6	545	1				1	20.27	21.57	215.45	183.02	20.81	0.96	0.75	4975
200umtrid6_xy96.nd2	200um	tri	d6	545	2				0	19.06	16.47	211.35	168.12	20.02	0.8	0.65	4210
200umtrid6_xy97.nd2	200um	tri	d6	546	1				1	12.14	15.16	268.24	245.37	29.07	0.94	0.89	7629
200umtrid6_xy98.nd2	200um	tri	d6	547	1				1	18.67	17.56	264.45	220.17	28.28	0.98	0.88	10261
200umtrid6_xy99.nd2	200um	tri	d6	548	1				1	15.41	14.62	333.24	271.88	43.42	0.76	1.53	11701
300umcird5_xy1.nd2	300um	cir	d5	549	1				1	18.61	22.93	283.45	206.45	47.42	0.6	0.95	11538
300umcird5_xy1.nd2	300um	cir	d5	549	2				1	13.26	17.78	201.22	167.85	50.09	0.56	1.81	11982
300umcird5_xy1.nd2	300um	cir	d5	549	3				0	18.13	22.14	169.11	152.88	12	0.3	0.8	2000
300umcird5_xy10.nd2	300um	cir	d5	550	1				0	18.93	22.34	142.41	109.37	26.93	0.57	0.93	6696
300umcird5_xy10.nd2	300um	cir	d5	550	2				0	15.09	28.75	119.65	69.76	24.08	0.73	0.75	4371
300umcird5_xy10.nd2	300um	cir	d5	550	3				0	19.87	24.23	151.7	127.78	20.81	0.64	0.86	2271
300umcird5_xy10.nd2	300um	cir	d5	550	4				1	11.74	11.56	183.13	145.21	27.02	0.89	1.58	6317
300umcird5_xy100.nd2	300um	cir	d5	551	1				0	14.01	20.29	173.02	137.9	17.89	0.91	1.04	3364
300umcird5_xy100.nd2	300um	cir	d5	551	2				1	11.37	12.96	187.08	146.82	31.76	0.82	1.48	6739
300umcird5_xy100.nd2	300um	cir	d5	551	3				1	16.22	13.35	202.01	152.31	29.07	0.74	1.64	4442
300umcird5_xy100.nd2	300um	cir	d5	551	4				0	18.6	23.13	190.84	144.15	16.49	0.92	1.01	2645
300umcird5_xy101.nd2	300um	cir	d5	552	1				1	15.37	15.77	183.82	141.48	24.33	0.84	1.23	3908
300umcird5_xy101.nd2	300um	cir	d5	552	2				1	13.02	16.68	179.3	142.45	43.01	0.61	0.88	11961
300umcird5_xy102.nd2	300um	cir	d5	553	1				1	10.82	13.24	205.37	160.5	40.31	0.84	1.81	9098
300umcird5_xy102.nd2	300um	cir	d5	553	2				0	17.11	23.07	152.61	131.26	17.09	0.82	0.82	1757
300umcird5_xy102.nd2	300um	cir	d5	553	3				0	16.01	24	140.59	112.28	13.15	0.72	0.67	2373
300umcird5_xy102.nd2	300um	cir	d5	553	4				0	16.2	23.13	177.47	153.31	23	0.9	0.59	4362
300umcird5_xy104.nd2	300um	cir	d5	554	1				1	18.22	9.02	204.87	146.83	23.35	0.83	0.93	3721
300umcird5_xy104.nd2	300um	cir	d5	554	2				0	25.18	26.32	208.39	169.77	15.62	0.61	1.21	2933
300umcird5_xy105.nd2	300um	cir	d5	555	1				1	13.94	18.09	196.32	149.81	35.78	0.76	1.53	7184
300umcird5_xy105.nd2	300um	cir	d5	555	2				0	12.33	15.92	153.72	125.87	20.62	0.74	1.18	3052
300umcird5_xy106.nd2	300um	cir	d5	556	1				0	23.67	30.49	112.67	95.28	19.7	0.6	1.64	1781
300umcird5_xy106.nd2	300um	cir	d5	556	2				0	15.06	13.77	172.36	120.85	43.68	0.64	1.59	8979
300umcird5_xy106.nd2	300um	cir	d5	556	3				0	19.32	23.75	149.48	122.76	20	0.69	1.3	2248
300umcird5_xy106.nd2	300um	cir	d5	556	4				0	16.17	22.77	139.23	114.3	29.15	0.78	0.82	5107
300umcird5_xy107.nd2	300um	cir	d5	557	1				0	16.04	17.91	142.46	112.98	14	0.85	0.78	1828
300umcird5_xy107.nd2	300um	cir	d5	557	2				0	14.27	22.33	132.7	111.48	21.63	0.36	0.91	2472
300umcird5_xy107.nd2	300um	cir	d5	557	3				0	17.1	25.92	106.41	98.51	13.6	0.56	0.99	1782
300umcird5_xy107.nd2	300um	cir	d5	557	4				1	13.74	11.33	183.95	146.11	39.82	0.25	1.22	6971
300umcird5_xy107.nd2	300um	cir	d5	557	5				1	14.82	18.2	187.3	140.86	41.11	0.29	1.36	7625
300umcird5_xy108.nd2	300um	cir	d5	558	1				1	10.58	17.89	183.64	148.24	27.66	0.69	1.4	4029
300umcird5_xy108.nd2	300um	cir	d5	558	2				0	27.31	31.16	158.79	131.31	37	0.67	0.97	12046
300umcird5_xy11.nd2	300um	cir	d5	559	1				0	25.98	27.01	93.36	78.19	12.04	0.94	1.33	1627
300umcird5_xy110.nd2	300um	cir	d5	560	1				1	23.24	21.83	212.55	133.05	20.59	0.7	1.01	2757
300umcird5_xy110.nd2	300um	cir	d5	560	2				0	13.45	20.76	134.95	104.74	19.92	0.86	1.16	3661
300umcird5_xy110.nd2	300um	cir	d5	560	3				0	14.68	16.71	139.96	109.89	22	0.84	0.95	9524
300umcird5_xy110.nd2	300um	cir	d5	560	4				0	18.61	24.13	175.54	130.49	12.65	0.96	0.71	2162
300umcird5_xy110.nd2	300um	cir	d5	560	5				0	24.57	25.33	126.95	100.17	13.34	0.86	0.79	1742
300umcird5_xy110.nd2	300um	cir	d5	560	6				0	15.29	24.09	139.83	112.95	18.79	0.52	1.31	1673
300umcird5_xy110.nd2	300um	cir	d5	560	7				0	18.01	22	146.75	112.4	22.83	0.72	0.85	2661
300umcird5_xy111.nd2	300um	cir	d5	561	1				1	18.03	27.98	192.66	136.26	24.19	0.93	0.91	8041
300umcird5_xy111.nd2	300um	cir	d5	561	2				1	15.24	12.17	211.28	169.83	44.15	0.62	1.42	12887
300umcird5_xy112.nd2	300um	cir	d5	562	1				0	12.4	20.36	156.46	121.23	27.66	0.75	1.47	4016
300umcird5_xy112.nd2	300um	cir	d5	562	2				0	21.05	23.33	112.28	97.27	25.08	0.55	1.4	3101
300umcird5_xy113.nd2	300um	cir	d5	563	1				0	15.24	24.23	167.65	140.23	23.71	0.59	1.39	2525
300umcird5_xy113.nd2	300um	cir	d5	563	2				1	11.69	13.44	183.64	146.88	23	0.71	1.06	7028
300umcird5_xy113.nd2	300um	cir	d5	563	3				0	15	13.7	135.66	113.54	25.71	0.66	1.02	5447
300umcird5_xy113.nd2	300um	cir	d5	563	4				0	22.6	16.6	170.92	144.08	23.41	0.9	1.44	4937
300umcird5_xy113.nd2	300um	cir	d5	563	5				0	19.17	21.87	168.2	125.41	19.7	0.61	0.68	2928
300umcird5_xy114.nd2	300um	cir	d5	564	1				0	13.18	15.42	150.64	119.77	27.73	0.63	0.76	4034
300umcird5_xy115.nd2	300um	cir	d5	565	1				0	27.12	23.24	151.7	118.77	17	0.82	1.03	1913
300umcird5_xy115.nd2	300um	cir	d5	565	2				1	17.49	19.94	203.3	143.83	22.56	0.35	1.1	3092
300umcird5_xy115.nd2	300um	cir	d5	565	3				1	13.04	14	216.73	155.96	41.77	0.7	1.11	9642
300umcird5_xy116.nd2	300um	cir	d5	566	1				0	11.36	19.13	169.8	135.01	34.41	0.52	1.46	5295
300umcird5_xy116.nd2	300um	cir	d5	566	2				0	17.43	22.2	126.64	84.49	28	0.68	0.97	4306
300umcird5_xy116.nd2	300um	cir	d5	566	3				0	14.96	15.6	148.9	113.08	22.8	0.77	1.19	7879
300umcird5_xy117.nd2	300um	cir	d5	567	1				0	27.71	26.67	74.86	87.99	13.04	0.91	0.78	1747
300umcird5_xy117.nd2	300um	cir	d5	567	2				0	16.46	17.76	157.27	135.25	43.05	0.7	1.61	10937
300umcird5_xy117.nd2	300um	cir	d5	567	3				0	11.74	14.51	156.7	116.1	26.4	0.77	1.15	4148
300umcird5_xy117.nd2	300um	cir	d5	567	4				1	16.89	17.77	234.34	164	31.58	0.76	0.81	6432
300umcird5_xy117.nd2	300um	cir	d5	567	5				1	18.15	17.2	183.3	143.65	34	0.88	0.86	8693
300umcird5_xy118.nd2	300um	cir	d5	568	1				0	33.78	31.14	199.11	123.48	45.71	0.75	0.85	13398
300umcird5_xy118.nd2	300um	cir	d5	568	2				1	19.76	22.84	182.64	128.6	31.91	0.7	1	6638
300umcird5_xy118.nd2	300um	cir	d5	568	3				0	25.42	21.14	227.7	192	12.21	0.94	1.33	1798
300umcird5_xy118.nd2	300um	cir	d5	568	4				0	11.92	14.24	221.23	155.06	14.32	0.81	0.99	2297
300umcird5_xy118.nd2	300um	cir	d5	568	5				1	18.8	20.76	201.62	153.69	33.54	0.31	0.92	5545
300umcird5_xy118.nd2	300um	cir	d5	568	6				0	21.83	20.55	147.62	105.87	26.87	0.76	0.89	5317
300umcird5_xy119.nd2	300um	cir	d5	569	1				0	18.44	18.67	148.87	115.48	28.84	0.28	1.56	3380
300umcird5_xy119.nd2	300um	cir	d5	569	2				0	22.76	18.18	123.11	98.76	18.36	0.77	1	2334
300umcird5_xy119.nd2	300um	cir	d5	569	3				0	17.04	17.84	139.16	110.73	16.49	0.83	0.83	6472
300umcird5_xy119.nd2	300um	cir	d5	569	4				0	18.28	17.38	178.01	130.82	14.14	0.66	1.01	6241
300umcird5_xy119.nd2	300um	cir	d5	569	5				0	24.53	25.36	121.87	67.38	13.15	0.93	1.06	2300
300umcird5_xy119.nd2	300um	cir	d5	569	6				0	22.52	19.76	111.65	93.45	18.36	0.78	0.95	2318
300umcird5_xy12.nd2	300um	cir	d5	570	1				0	20.79	27.03	117.69	72.89	21	0.94	1.24	4454
300umcird5_xy12.nd2	300um	cir	d5	570	2				0	14.42	16.23	150.63	116.41	16.16	0.78	1.16	1787
300umcird5_xy12.nd2	300um	cir	d5	570	3				0	11.86	16.62	315.75	275.92	15.56	0.41	0.87	2641
300umcird5_xy120.nd2	300um	cir	d5	571	1				0	26.55	28.02	223.2	119.95	21.95	0.83	1.14	4101
300umcird5_xy120.nd2	300um	cir	d5	571	2				0	21.68	26.41	159.68	125.85	26.25	0.77	0.91	4159
300umcird5_xy120.nd2	300um	cir	d5	571	3				0	15.72	21.95	174.82	145.23	31.62	0.7	1.03	6576
300umcird5_xy120.nd2	300um	cir	d5	571	4				0	18.18	23.59	130.02	132.14	12	0.96	0.68	1741
300umcird5_xy121.nd2	300um	cir	d5	572	1				0	29.8	20.04	120.44	93.53	12.65	0.94	0.97	2430
300umcird5_xy121.nd2	300um	cir	d5	572	2				1	19.4	16.49	236.72	189.78	42	0.91	0.95	21782
300umcird5_xy122.nd2	300um	cir	d5	573	1				0	25.71	19.85	70.93	49.14	15.81	0.71	0.92	3294
300umcird5_xy122.nd2	300um	cir	d5	573	2				0	21.49	26.04	155.57	125.98	28.64	0.93	0.96	12787
300umcird5_xy122.nd2	300um	cir	d5	573	3				0	17.08	21.74	164.47	129.51	14.21	0.89	0.91	1629
300umcird5_xy122.nd2	300um	cir	d5	573	4				0	23.93	24.98	85.46	84.95	14.87	0.92	0.81	2119
300umcird5_xy122.nd2	300um	cir	d5	573	5				0	21.6	18.02	166.45	118.37	44.1	0.86	0.92	14324
300umcird5_xy122.nd2	300um	cir	d5	573	6				0	22.56	25.13	155.14	161.24	26.17	0.73	0.79	4964
300umcird5_xy122.nd2	300um	cir	d5	573	7				0	22.02	28.72	127.29	126.56	9.85	0.98	0.69	1758
300umcird5_xy122.nd2	300um	cir	d5	573	8				0	11.87	14.76	142.6	108.72	21.38	0.86	0.92	3155
300umcird5_xy123.nd2	300um	cir	d5	574	1				1	16.07	19.58	175.57	138.94	47.43	0.81	1.03	14182
300umcird5_xy123.nd2	300um	cir	d5	574	2				0	20.55	21.63	154.69	168.18	14.76	0.91	0.8	1649
300umcird5_xy123.nd2	300um	cir	d5	574	3				1	13.26	14.78	220.19	175.76	26.93	0.77	1.47	4603
300umcird5_xy123.nd2	300um	cir	d5	574	4				0	16.81	18.45	130.1	105.72	22.09	0.6	1.01	2751
300umcird5_xy123.nd2	300um	cir	d5	574	5				0	29.56	30.4	106.66	90.8	9.9	0.97	0.86	1898
300umcird5_xy123.nd2	300um	cir	d5	574	6				0	19.29	21.25	143.73	125.5	16.64	0.83	0.9	2301
300umcird5_xy124.nd2	300um	cir	d5	575	1				0	28.28	27.67	154.84	152.15	13.15	0.87	0.67	1770
300umcird5_xy124.nd2	300um	cir	d5	575	2				0	26.45	26.62	196.03	192.13	10	0.94	0.85	1892
300umcird5_xy124.nd2	300um	cir	d5	575	3				1	17.72	21.81	208.64	181.62	19.24	0.62	0.82	9715
300umcird5_xy124.nd2	300um	cir	d5	575	4				0	13.8	10.74	174.68	137.31	41.15	0.69	1.1	9101
300umcird5_xy124.nd2	300um	cir	d5	575	5				1	17.02	14.07	177.97	156.02	20.12	0.68	1.18	2677
300umcird5_xy124.nd2	300um	cir	d5	575	6				0	29.78	24.27	241.99	244.19	16.12	0.74	0.75	1948
300umcird5_xy125.nd2	300um	cir	d5	576	1				1	20.63	20.79	256.58	185.9	35	0.84	1.39	8002
300umcird5_xy125.nd2	300um	cir	d5	576	2				1	21.46	22.47	185.16	130.29	24.04	0.91	0.93	4258
300umcird5_xy125.nd2	300um	cir	d5	576	3				0	19.17	32.69	83.99	93.88	17	0.7	1.16	5119
300umcird5_xy126.nd2	300um	cir	d5	577	1				0	14.96	25.16	110.36	91.75	13.45	0.85	0.82	2055
300umcird5_xy126.nd2	300um	cir	d5	577	2				0	24.33	29.17	196.26	178.79	15.13	0.61	0.64	1797
300umcird5_xy126.nd2	300um	cir	d5	577	3				0	17.37	23.25	149.53	127.35	20.25	0.82	1.02	8663
300umcird5_xy126.nd2	300um	cir	d5	577	4				0	10.34	24.16	127.62	96.27	16.76	0.86	1.09	2516
300umcird5_xy126.nd2	300um	cir	d5	577	5				0	30.27	34.82	94.26	82.38	18.36	0.68	1.29	2586
300umcird5_xy127.nd2	300um	cir	d5	578	1				1	21.87	22.13	194.11	152.79	36.01	0.89	0.87	17955
300umcird5_xy127.nd2	300um	cir	d5	578	2				0	20.3	21.43	170.43	130.7	25.5	0.74	1.11	9583
300umcird5_xy127.nd2	300um	cir	d5	578	3				0	29.73	23.61	275.04	206.9	16	0.82	0.8	2280
300umcird5_xy128.nd2	300um	cir	d5	579	1				0	21.31	16.54	112.97	89.68	18.38	0.71	1.08	1958
300umcird5_xy128.nd2	300um	cir	d5	579	2				0	13.97	12.66	146.45	109.27	39.4	0.75	1.33	8364
300umcird5_xy128.nd2	300um	cir	d5	579	3				0	26.69	21.27	122.08	96.3	19.7	0.72	1.06	2450
300umcird5_xy128.nd2	300um	cir	d5	579	4				0	23.19	26.29	138.65	111.38	16.4	0.83	0.91	2575
300umcird5_xy129.nd2	300um	cir	d5	580	1				0	15.05	15.48	131.35	105.17	21.21	0.78	0.93	3125
300umcird5_xy129.nd2	300um	cir	d5	580	2				0	21.61	25.36	271.53	224.25	16.64	0.79	0.8	2199
300umcird5_xy129.nd2	300um	cir	d5	580	3				0	24.55	18.82	128.4	131.98	14.87	0.94	0.74	3171
300umcird5_xy13.nd2	300um	cir	d5	581	1				0	18.81	20.42	91.54	79.59	14.21	0.76	0.63	2696
300umcird5_xy13.nd2	300um	cir	d5	581	2				0	18.82	26.52	165.43	161.53	21.1	0.68	0.77	2997
300umcird5_xy13.nd2	300um	cir	d5	581	3				0	26.35	23.97	158.57	152.72	13.45	0.63	0.68	2335
300umcird5_xy13.nd2	300um	cir	d5	581	4				0	20.59	20.78	124.65	84.27	21.59	0.85	1.07	6595
300umcird5_xy13.nd2	300um	cir	d5	581	5				0	16.75	20.24	200.81	127.09	18.44	0.95	0.91	4212
300umcird5_xy13.nd2	300um	cir	d5	581	6				0	10.36	11.89	165.68	130.62	25	0.75	1.24	5158
300umcird5_xy130.nd2	300um	cir	d5	582	1				0	20.58	21.48	211.12	229.32	18.11	0.52	1.03	2834
300umcird5_xy131.nd2	300um	cir	d5	583	1				1	21.58	19.78	233.92	147	31.24	0.65	0.84	8312
300umcird5_xy131.nd2	300um	cir	d5	583	2				0	15.99	21.66	140.18	98.22	23.32	0.85	1.17	3593
300umcird5_xy131.nd2	300um	cir	d5	583	3				1	11.06	14.01	194.02	145.73	38.21	0.43	1.32	6601
300umcird5_xy131.nd2	300um	cir	d5	583	4				0	19.21	16.28	265.34	195.45	16.12	0.8	0.89	5858
300umcird5_xy131.nd2	300um	cir	d5	583	5				0	23.66	24.94	175.98	124.18	40.61	0.82	1	11624
300umcird5_xy131.nd2	300um	cir	d5	583	6				1	15.28	12.58	230.33	182.23	37.48	0.45	0.94	7520
300umcird5_xy132.nd2	300um	cir	d5	584	1				0	13.21	24.08	131.45	115.13	13.45	0.9	0.86	1697
300umcird5_xy132.nd2	300um	cir	d5	584	2				0	17.11	23.99	133.63	123.21	27.89	0.75	1.06	4780
300umcird5_xy132.nd2	300um	cir	d5	584	3				0	19.23	24.3	161.44	116.8	20.25	0.59	0.92	2207
300umcird5_xy132.nd2	300um	cir	d5	584	4				0	22.03	22.06	128.13	77.87	19.24	0.82	0.77	3333
300umcird5_xy132.nd2	300um	cir	d5	584	5				0	21.84	28.28	105.78	83.8	16.64	0.77	1.36	2454
300umcird5_xy133.nd2	300um	cir	d5	585	1				0	28.78	29.26	91.22	100.52	10.2	0.87	1.03	1858
300umcird5_xy133.nd2	300um	cir	d5	585	2				0	22.34	22.47	164.91	125.89	35.69	0.82	0.89	7857
300umcird5_xy133.nd2	300um	cir	d5	585	3				0	19.48	20.1	132.39	100.65	18.25	0.74	0.95	3331
300umcird5_xy133.nd2	300um	cir	d5	585	4				1	23.15	21.81	208.86	177.78	23.02	0.58	1.49	2794
300umcird5_xy133.nd2	300um	cir	d5	585	5				0	16.04	21.13	171.3	131.17	17.26	0.64	1.04	2222
300umcird5_xy134.nd2	300um	cir	d5	586	1				0	22.52	30.22	102.17	91.89	14.14	0.97	0.97	2125
300umcird5_xy134.nd2	300um	cir	d5	586	2				0	16.2	26.37	122.76	105.18	16.16	0.93	0.86	2414
300umcird5_xy134.nd2	300um	cir	d5	586	3				0	13.98	23.89	130.99	99.42	22.83	0.55	0.94	2477
300umcird5_xy134.nd2	300um	cir	d5	586	4				0	17.04	24.74	147.7	103.61	40.52	0.68	1.52	9931
300umcird5_xy134.nd2	300um	cir	d5	586	5				0	13.66	18.56	160.27	115.67	19.8	0.82	1.04	2747
300umcird5_xy135.nd2	300um	cir	d5	587	1				0	16.3	15.39	173.43	130.44	42.06	0.7	2.1	8369
300umcird5_xy135.nd2	300um	cir	d5	587	2				1	18.23	18.32	200.17	142.38	41.77	0.76	0.83	12569
300umcird5_xy135.nd2	300um	cir	d5	587	3				1	20.82	20.98	310.8	227.06	32	0.77	1.16	8140
300umcird5_xy135.nd2	300um	cir	d5	587	4				1	20.79	24.87	276.97	234.42	30.61	0.68	0.83	6827
300umcird5_xy136.nd2	300um	cir	d5	588	1				0	19.43	30.75	111.8	90.55	14.42	0.97	0.75	2661
300umcird5_xy136.nd2	300um	cir	d5	588	2				0	11.87	16.6	192.17	127.31	22.8	0.67	0.67	4070
300umcird5_xy136.nd2	300um	cir	d5	588	3				0	12.39	13.79	169.53	128.69	42.3	0.66	1.51	8895
300umcird5_xy136.nd2	300um	cir	d5	588	4				0	26.78	18.08	159.38	114.89	20.81	0.65	0.8	2149
300umcird5_xy137.nd2	300um	cir	d5	589	1				0	18.54	27.26	113.86	123.09	15.56	0.79	0.81	1695
300umcird5_xy137.nd2	300um	cir	d5	589	2				1	21.89	25.14	240.87	208.42	21.21	0.84	0.99	5539
300umcird5_xy137.nd2	300um	cir	d5	589	3				0	32.44	23.43	160.01	168.43	29.07	0.85	1.07	9933
300umcird5_xy137.nd2	300um	cir	d5	589	4				0	24.82	25.32	265.55	245.14	16.16	0.73	1.02	2401
300umcird5_xy138.nd2	300um	cir	d5	590	1				1	12.07	11.76	205.3	153.06	28.18	0.73	1.21	4219
300umcird5_xy138.nd2	300um	cir	d5	590	2				1	23.22	16.59	195.18	130.45	26.25	0.9	0.9	9237
300umcird5_xy139.nd2	300um	cir	d5	591	1				0	16.42	17.04	127.43	100.24	17	0.76	1.27	1993
300umcird5_xy139.nd2	300um	cir	d5	591	2				0	13.98	17.47	170.42	124.03	34.66	0.39	1.15	6618
300umcird5_xy139.nd2	300um	cir	d5	591	3				0	25.15	25.96	143.48	111.54	16.28	0.92	0.8	2072
300umcird5_xy14.nd2	300um	cir	d5	592	1				0	14.3	17.87	219.76	161.62	25	0.62	0.6	3638
300umcird5_xy14.nd2	300um	cir	d5	592	2				0	16.79	21.58	146.97	119.75	23.35	0.78	1.14	3379
300umcird5_xy140.nd2	300um	cir	d5	593	1				0	29.16	33.02	69.97	59.76	13	0.97	0.84	4392
300umcird5_xy140.nd2	300um	cir	d5	593	2				0	15.22	12.78	174.51	126.92	37.7	0.81	1.47	9911
300umcird5_xy141.nd2	300um	cir	d5	594	1				1	12.1	17.31	343.6	259.54	61.62	0.76	0.98	20987
300umcird5_xy141.nd2	300um	cir	d5	594	2				0	16.86	28.3	160.49	129.32	18.38	0.62	1.46	3301
300umcird5_xy142.nd2	300um	cir	d5	595	1				1	21.34	21.44	243.66	205.23	20.52	0.67	0.93	4131
300umcird5_xy142.nd2	300um	cir	d5	595	2				1	19.45	23.61	246.68	233.63	26.17	0.7	0.84	5248
300umcird5_xy142.nd2	300um	cir	d5	595	3				0	19.26	20.85	275.55	306.62	13	0.91	1.05	1707
300umcird5_xy142.nd2	300um	cir	d5	595	4				0	24.97	22.62	78.76	64.58	20.62	0.88	1	3814
300umcird5_xy143.nd2	300um	cir	d5	596	1				1	17.58	22.32	235.79	186.05	28	0.84	0.79	12681
300umcird5_xy143.nd2	300um	cir	d5	596	2				1	17.95	18.98	204.71	203.12	43.01	0.39	1.11	10574
300umcird5_xy143.nd2	300um	cir	d5	596	3				0	22.97	23.85	222.08	222.44	17.69	0.58	0.92	8465
300umcird5_xy143.nd2	300um	cir	d5	596	4				0	28.31	19.86	301.88	235.05	13.6	0.93	0.88	2062
300umcird5_xy143.nd2	300um	cir	d5	596	5				1	15.16	18.58	208.85	144.99	31.3	0.53	1	7257
300umcird5_xy143.nd2	300um	cir	d5	596	6				0	27.38	22.83	217	180.86	26.17	0.96	1.01	8574
300umcird5_xy143.nd2	300um	cir	d5	596	7				0	31.75	22.85	254.03	193.54	15.52	0.92	1.29	2454
300umcird5_xy143.nd2	300um	cir	d5	596	8				1	21.6	27.39	171.48	188.6	21.1	0.73	0.86	2318
300umcird5_xy144.nd2	300um	cir	d5	597	1				0	21.67	24.73	127.56	104.25	14.56	0.79	0.79	2777
300umcird5_xy144.nd2	300um	cir	d5	597	2				1	17.33	22.73	183.17	154.58	43.83	0.82	1.14	13209
300umcird5_xy144.nd2	300um	cir	d5	597	3				0	24.35	20.75	339.21	209.36	16.76	0.94	1.15	4466
300umcird5_xy144.nd2	300um	cir	d5	597	4				0	29.1	31.64	176.06	171.62	14	0.93	0.81	1955
300umcird5_xy15.nd2	300um	cir	d5	598	1				0	26.54	27.12	163.1	146.51	15.23	0.9	0.79	2405
300umcird5_xy15.nd2	300um	cir	d5	598	2				0	26.62	28.08	122.59	94.78	19.85	0.8	0.75	3720
300umcird5_xy15.nd2	300um	cir	d5	598	3				0	13.4	19.5	133.09	130.39	17.46	0.81	0.82	2204
300umcird5_xy15.nd2	300um	cir	d5	598	4				0	18.03	19.35	200.3	131.17	27.86	0.32	0.54	3586
300umcird5_xy15.nd2	300um	cir	d5	598	5				0	11.53	14.56	166	128.96	31.02	0.69	1.16	4935
300umcird5_xy15.nd2	300um	cir	d5	598	6				0	23.15	23.66	121.99	86.39	14.76	0.87	0.83	1952
300umcird5_xy16.nd2	300um	cir	d5	599	1				0	15.08	24.79	173.37	153.49	18.6	0.75	0.73	1820
300umcird5_xy16.nd2	300um	cir	d5	599	2				1	15.73	14.44	190.77	150.66	28.43	0.71	1.58	4411
300umcird5_xy17.nd2	300um	cir	d5	600	1				0	25.16	27.35	61.92	64.53	16.28	0.57	0.72	1905
300umcird5_xy17.nd2	300um	cir	d5	600	2				0	32.07	31.39	102.44	90.37	9.06	0.94	1.12	1609
300umcird5_xy17.nd2	300um	cir	d5	600	3				0	10.62	13.24	164.07	132.47	36.4	0.48	1.13	5779
300umcird5_xy17.nd2	300um	cir	d5	600	4				0	19.42	18.8	141.4	115.34	19.85	0.88	0.73	3152
300umcird5_xy17.nd2	300um	cir	d5	600	5				0	14.57	16.21	154.17	117.79	21.38	0.73	0.59	2597
300umcird5_xy17.nd2	300um	cir	d5	600	6				0	23.56	22.15	113.82	97.72	12.73	0.87	0.76	1706
300umcird5_xy18.nd2	300um	cir	d5	601	1				1	19.92	17.35	205.01	161.34	33.11	0.65	1.18	5693
300umcird5_xy18.nd2	300um	cir	d5	601	2				0	14.96	12.99	167.47	140.71	39.36	0.4	1.36	7584
300umcird5_xy18.nd2	300um	cir	d5	601	3				0	21.88	23.16	165.39	128.89	19.65	0.47	0.8	1942
300umcird5_xy19.nd2	300um	cir	d5	602	1				1	14.23	8.77	197	156.32	45.34	0.41	1.28	8735
300umcird5_xy2.nd2	300um	cir	d5	603	1				0	20.46	16.06	187.77	162.37	16	0.97	1.14	3882
300umcird5_xy2.nd2	300um	cir	d5	603	2				0	20.75	27	146.28	111.46	25.02	0.76	0.96	6009
300umcird5_xy2.nd2	300um	cir	d5	603	3				1	12.28	18.14	216.32	175.96	42.45	0.75	1.81	14393
300umcird5_xy2.nd2	300um	cir	d5	603	4				1	18.56	21.06	175.07	131.13	67.12	0.78	0.75	27690
300umcird5_xy21.nd2	300um	cir	d5	604	1				0	18.74	12.89	240.65	219.54	24	0.74	0.64	8247
300umcird5_xy21.nd2	300um	cir	d5	604	2				0	30.64	26.46	243.1	269.64	12.53	0.84	0.88	1666
300umcird5_xy22.nd2	300um	cir	d5	605	1				1	16.19	11.68	235.54	160.25	65.8	0.5	0.91	24264
300umcird5_xy22.nd2	300um	cir	d5	605	2				0	27.79	27.42	184.83	175.42	15.23	0.81	0.94	1828
300umcird5_xy23.nd2	300um	cir	d5	606	1				0	23.29	20.81	116.88	79.98	13	0.96	0.83	2619
300umcird5_xy23.nd2	300um	cir	d5	606	2				1	14.54	11.15	212.48	175.68	30.41	0.62	1.5	4166
300umcird5_xy24.nd2	300um	cir	d5	607	1				0	24.2	22.41	160.17	159.9	17.72	0.68	1	1880
300umcird5_xy24.nd2	300um	cir	d5	607	2				1	14.19	18.32	176.69	134.01	28.3	0.8	1.3	5349
300umcird5_xy25.nd2	300um	cir	d5	608	1				0	22.56	22.99	227.36	180.99	31.11	0.09	1.07	7343
300umcird5_xy25.nd2	300um	cir	d5	608	2				0	25.07	29.43	178.48	120.27	13.34	0.72	1.03	2603
300umcird5_xy25.nd2	300um	cir	d5	608	3				0	18.5	20.72	163.94	135.54	14.56	0.91	1.16	2061
300umcird5_xy25.nd2	300um	cir	d5	608	4				0	30.44	25.77	181.73	158.84	21.54	0.72	0.85	2694
300umcird5_xy25.nd2	300um	cir	d5	608	5				0	21.6	17.51	185.95	145.88	14.04	0.94	0.76	2216
300umcird5_xy26.nd2	300um	cir	d5	609	1				0	33.03	32.13	117.28	92.67	20.02	0.86	0.93	2959
300umcird5_xy26.nd2	300um	cir	d5	609	2				1	19.15	20.08	301.34	243.74	40.25	0.77	2.4	9132
300umcird5_xy27.nd2	300um	cir	d5	610	1				0	27.7	26.72	186.94	143.31	27.29	0.88	0.98	5456
300umcird5_xy27.nd2	300um	cir	d5	610	2				0	31.36	23.1	243.26	195.53	19.24	0.74	1	3769
300umcird5_xy27.nd2	300um	cir	d5	610	3				1	15.7	18.16	203.34	162.94	23.41	0.93	0.88	5609
300umcird5_xy27.nd2	300um	cir	d5	610	4				0	14.23	26.67	202.53	144.94	17.2	0.89	0.78	2745
300umcird5_xy27.nd2	300um	cir	d5	610	5				1	19.27	18.51	189.09	154	41.79	0.88	1.01	18931
300umcird5_xy27.nd2	300um	cir	d5	610	6				0	25.45	23.37	128.46	86.92	16	0.86	1.36	3185
300umcird5_xy29.nd2	300um	cir	d5	611	1				0	34.81	34.8	66.38	50.13	9.85	0.96	0.67	1693
300umcird5_xy29.nd2	300um	cir	d5	611	2				1	21.54	23.32	193.23	130.06	33.54	0.56	0.93	7386
300umcird5_xy29.nd2	300um	cir	d5	611	3				1	14.96	19.17	262.19	248.4	20.22	0.67	0.82	4911
300umcird5_xy29.nd2	300um	cir	d5	611	4				0	22.23	21.71	253.81	245.8	17.49	0.78	0.81	6375
300umcird5_xy29.nd2	300um	cir	d5	611	5				0	19.93	23.54	173.3	130.22	14.87	0.82	0.7	1710
300umcird5_xy29.nd2	300um	cir	d5	611	6				1	22.38	17.08	182.59	135.86	22.85	0.6	0.73	3754
300umcird5_xy29.nd2	300um	cir	d5	611	7				1	21.62	16.02	188.07	159.66	26.87	0.92	0.86	6183
300umcird5_xy29.nd2	300um	cir	d5	611	8				0	27.25	21.29	151.66	107.64	13.93	0.96	1.41	2505
300umcird5_xy3.nd2	300um	cir	d5	612	1				1	17.65	26.9	224.01	193.97	20.88	0.9	0.93	4133
300umcird5_xy3.nd2	300um	cir	d5	612	2				1	13.93	12.95	222.7	164.38	30.41	0.63	1.28	5703
300umcird5_xy30.nd2	300um	cir	d5	613	1				1	20.86	26.04	189.41	152.5	19.8	0.6	1.27	1850
300umcird5_xy31.nd2	300um	cir	d5	614	1				0	24.75	19.08	260.62	191.34	16.16	0.65	0.7	2044
300umcird5_xy32.nd2	300um	cir	d5	615	1				1	11.29	17.73	187.62	142.89	30.41	0.25	0.93	4511
300umcird5_xy32.nd2	300um	cir	d5	615	2				0	27.25	23.78	146.93	115.69	19.31	0.62	0.89	2183
300umcird5_xy32.nd2	300um	cir	d5	615	3				0	24.55	26.14	121.22	101.12	16.12	0.82	0.54	1670
300umcird5_xy32.nd2	300um	cir	d5	615	4				0	16.48	23.09	119.54	92.66	16.4	0.86	0.68	2221
300umcird5_xy32.nd2	300um	cir	d5	615	5				0	18.93	15.6	164.43	128.63	32.65	0.51	1.21	4848
300umcird5_xy32.nd2	300um	cir	d5	615	6				0	27.19	19.22	154.32	129.03	14.32	0.89	0.55	1810
300umcird5_xy33.nd2	300um	cir	d5	616	1				0	10.69	19.59	166.61	147.37	23.71	0.87	0.95	4890
300umcird5_xy33.nd2	300um	cir	d5	616	2				0	21.47	19.94	166.94	129.89	23.6	0.9	1.01	4921
300umcird5_xy34.nd2	300um	cir	d5	617	1				0	12.6	8.74	156.64	123.52	30	0.71	2.39	4836
300umcird5_xy34.nd2	300um	cir	d5	617	2				0	17.36	23.97	149.56	104.79	9.85	0.8	0.86	2194
300umcird5_xy34.nd2	300um	cir	d5	617	3				0	24.23	20.02	136.37	113.75	19.42	0.67	0.64	2387
300umcird5_xy36.nd2	300um	cir	d5	618	1				0	30.48	27.01	97.69	66.06	13.89	0.93	0.78	2041
300umcird5_xy36.nd2	300um	cir	d5	618	2				0	20.77	21.39	136.28	97.4	25	0.42	1.53	4092
300umcird5_xy36.nd2	300um	cir	d5	618	3				0	14.73	23.11	147.41	121.46	24.35	0.61	1.09	3432
300umcird5_xy36.nd2	300um	cir	d5	618	4				0	18.03	24.53	145.44	110.45	20	0.47	0.87	1916
[truncated: 4,765 more rows]

## Sheet: Vraible Shape -Random Selection
filename	polarization_consensus	rosette_consensus	polarization_algorithm	rosette_algorithm	angleerror1	angleerror2	tendrildensity1	tendrildensity2	radius	eccentricity	haloscore	area
200umcird5_xy29.nd2	0	0	1	0	26.5	27.8	46.6	60.1	25.942	0.69436	1.5178	2832
200umcird5_xy29.nd2	0	0	1	0	32.8	33.7	164	158	19	0.95649	1.0108	8425
200umcird5_xy29.nd2	0	0	1	0	27.7	22.8	182	120	11.4018	0.83571	0.75468	2369
200umcird5_xy29.nd2	1	0	1	0	24.9	27.4	164	128	90.7579	0.63379	0.73169	87731
200umcird5_xy29.nd2	0	0	1	0	27.2	24.8	154	140	16.2788	0.46584	0.5905	1885
200umcird5_xy29.nd2	0	0	1	0	22.2	21.9	129	96.1	20.2485	0.76241	0.85054	3466
200umcird5_xy29.nd2	0	0	1	0	30.5	28.8	70	107	20	0.84548	0.94642	2977
200umcird5_xy29.nd2	0	0	1	0	36.6	24.6	138	124	26.2488	0.70895	1.063	3524
200umcird5_xy29.nd2	0	0	1	0	26.4	33.2	151	136	11.4018	0.93089	0.90978	1603
200umcird5_xy29.nd2	0	0	1	0	22.2	29.1	146	87.3	17	0.88542	0.60539	2359
200umcird5_xy71.nd2	0	0	1	0	26.5	33.9	211	189	21.6333	0.88963	0.93511	5762
200umcird5_xy71.nd2	0	0	1	0	38.5	24.3	158	70.7	18.0278	0.72723	0.69486	2269
200umcird5_xy71.nd2	0	0	1	0	24.7	30.6	184	171	18.0278	0.9294	0.96399	3804
200umcird5_xy71.nd2	1	0	1	1	16.7	20.6	224	170	60.7454	0.8476	1.0903	27116
200umcird5_xy71.nd2	0	0	1	0	20.9	26.6	75.9	98.4	12	0.97474	0.72403	2026
200umcird5_xy71.nd2	0	0	1	1	21.5	23.6	226	212	24.0416	0.91444	0.77529	6257
200umcird5_xy71.nd2	0	0	1	0	22.9	24.8	221	218	11.3137	0.83765	0.9338	2468
200umcird5_xy71.nd2	0	0	1	0	24.3	29.9	271	258	25.4951	0.83458	1.3773	4424
200umcird5_xy71.nd2	0	0	1	0	25.1	31.1	165	148	12.7279	0.96422	0.80114	1969
200umcird5_xy71.nd2	0	0	1	0	27.5	28.5	84.3	57.1	19.6469	0.7281	1.1027	1875
200umcird6_xy18.nd2	1	1	1	1	14.4	15.9	309	259	36.0555	0.75439	0.70174	8649
200umcird6_xy7.nd2	1	0	1	1	18.6	15.2	271	245	30.0666	0.74958	0.75119	11627
200umsqud5_xy100.nd2	1	0	1	1	15	16.7	239	188	27.8029	0.91627	0.93393	6832
200umsqud5_xy29.nd2	1	0	1	1	21.8	21	228	171	27.074	0.79847	0.90959	8933
200umsqud6_xy102.nd2	0	0	1	0	40.6	31.6	59.6	61	29.4279	0.26166	0.74687	3500
200umsqud6_xy102.nd2	0	0	1	0	27.2	27.7	87.7	73.3	27.4591	0.79459	1.3041	3872
200umsqud6_xy113.nd2	0	0	1	0	20.8	28	82	104	19.4165	0.74299	0.77992	2860
200umsqud6_xy113.nd2	1	0	1	1	17.2	21.8	271	192	40.4969	0.87326	0.98726	13024
200umtrid5_xy159.nd2	0	0	1	0	31.1	32.8	338	331	9.434	0.81634	0.75437	2107
200umtrid5_xy159.nd2	0	0	1	0	30.7	28.9	177	145	16.1555	0.92622	0.99253	2959
200umtrid5_xy159.nd2	0	0	1	0	29.8	21.8	366	320	13.9284	0.63543	0.88144	1635
200umtrid5_xy159.nd2	0	0	1	0	32.7	26.1	361	287	17.0294	0.84517	1.0136	1860
200umtrid5_xy159.nd2	0	0	1	0	38.3	28.7	362	314	19.6977	0.78179	1.0081	2257
200umtrid5_xy159.nd2	1	0	1	0	22.5	23.7	307	288	21.9317	0.82624	1.0334	5676
200umtrid5_xy67.nd2	0	0	1	0	27.5	27.3	81.5	84.2	12.6491	0.90836	0.68373	1669
200umtrid5_xy67.nd2	0	0	1	1	17.3	19	273	240	38.3275	0.7251	0.94194	9305
200umtrid5_xy67.nd2	1	0	1	1	14.9	20.3	262	245	48.4665	0.67285	1.1547	15650
200umtrid5_xy67.nd2	0	0	1	0	23.3	18.8	192	151	12.2066	0.80123	0.7221	1802
200umtrid5_xy67.nd2	0	0	1	0	37.3	34.2	194	111	33.3766	0.84492	1.2039	8733
200umtrid5_xy67.nd2	0	0	1	0	20.4	27.5	102	78.9	21.9317	0.081757	1.3521	5747
200umtrid6_xy52.nd2	0	0	1	0	20.5	30.3	106	80.4	13.6015	0.91843	0.82643	2632
200umtrid6_xy55.nd2	1	1	1	1	13.1	11.5	304	256	47.7074	0.4798	1.2097	11079
300umcird5_xy106.nd2	0	0	1	0	23.7	30.5	113	95.3	19.6977	0.59531	1.6429	1781
300umcird5_xy106.nd2	1	1	1	0	15.1	13.8	172	121	43.6807	0.64393	1.5905	8979
300umcird5_xy106.nd2	1	0	1	0	19.3	23.8	149	123	20	0.68568	1.297	2248
300umcird5_xy106.nd2	0	0	1	0	16.2	22.8	139	114	29.1548	0.78368	0.82459	5107
300umcird5_xy37.nd2	0	0	1	0	28.3	24.4	102	66.9	14.4222	0.94063	0.96503	2165
300umcird5_xy37.nd2	1	0	1	0	16.7	18.9	149	110	20.6155	0.34468	0.65931	2380
300umcird6_xy49.nd2	1	0	1	0	23.9	23.3	124	102	14.4222	0.76458	0.72386	1658
300umcird6_xy49.nd2	1	0	1	1	19.5	19	202	156	31.0161	0.82778	1.1143	6796
300umcird6_xy49.nd2	0	0	1	0	20.8	23.3	110	98.5	14.1421	0.85171	0.64654	1785
300umcird6_xy49.nd2	1	0	1	0	17.3	19.2	163	120	26.1725	0.70809	0.68885	4001
300umcird6_xy49.nd2	0	0	1	0	31.8	27.3	141	120	8.4853	0.83158	0.67097	1581
300umcird6_xy49.nd2	1	0	1	0	24.3	26.9	180	147	15.2	0.80919	0.70656	1727
300umcird6_xy49.nd2	0	0	1	0	33	28.7	121	116	8.2462	0.55456	79901	1682
300umcird6_xy72.nd2	1	1	1	1	13	11.5	195	164	30.0832	0.34713	1.7788	3885
300umcird6_xy72.nd2	1	1	1	0	14	18.9	186	141	22.3607	0.8992	0.64802	3113
300umcird6_xy72.nd2	0	0	1	1	15.6	22.2	177	137	38.4708	0.8234	0.80163	11777
300umsqud5_xy39.nd2	0	0	1	0	29.2	31.6	148	103	13.4536	0.86596	0.73212	1661
300umsqud5_xy39.nd2	0	0	1	1	17.4	18.4	221	180	41.3038	0.84701	0.99732	18253
300umsqud5_xy39.nd2	0	0	1	1	21.9	20.9	286	206	39	0.96862	1.1378	21874
300umsqud5_xy47.nd2	0	0	1	0	21.7	26.8	200	160	45	0.68854	0.8025	11433
300umsqud5_xy47.nd2	1	0	1	0	30.7	26.3	127	81.6	71.8471	0.89443	1.0058	53341
300umsqud5_xy47.nd2	0	0	1	0	16.1	21.3	179	148	45.3431	0.83941	1.0342	21431
300umsqud6_xy17.nd2	1	0	1	1	18.1	20.8	183	139	52.345	0.86259	1.4229	19759
300umsqud6_xy17.nd2	1	0	1	0	17.1	23.9	116	92.8	7	0.86872	0.68139	1715
300umsqud6_xy17.nd2	0	0	1	1	17	24.2	206	179	37.5899	0.74003	0.77136	8114
300umsqud6_xy17.nd2	1	0	1	1	16.6	15.1	242	186	72.111	0.87301	1.1256	33937
300umsqud6_xy40.nd2	1	1	1	0	13	13.1	176	158	26.9258	0.71146	0.64771	6682
300umsqud6_xy40.nd2	1	0	1	0	9.6	25.3	188	163	24.2074	0.79555	0.67451	4201
300umsqud6_xy40.nd2	1	0	1	0	15.3	20.1	173	140	20.1246	0.41164	0.71365	1944
300umsqud6_xy40.nd2	1	0	1	0	21.8	16.2	167	124	20.2237	0.76545	0.6891	3284
300umsqud6_xy40.nd2	0	0	1	0	23.1	27.1	178	158	16.1245	0.86434	0.95455	2478
300umtrid5_xy82.nd2	0	0	1	0	22.4	23.3	146	118	14.8661	0.96961	0.82052	3910
300umtrid5_xy82.nd2	1	0	1	0	14	16.6	168	129	28.2843	0.86069	1.114	8332
300umtrid5_xy82.nd2	1	1	1	0	19	16.2	254	200	33	0.62015	0.64564	7587
300umtrid6_xy17.nd2	1	1	1	1	20.7	17.2	235	178	48.7647	0.9287	0.93896	17830
300umtrid6_xy17.nd2	1	0	1	0	12.5	17.9	148	114	23	0.72595	0.50653	3477
300umtrid6_xy17.nd2	1	1	1	0	21.6	13.6	228	179	45.0444	0.68326	0.59696	12219
300umtrid6_xy61.nd2	0	0	1	0	17.7	29.9	151	126	18.0278	0.6117	0.88298	2084
300umtrid6_xy61.nd2	0	0	1	0	24.4	21.5	137	129	13	0.94906	0.69774	2254
300umtrid6_xy61.nd2	0	0	1	1	11.6	17.9	196	149	25.0799	0.72363	0.71172	3097
300umtrid6_xy61.nd2	0	0	1	0	24.2	20.2	130	98.9	14.3178	0.74589	0.54812	1802
400umcird5_xy26.nd2	1	0	1	0	14.3	16.2	128	103	28.6531	0.74839	1.2072	4385
400umcird5_xy26.nd2	1	1	1	1	15.4	10.9	248	192	58.1893	0.1558	1.5332	13397
400umcird5_xy26.nd2	0	0	1	0	23.9	20.7	156	133	44	0.96844	0.92743	23627
400umcird5_xy26.nd2	0	0	1	0	22.8	26.7	188	157	26	0.6391	0.54846	3927
400umcird5_xy26.nd2	1	0	1	1	17.4	17.1	182	133	19.7231	0.86603	0.81143	2482
400umcird5_xy26.nd2	1	0	1	0	22.7	21.6	127	109	72.8354	0.81585	0.96347	41007
400umcird5_xy26.nd2	0	0	1	0	39	24.5	99.3	97.9	12.8062	0.76809	0.69735	2028
400umcird5_xy46.nd2	0	0	1	0	28	25.7	155	131	44	0.93692	0.81871	17314
400umcird5_xy46.nd2	1	0	1	1	15.6	14.7	179	137	62.2013	0.60645	0.83953	25298
400umcird5_xy46.nd2	1	1	1	1	15.1	21.8	190	153	32.2025	0.80638	0.97101	6151
400umcird5_xy46.nd2	1	1	1	1	10.7	15.1	226	178	44.5982	0.74315	1.5024	12028
400umcird5_xy46.nd2	1	0	1	0	19.8	20.2	131	109	87.6641	0.63313	0.76546	52316
400umcird5_xy46.nd2	1	0	1	0	22.8	20.8	197	118	24.6982	0.78667	0.55026	4499
400umcird5_xy46.nd2	0	0	1	0	23	19.7	132	86.1	13.3417	0.93982	0.84792	2896
400umcird6_xy34.nd2	1	0	1	0	28.1	27.6	162	153	10.6301	0.94331	0.9429	1619
400umcird6_xy34.nd2	1	0	1	1	13.9	19.8	176	143	19.799	0.61164	1.0865	2204
400umcird6_xy34.nd2	1	0	1	0	22.2	22.5	184	150	21.2603	0.67278	0.82827	2194
400umcird6_xy34.nd2	1	0	1	0	17.5	16	207	157	17.6918	0.85325	0.82319	2383
400umcird6_xy34.nd2	0	0	1	1	23.8	20.1	219	187	19.2094	0.74474	1.5645	2241
400umcird6_xy34.nd2	0	0	1	0	33.7	26.9	197	166	16.1245	0.82426	0.8243	2247
400umcird6_xy48.nd2	1	0	1	1	18.7	24.3	296	232	56.3205	0.61973	0.90207	27475
400umcird6_xy48.nd2	1	0	1	1	15.7	14.1	324	261	93.086	0.74528	0.90429	49737
400umsqud5_xy13.nd2	0	0	1	0	17.1	14.2	152	126	39.8121	0.85868	1.0297	14200
400umsqud5_xy13.nd2	1	0	1	1	14.7	17.7	182	151	21	0.91539	0.97857	3607
400umsqud5_xy13.nd2	1	0	1	1	18.4	26.2	197	169	23.2594	0.41293	1.2644	2430
400umsqud5_xy19.nd2	1	1	1	1	17	13.5	207	164	29.7321	0.82812	1.0665	5582
400umsqud5_xy19.nd2	1	1	1	1	18.4	19.2	306	242	25	0.76981	1.169	6090
400umsqud6_xy22.nd2	0	0	1	0	24.8	22.6	114	90.8	12.8062	0.93162	0.51784	1942
400umsqud6_xy22.nd2	1	0	1	0	13	17.3	170	120	24	0.86116	1.2051	3471
400umsqud6_xy22.nd2	1	0	1	1	13.7	18.2	180	141	22.8254	0.44766	0.99027	2379
400umsqud6_xy22.nd2	1	0	1	1	14.6	20.1	185	148	26.3059	0.48152	0.90084	3092
400umsqud6_xy22.nd2	1	0	1	0	19.7	19	159	133	21.9317	0.62191	0.70226	2577
400umsqud6_xy22.nd2	1	0	1	1	13.2	13.3	206	145	22.8035	0.68701	0.82576	2671
400umsqud6_xy22.nd2	0	0	1	0	20.2	23.3	139	109	32.28	0.7659	0.83213	7453
400umsqud6_xy29.nd2	0	0	1	0	14.1	21.7	149	125	24.7386	0.67797	0.72837	4231
400umsqud6_xy29.nd2	0	0	1	0	19.4	32.1	138	101	21.095	0.70343	0.72184	3317
400umtrid5_xy40.nd2	0	0	1	0	17.3	19.4	155	139	16	0.88862	0.69517	2411
400umtrid5_xy40.nd2	0	0	1	0	24.1	20.5	166	172	15.2315	0.87681	0.67119	2919
400umtrid5_xy40.nd2	0	0	1	0	30.2	38.7	153	200	12.0416	0.83101	0.69796	2472
400umtrid5_xy40.nd2	1	0	1	0	14.2	17.5	149	167	20.6155	0.57205	1.1595	2084
400umtrid5_xy40.nd2	0	0	1	0	23.4	31.5	149	140	17.0294	0.84889	0.74305	2501
400umtrid5_xy40.nd2	0	0	1	0	24.1	30.1	161	162	18.0278	0.82162	0.86357	2900
400umtrid5_xy40.nd2	0	0	1	0	29.3	21.6	198	129	11.7047	0.84468	0.72236	1753
400umtrid5_xy40.nd2	0	0	1	0	29.5	28.2	227	216	10.4403	0.92528	0.7039	1828
400umtrid5_xy40.nd2	1	0	1	0	24.8	24.4	193	183	32.5269	0.89788	1.0149	10074
400umtrid5_xy40.nd2	0	0	1	0	22.4	24.9	155	133	10.8167	0.94642	0.78759	2523
400umtrid5_xy7.nd2	0	0	1	0	22.3	21	129	110	20.2237	0.94341	0.67816	4618
400umtrid5_xy7.nd2	1	1	1	1	14.4	13.7	188	144	30.5287	0.77623	1.1375	10299
400umtrid5_xy7.nd2	1	0	1	0	18.8	15.4	141	110	21.0238	0.87858	1.1095	5304
400umtrid5_xy7.nd2	0	0	1	0	20.3	26.1	181	197	16.5529	0.93059	0.69265	4769
400umtrid5_xy7.nd2	0	0	1	0	19.9	22.3	190	214	18.3848	0.97218	0.67492	6144
400umtrid5_xy7.nd2	0	0	1	0	22.8	25.7	124	119	16.4924	0.87381	0.90035	1713
400umtrid5_xy7.nd2	1	0	1	0	14.3	23.5	160	141	42.5441	0.68303	1.1117	8818
400umtrid6_xy81.nd2	1	0	1	0	17.9	20.6	157	124	28.6356	0.58223	0.7854	4359
400umtrid6_xy81.nd2	0	0	1	0	20.6	25.2	131	84.7	18.4391	0.69894	0.38827	2061
400umtrid6_xy81.nd2	1	0	1	0	12	17.1	166	134	30.0167	0.48338	1.0388	4731
400umtrid6_xy81.nd2	0	0	1	0	13.4	21.8	141	113	16	0.51389	0.57967	1577
400umtrid6_xy9.nd2	0	0	1	0	17.6	22.4	125	110	17.4929	0.36339	0.47952	1615
400umtrid6_xy9.nd2	1	0	1	0	17.2	14.5	127	98.7	19.4165	0.49485	0.61199	2113
400umtrid6_xy9.nd2	1	0	1	0	19.2	26.7	125	106	21.9317	0.5582	0.45951	2954
400umtrid6_xy9.nd2	1	0	1	0	17.7	17.3	158	134	25.318	0.42903	0.77596	3111
400umtrid6_xy9.nd2	1	0	1	0	22.7	26.9	146	119	19.2354	0.60945	0.71563	1807
400umtrid6_xy9.nd2	1	0	1	0	20.4	15.5	139	123	22.1359	0.59261	0.52953	2281
400umtrid6_xy9.nd2	1	0	1	0	14.5	19.2	157	121	19.3132	0.73823	0.79308	2548
400umtrid6_xy9.nd2	0	0	1	0	31.6	26.9	111	104	23.4307	49704	0.77888	3191

## Sheet: Classifier Parameter Estimates
trainedClassifier_polarizations_8features
	Estimate	SE	t-Stat	p-value
Intercept	4.52956	2.22212	2.0384	0.0415102
Angle Error 1	-0.0674208	0.0515331	-1.3083	0.190771
Angle Error 2	-0.193324	0.0582118	-3.32105	0.000896804
Tendril Density 1	-0.00154054	0.0109528	-0.140652	0.888145
Tendril Density 2	-0.0016489	0.0109926	-0.15	0.880765
Redius	0.192315	0.0564304	3.408	0.000654399
Eccentricity	-1.63457	1.50661	-1.08493	0.277952
Halo Score	-1.87418	0.923386	-2.02969	0.0423883
Area	5.29453e-05	0.000119403	0.443416	0.657465
trainedClassifier_rosettes_8features
	Estimate	SE	t-Stat	p-value
Intercept	-0.160092	2.68447	-0.0596363	0.952445
Angle Error 1	-0.175781	0.0777478	-2.26091	0.0237647
Angle Error 2	-0.222292	0.0794399	-2.79824	0.00513825
Tendril Density 1	0.00721263	0.0182244	0.395767	0.692277
Tendril Density 2	0.00642965	0.0199196	0.322781	0.746861
Redius	0.139676	0.0513928	2.71781	0.00657146
Eccentricity	0.197637	1.86594	0.105918	0.915647
Halo Score	-0.426781	1.0697	-0.398972	0.689914
Area	6.83912e-05	9.82504e-05	0.696091	0.486372

## Sheet: Sum Stats-Table S1 & S2
	Data Set 1 (300 micron circles)
	Error	Stdev	False +	Stdev	False -	Stdev
Polarization
Human	0.211864	0.0334987	0.135593	0.0694321	0.0762712	0.0381356
Machine Learning	0.14346		0.0759494		0.0675105
Rosette
Human	0.130508	0.0273625	0.0915254	0.0405984	0.038983	0.0151005
Machine	0.0886076		0.0337553		0.0548523
	Random Sample of Data Set 2 (All geometries and sizes)
	Error		False +		False -
Polarization
Human	0.1905	0.1461	0.1619	0.1607	0.0163	0.0177
Machine Learning	0.202703		0.121622		0.0810811
Rosette
Human	0.0993	0.0696	0.0939	0.074	0.0054	0.0075
Machine Learning	0.195946		0.168919		0.027027
300 um Circle Human Counting Stats
Error - Polarization			Error - Rosettes
ML 300um Circle	0.14346		ML 300um Circle	0.0886076
ML Variable Shape	0.202703		ML Variable Shape	0.195946
Human	Error		Human	Error
Brady	0.190678		Brady	0.101695
Gavin	0.182203		Gavin	0.127119
Kristen	0.194915		Kristen	0.114407
Maria	0.262712		Maria	0.173729
Randy	0.228814		Randy	0.135593
MEAN	0.211864		MEAN	0.130508
SE	0.0334987		SE	0.0273625
False Positives - Polarizations			False Positives - Rosettes
ML 300um Circle	0.0759494		ML 300um Circle	0.0337553
ML Variable Shape	0.121622		ML Variable Shape	0.168919
Human	Error		Human	Error
Brady	0.101695		Brady	0.0381356
Gavin	0.0508475		Gavin	0.0974576
Kristen	0.114407		Kristen	0.0720339
Maria	0.224576		Maria	0.148305
Randy	0.186441		Randy	0.101695
MEAN	0.135593		MEAN	0.0915254
SE	0.0694321		SE	0.0405984
False Negatives - Polizations			False Negatives - Rosettes
ML 300um Circle	0.0675105		ML 300um Circle	0.0548523
ML Variable Shape	0.0810811		ML Variable Shape	0.027027
Human	Error		Person	Error
Brady	0.0889831		Brady	0.0635593
Gavin	0.131356		Gavin	0.029661
Kristen	0.0805085		Kristen	0.0423729
Maria	0.0381356		Maria	0.0254237
Randy	0.0423729		Randy	0.0338983
MEAN	0.0762712		MEAN	0.038983
SE	0.0381356		SE	0.0151005

## Sheet: Distributions-Fig 2D
Empty (No Polarizations and No Rosettes) Rates
Shape/Size	'200um'	'300um'	'400um'
'cir'	0.0780142	0.0816327	0.0100503
'squ'	0.422078	0.111801	0.0610687
'tri'	0.221344	0.12	0.0552764
Singleton (1 Polarization and 1 Rosette) Rates
Shape/Size	'200um'	'300um'	'400um'
'cir'	0.489362	0.134694	0.0351759
'squ'	0.298701	0.111801	0.0992366
'tri'	0.312253	0.12	0.0251256
Multiples (Multiple Polarizations and One or More Rosettes)
Shape/Size	'200um'	'300um'	'400um'
'cir'	0.432624	0.783673	0.954774
'squ'	0.279221	0.776398	0.839695
'tri'	0.466403	0.76	0.919598
N
Shape/Size	'200um'	'300um'	'400um'
'cir'	141	245	199
'squ'	154	161	131
'tri'	253	150	199
