# Supplementary material for: Engineering induction of singular neural rosette emergence within hPSC-derived tissues
Source: eLife. 2018 Oct 29;7:e37549. doi: 10.7554/eLife.37549 (PMC6205811; doi:10.7554/eLife.37549)
Supplement: Figure 3— source data 1. [file elife-37549-fig3-data1.xlsx]

## Sheet: Figure 3C
D-1 hESC Substrate #1			D-1 hESC Substrate #2			D4 NEC Substrate #1			D4 NEC Substrate #2					D-1 hESC Substrate #1&2			D4 NEC Substrate #1&2
Tissue Number	#Polarizations/Tissue	#Rosettes/Tissue	Tissue Number	#Polarizations/Tissue	#Rosettes/Tissue	Tissue Number	#Polarizations/Tissue	#Rosettes/Tissue	Tissue Number	#Polarizations/Tissue	#Rosettes/Tissue			Tissue Number	#Polarizations/Tissue	#Rosettes/Tissue	Tissue Number	#Polarizations/Tissue	#Rosettes/Tissue		Condition	% of Tissues w/ 0 Rosettes	% of Tissues w/ 1 Rosette	% of Tissues w/ 1+ Rosettes	#Tissues/Condition
#54	2	2	#19	2	2	#5	3	3	#13	3	3			#54	2	2	#5	3	3		D-1 hESC	15.122	80	4.87805	205
#1	1	1	#26	2	2	#9	3	2	#20	3	3			#19	2	2	#13	3	3		D4 NEC	18.5714	38.5714	42.8571	210
#2	1	1	#45	2	2	#17	3	2	#16	3	2			#26	2	2	#20	3	3
#3	1	1	#47	2	2	#35	3	2	#104	3	2			#45	2	2	#9	3	2		Only Tissues with a single polarization that was also a rosette were considered as 1 rosette.
#5	1	1	#86	2	2	#53	3	2	#6	2	2			#47	2	2	#17	3	2		"Tissues" corresponding with missing numbers were lost via manual manipulation of culture substrates and thus were not considered in analysis.
#6	1	1	#42	3	1	#3	2	2	#11	2	2			#86	2	2	#35	3	2
#7	1	1	#29	2	1	#6	2	2	#12	2	2			#42	3	1	#53	3	2
#8	1	1	#61	2	1	#18	2	2	#14	2	2			#29	2	1	#16	3	2
#9	1	1	#101	2	1	#21	2	2	#17	2	2			#61	2	1	#104	3	2
#10	1	1	#1	1	1	#48	2	2	#27	2	2			#101	2	1	#3	2	2
#11	1	1	#2	1	1	#49	2	2	#31	2	2			#1	1	1	#6	2	2
#12	1	1	#3	1	1	#50	2	2	#33	2	2			#2	1	1	#18	2	2
#13	1	1	#4	1	1	#59	2	2	#37	2	2			#3	1	1	#21	2	2
#14	1	1	#5	1	1	#60	2	2	#38	2	2			#5	1	1	#48	2	2
#16	1	1	#6	1	1	#73	2	2	#39	2	2			#6	1	1	#49	2	2
#17	1	1	#7	1	1	#77	2	2	#54	2	2			#7	1	1	#50	2	2
#18	1	1	#8	1	1	#78	2	2	#57	2	2			#8	1	1	#59	2	2
#19	1	1	#9	1	1	#80	2	2	#74	2	2			#9	1	1	#60	2	2
#22	1	1	#10	1	1	#85	2	2	#80	2	2			#10	1	1	#73	2	2
#24	1	1	#11	1	1	#87	2	2	#81	2	2			#11	1	1	#77	2	2
#25	1	1	#12	1	1	#92	2	2	#83	2	2			#12	1	1	#78	2	2
#26	1	1	#13	1	1	#103	2	2	#88	2	2			#13	1	1	#80	2	2
#27	1	1	#15	1	1	#105	2	2	#92	2	2			#14	1	1	#85	2	2
#28	1	1	#16	1	1	#27	3	1	#102	2	2			#16	1	1	#87	2	2
#29	1	1	#18	1	1	#28	3	1	#103	2	2			#17	1	1	#92	2	2
#30	1	1	#20	1	1	#99	3	1	#105	2	2			#18	1	1	#103	2	2
#31	1	1	#21	1	1	#14	2	1	#85	5	1			#19	1	1	#105	2	2
#32	1	1	#22	1	1	#16	2	1	#40	3	1			#22	1	1	#6	2	2
#34	1	1	#24	1	1	#20	2	1	#5	2	1			#24	1	1	#11	2	2
#35	1	1	#25	1	1	#30	2	1	#10	2	1			#25	1	1	#12	2	2
#36	1	1	#27	1	1	#34	2	1	#19	2	1			#26	1	1	#14	2	2
#37	1	1	#28	1	1	#38	2	1	#23	2	1			#27	1	1	#17	2	2
#38	1	1	#30	1	1	#42	2	1	#25	2	1			#28	1	1	#27	2	2
#40	1	1	#31	1	1	#44	2	1	#41	2	1			#29	1	1	#31	2	2
#42	1	1	#32	1	1	#51	2	1	#45	2	1			#30	1	1	#33	2	2
#43	1	1	#33	1	1	#52	2	1	#47	2	1			#31	1	1	#37	2	2
#45	1	1	#34	1	1	#64	2	1	#52	2	1			#32	1	1	#38	2	2
#47	1	1	#36	1	1	#74	2	1	#53	2	1			#34	1	1	#39	2	2
#48	1	1	#37	1	1	#76	2	1	#71	2	1			#35	1	1	#54	2	2
#49	1	1	#38	1	1	#81	2	1	#77	2	1			#36	1	1	#57	2	2
#50	1	1	#39	1	1	#83	2	1	#78	2	1			#37	1	1	#74	2	2
#51	1	1	#40	1	1	#84	2	1	#79	2	1			#38	1	1	#80	2	2
#52	1	1	#41	1	1	#89	2	1	#84	2	1			#40	1	1	#81	2	2
#53	1	1	#43	1	1	#93	2	1	#96	2	1			#42	1	1	#83	2	2
#55	1	1	#46	1	1	#94	2	1	#1	1	1			#43	1	1	#88	2	2
#59	1	1	#48	1	1	#96	2	1	#2	1	1			#45	1	1	#92	2	2
#61	1	1	#49	1	1	#1	1	1	#3	1	1			#47	1	1	#102	2	2
#62	1	1	#50	1	1	#2	1	1	#18	1	1			#48	1	1	#103	2	2
#63	1	1	#51	1	1	#4	1	1	#21	1	1			#49	1	1	#105	2	2
#64	1	1	#52	1	1	#8	1	1	#22	1	1			#50	1	1	#85	5	1
#65	1	1	#53	1	1	#10	1	1	#24	1	1			#51	1	1	#27	3	1
#66	1	1	#55	1	1	#11	1	1	#26	1	1			#52	1	1	#28	3	1
#67	1	1	#56	1	1	#12	1	1	#29	1	1			#53	1	1	#99	3	1
#70	1	1	#57	1	1	#15	1	1	#32	1	1			#55	1	1	#40	3	1
#71	1	1	#62	1	1	#19	1	1	#35	1	1			#59	1	1	#14	2	1
#72	1	1	#63	1	1	#22	1	1	#42	1	1			#61	1	1	#16	2	1
#73	1	1	#64	1	1	#23	1	1	#44	1	1			#62	1	1	#20	2	1
#74	1	1	#65	1	1	#24	1	1	#46	1	1			#63	1	1	#30	2	1
#75	1	1	#66	1	1	#25	1	1	#48	1	1			#64	1	1	#34	2	1
#76	1	1	#67	1	1	#26	1	1	#49	1	1			#65	1	1	#38	2	1
#78	1	1	#68	1	1	#29	1	1	#55	1	1			#66	1	1	#42	2	1
#80	1	1	#69	1	1	#31	1	1	#58	1	1			#67	1	1	#44	2	1
#81	1	1	#70	1	1	#32	1	1	#59	1	1			#70	1	1	#51	2	1
#82	1	1	#72	1	1	#37	1	1	#60	1	1			#71	1	1	#52	2	1
#83	1	1	#73	1	1	#40	1	1	#62	1	1			#72	1	1	#64	2	1
#84	1	1	#74	1	1	#43	1	1	#63	1	1			#73	1	1	#74	2	1
#85	1	1	#75	1	1	#45	1	1	#64	1	1			#74	1	1	#76	2	1
#86	1	1	#76	1	1	#54	1	1	#65	1	1			#75	1	1	#81	2	1
#88	1	1	#78	1	1	#55	1	1	#66	1	1			#76	1	1	#83	2	1
#89	1	1	#79	1	1	#56	1	1	#67	1	1			#78	1	1	#84	2	1
#90	1	1	#80	1	1	#61	1	1	#68	1	1			#80	1	1	#89	2	1
#91	1	1	#82	1	1	#62	1	1	#69	1	1			#81	1	1	#93	2	1
#93	1	1	#83	1	1	#63	1	1	#73	1	1			#82	1	1	#94	2	1
#94	1	1	#84	1	1	#66	1	1	#76	1	1			#83	1	1	#96	2	1
#95	1	1	#85	1	1	#67	1	1	#82	1	1			#84	1	1	#5	2	1
#96	1	1	#87	1	1	#69	1	1	#86	1	1			#85	1	1	#10	2	1
#97	1	1	#88	1	1	#75	1	1	#87	1	1			#86	1	1	#19	2	1
#98	1	1	#89	1	1	#90	1	1	#89	1	1			#88	1	1	#23	2	1
#99	1	1	#90	1	1	#91	1	1	#90	1	1			#89	1	1	#25	2	1
#100	1	1	#92	1	1	#97	1	1	#91	1	1			#90	1	1	#41	2	1
#101	1	1	#93	1	1	#100	1	1	#93	1	1			#91	1	1	#45	2	1
#102	1	1	#94	1	1	#102	1	1	#94	1	1			#93	1	1	#47	2	1
#103	1	1	#95	1	1	#104	1	1	#95	1	1			#94	1	1	#52	2	1
#104	1	1	#96	1	1	#57	3	0	#97	1	1			#95	1	1	#53	2	1
#23	2	0	#97	1	1	#68	3	0	#98	1	1			#96	1	1	#71	2	1
#60	2	0	#99	1	1	#33	2	0	#99	1	1			#97	1	1	#77	2	1
#4	1	0	#100	1	1	#36	2	0	#100	1	1			#98	1	1	#78	2	1
#15	1	0	#103	1	1	#41	2	0	#101	1	1			#99	1	1	#79	2	1
#20	1	0	#104	1	1	#47	2	0	#7	2	0			#100	1	1	#84	2	1
#21	1	0	#105	1	1	#70	2	0	#9	2	0			#101	1	1	#96	2	1
#39	1	0	#14	2	0	#88	2	0	#15	2	0			#102	1	1	#1	1	1
#41	1	0	#23	2	0	#95	2	0	#34	2	0			#103	1	1	#2	1	1
#46	1	0	#91	2	0	#13	1	0	#70	2	0			#104	1	1	#4	1	1
#56	1	0	#35	1	0	#46	1	0	#28	1	0			#1	1	1	#8	1	1
#57	1	0	#44	1	0	#58	1	0	#36	1	0			#2	1	1	#10	1	1
#68	1	0	#59	1	0	#82	1	0	#72	1	0			#3	1	1	#11	1	1
#69	1	0	#60	1	0	#98	1	0	#4	0	0			#4	1	1	#12	1	1
#77	1	0	#71	1	0	#7	0	0	#8	0	0			#5	1	1	#15	1	1
#87	1	0	#81	1	0	#39	0	0	#30	0	0			#6	1	1	#19	1	1
#105	1	0	#54	0	0	#65	0	0	#43	0	0			#7	1	1	#22	1	1
#33	0	0	#102	0	0	#71	0	0	#50	0	0			#8	1	1	#23	1	1
#44	0	0				#72	0	0	#51	0	0			#9	1	1	#24	1	1
#79	0	0				#79	0	0	#56	0	0			#10	1	1	#25	1	1
#92	0	0				#86	0	0	#61	0	0			#11	1	1	#26	1	1
						#101	0	0	#75	0	0			#12	1	1	#29	1	1
														#13	1	1	#31	1	1
														#15	1	1	#32	1	1
														#16	1	1	#37	1	1
														#18	1	1	#40	1	1
														#20	1	1	#43	1	1
														#21	1	1	#45	1	1
														#22	1	1	#54	1	1
														#24	1	1	#55	1	1
														#25	1	1	#56	1	1
														#27	1	1	#61	1	1
														#28	1	1	#62	1	1
														#30	1	1	#63	1	1
														#31	1	1	#66	1	1
														#32	1	1	#67	1	1
														#33	1	1	#69	1	1
														#34	1	1	#75	1	1
														#36	1	1	#90	1	1
														#37	1	1	#91	1	1
														#38	1	1	#97	1	1
														#39	1	1	#100	1	1
														#40	1	1	#102	1	1
														#41	1	1	#104	1	1
														#43	1	1	#1	1	1
														#46	1	1	#2	1	1
														#48	1	1	#3	1	1
														#49	1	1	#18	1	1
														#50	1	1	#21	1	1
														#51	1	1	#22	1	1
														#52	1	1	#24	1	1
														#53	1	1	#26	1	1
														#55	1	1	#29	1	1
														#56	1	1	#32	1	1
														#57	1	1	#35	1	1
														#62	1	1	#42	1	1
														#63	1	1	#44	1	1
														#64	1	1	#46	1	1
														#65	1	1	#48	1	1
														#66	1	1	#49	1	1
														#67	1	1	#55	1	1
														#68	1	1	#58	1	1
														#69	1	1	#59	1	1
														#70	1	1	#60	1	1
														#72	1	1	#62	1	1
														#73	1	1	#63	1	1
														#74	1	1	#64	1	1
														#75	1	1	#65	1	1
														#76	1	1	#66	1	1
														#78	1	1	#67	1	1
														#79	1	1	#68	1	1
														#80	1	1	#69	1	1
														#82	1	1	#73	1	1
														#83	1	1	#76	1	1
														#84	1	1	#82	1	1
														#85	1	1	#86	1	1
														#87	1	1	#87	1	1
														#88	1	1	#89	1	1
														#89	1	1	#90	1	1
														#90	1	1	#91	1	1
														#92	1	1	#93	1	1
														#93	1	1	#94	1	1
														#94	1	1	#95	1	1
														#95	1	1	#97	1	1
														#96	1	1	#98	1	1
														#97	1	1	#99	1	1
														#99	1	1	#100	1	1
														#100	1	1	#101	1	1
														#103	1	1	#57	3	0
														#104	1	1	#68	3	0
														#105	1	1	#33	2	0
														#23	2	0	#36	2	0
														#60	2	0	#41	2	0
														#14	2	0	#47	2	0
														#23	2	0	#70	2	0
														#91	2	0	#88	2	0
														#4	1	0	#95	2	0
														#15	1	0	#7	2	0
														#20	1	0	#9	2	0
														#21	1	0	#15	2	0
														#39	1	0	#34	2	0
														#41	1	0	#70	2	0
														#46	1	0	#13	1	0
														#56	1	0	#46	1	0
														#57	1	0	#58	1	0
														#68	1	0	#82	1	0
														#69	1	0	#98	1	0
														#77	1	0	#28	1	0
														#87	1	0	#36	1	0
														#105	1	0	#72	1	0
														#35	1	0	#7	0	0
														#44	1	0	#39	0	0
														#59	1	0	#65	0	0
														#60	1	0	#71	0	0
														#71	1	0	#72	0	0
														#81	1	0	#79	0	0
														#33	0	0	#86	0	0
														#44	0	0	#101	0	0
														#79	0	0	#4	0	0
														#92	0	0	#8	0	0
														#54	0	0	#30	0	0
														#102	0	0	#43	0	0
																	#50	0	0
																	#51	0	0
																	#56	0	0
																	#61	0	0
																	#75	0	0

## Sheet: Figure 3D
File Name (Indicates Seeding Timepoint/Condition hESC vs. NEC"NSC")	Cells/Region (Averaged across 5 image planes)		Mean Cells/Tissue	StDEV Cells/Tissue	Cell Density (cells/cm2)	StDEV Cell Density (cells/cm2)	#Tissues/Condition
D4 NSC N-cad-488 Pax6-555 Otx2-647xy001z1.tif	132.8	D4 NECs	118.724	18.229	378101	58054.1	105
D4 NSC N-cad-488 Pax6-555 Otx2-647xy002z1.tif	136	D-1 hESCs	148.996	22.4945	474510	71638.6	102
D4 NSC N-cad-488 Pax6-555 Otx2-647xy003z1.tif	110
D4 NSC N-cad-488 Pax6-555 Otx2-647xy004z1.tif	122.8
D4 NSC N-cad-488 Pax6-555 Otx2-647xy005z1.tif	113.4
D4 NSC N-cad-488 Pax6-555 Otx2-647xy006z1.tif	83.2
D4 NSC N-cad-488 Pax6-555 Otx2-647xy007z1.tif	167.6
D4 NSC N-cad-488 Pax6-555 Otx2-647xy008z1.tif	140.6
D4 NSC N-cad-488 Pax6-555 Otx2-647xy009z1.tif	164.2
D4 NSC N-cad-488 Pax6-555 Otx2-647xy010z1.tif	131.6
D4 NSC N-cad-488 Pax6-555 Otx2-647xy011z1.tif	129.6
D4 NSC N-cad-488 Pax6-555 Otx2-647xy012z1.tif	114.8
D4 NSC N-cad-488 Pax6-555 Otx2-647xy013z1.tif	90
D4 NSC N-cad-488 Pax6-555 Otx2-647xy014z1.tif	95.4
D4 NSC N-cad-488 Pax6-555 Otx2-647xy015z1.tif	111.2
D4 NSC N-cad-488 Pax6-555 Otx2-647xy016z1.tif	137.2
D4 NSC N-cad-488 Pax6-555 Otx2-647xy017z1.tif	134.2
D4 NSC N-cad-488 Pax6-555 Otx2-647xy018z1.tif	148.8
D4 NSC N-cad-488 Pax6-555 Otx2-647xy019z1.tif	141.2
D4 NSC N-cad-488 Pax6-555 Otx2-647xy020z1.tif	131.2
D4 NSC N-cad-488 Pax6-555 Otx2-647xy021z1.tif	113
D4 NSC N-cad-488 Pax6-555 Otx2-647xy022z1.tif	117.2
D4 NSC N-cad-488 Pax6-555 Otx2-647xy023z1.tif	106
D4 NSC N-cad-488 Pax6-555 Otx2-647xy024z1.tif	125.2
D4 NSC N-cad-488 Pax6-555 Otx2-647xy025z1.tif	123.8
D4 NSC N-cad-488 Pax6-555 Otx2-647xy026z1.tif	120.6
D4 NSC N-cad-488 Pax6-555 Otx2-647xy027z1.tif	124.2
D4 NSC N-cad-488 Pax6-555 Otx2-647xy028z1.tif	132.2
D4 NSC N-cad-488 Pax6-555 Otx2-647xy029z1.tif	89.2
D4 NSC N-cad-488 Pax6-555 Otx2-647xy030z1.tif	92.4
D4 NSC N-cad-488 Pax6-555 Otx2-647xy031z1.tif	117.6
D4 NSC N-cad-488 Pax6-555 Otx2-647xy032z1.tif	134.8
D4 NSC N-cad-488 Pax6-555 Otx2-647xy033z1.tif	128
D4 NSC N-cad-488 Pax6-555 Otx2-647xy034z1.tif	114.8
D4 NSC N-cad-488 Pax6-555 Otx2-647xy035z1.tif	137.6
D4 NSC N-cad-488 Pax6-555 Otx2-647xy036z1.tif	118.8
D4 NSC N-cad-488 Pax6-555 Otx2-647xy037z1.tif	93.6
D4 NSC N-cad-488 Pax6-555 Otx2-647xy038z1.tif	103.8
D4 NSC N-cad-488 Pax6-555 Otx2-647xy039z1.tif	110
D4 NSC N-cad-488 Pax6-555 Otx2-647xy040z1.tif	118.8
D4 NSC N-cad-488 Pax6-555 Otx2-647xy041z1.tif	125.2
D4 NSC N-cad-488 Pax6-555 Otx2-647xy042z1.tif	128.8
D4 NSC N-cad-488 Pax6-555 Otx2-647xy043z1.tif	117.6
D4 NSC N-cad-488 Pax6-555 Otx2-647xy044z1.tif	124
D4 NSC N-cad-488 Pax6-555 Otx2-647xy045z1.tif	110.2
D4 NSC N-cad-488 Pax6-555 Otx2-647xy046z1.tif	81.2
D4 NSC N-cad-488 Pax6-555 Otx2-647xy047z1.tif	109
D4 NSC N-cad-488 Pax6-555 Otx2-647xy048z1.tif	117.8
D4 NSC N-cad-488 Pax6-555 Otx2-647xy049z1.tif	115.8
D4 NSC N-cad-488 Pax6-555 Otx2-647xy050z1.tif	138
D4 NSC N-cad-488 Pax6-555 Otx2-647xy051z1.tif	126.6
D4 NSC N-cad-488 Pax6-555 Otx2-647xy052z1.tif	119.8
D4 NSC N-cad-488 Pax6-555 Otx2-647xy053z1.tif	134.2
D4 NSC N-cad-488 Pax6-555 Otx2-647xy054z1.tif	117.2
D4 NSC N-cad-488 Pax6-555 Otx2-647xy055z1.tif	136
D4 NSC N-cad-488 Pax6-555 Otx2-647xy056z1.tif	131
D4 NSC N-cad-488 Pax6-555 Otx2-647xy057z1.tif	131.4
D4 NSC N-cad-488 Pax6-555 Otx2-647xy058z1.tif	110.2
D4 NSC N-cad-488 Pax6-555 Otx2-647xy059z1.tif	153.8
D4 NSC N-cad-488 Pax6-555 Otx2-647xy060z1.tif	152.2
D4 NSC N-cad-488 Pax6-555 Otx2-647xy061z1.tif	119.4
D4 NSC N-cad-488 Pax6-555 Otx2-647xy062z1.tif	132.4
D4 NSC N-cad-488 Pax6-555 Otx2-647xy063z1.tif	105.8
D4 NSC N-cad-488 Pax6-555 Otx2-647xy064z1.tif	112.2
D4 NSC N-cad-488 Pax6-555 Otx2-647xy065z1.tif	91.4
D4 NSC N-cad-488 Pax6-555 Otx2-647xy066z1.tif	137.6
D4 NSC N-cad-488 Pax6-555 Otx2-647xy067z1.tif	127
D4 NSC N-cad-488 Pax6-555 Otx2-647xy068z1.tif	137.4
D4 NSC N-cad-488 Pax6-555 Otx2-647xy069z1.tif	137.8
D4 NSC N-cad-488 Pax6-555 Otx2-647xy070z1.tif	116.2
D4 NSC N-cad-488 Pax6-555 Otx2-647xy071z1.tif	84.6
D4 NSC N-cad-488 Pax6-555 Otx2-647xy072z1.tif	94.2
D4 NSC N-cad-488 Pax6-555 Otx2-647xy073z1.tif	143.8
D4 NSC N-cad-488 Pax6-555 Otx2-647xy074z1.tif	99.8
D4 NSC N-cad-488 Pax6-555 Otx2-647xy075z1.tif	125.4
D4 NSC N-cad-488 Pax6-555 Otx2-647xy076z1.tif	116.6
D4 NSC N-cad-488 Pax6-555 Otx2-647xy077z1.tif	146.4
D4 NSC N-cad-488 Pax6-555 Otx2-647xy078z1.tif	129.8
D4 NSC N-cad-488 Pax6-555 Otx2-647xy079z1.tif	100
D4 NSC N-cad-488 Pax6-555 Otx2-647xy080z1.tif	100.6
D4 NSC N-cad-488 Pax6-555 Otx2-647xy081z1.tif	125.6
D4 NSC N-cad-488 Pax6-555 Otx2-647xy082z1.tif	83.4
D4 NSC N-cad-488 Pax6-555 Otx2-647xy083z1.tif	115.2
D4 NSC N-cad-488 Pax6-555 Otx2-647xy084z1.tif	135
D4 NSC N-cad-488 Pax6-555 Otx2-647xy085z1.tif	119.2
D4 NSC N-cad-488 Pax6-555 Otx2-647xy086z1.tif	113.8
D4 NSC N-cad-488 Pax6-555 Otx2-647xy087z1.tif	121.4
D4 NSC N-cad-488 Pax6-555 Otx2-647xy088z1.tif	114
D4 NSC N-cad-488 Pax6-555 Otx2-647xy089z1.tif	135.2
D4 NSC N-cad-488 Pax6-555 Otx2-647xy090z1.tif	102.4
D4 NSC N-cad-488 Pax6-555 Otx2-647xy091z1.tif	94.4
D4 NSC N-cad-488 Pax6-555 Otx2-647xy092z1.tif	124.6
D4 NSC N-cad-488 Pax6-555 Otx2-647xy093z1.tif	112.6
D4 NSC N-cad-488 Pax6-555 Otx2-647xy094z1.tif	96.8
D4 NSC N-cad-488 Pax6-555 Otx2-647xy095z1.tif	129.2
D4 NSC N-cad-488 Pax6-555 Otx2-647xy096z1.tif	111.6
D4 NSC N-cad-488 Pax6-555 Otx2-647xy097z1.tif	80.6
D4 NSC N-cad-488 Pax6-555 Otx2-647xy098z1.tif	104.6
D4 NSC N-cad-488 Pax6-555 Otx2-647xy099z1.tif	120.8
D4 NSC N-cad-488 Pax6-555 Otx2-647xy100z1.tif	90.2
D4 NSC N-cad-488 Pax6-555 Otx2-647xy101z1.tif	85
D4 NSC N-cad-488 Pax6-555 Otx2-647xy102z1.tif	97.8
D4 NSC N-cad-488 Pax6-555 Otx2-647xy103z1.tif	106.6
D4 NSC N-cad-488 Pax6-555 Otx2-647xy104z1.tif	112.6
D4 NSC N-cad-488 Pax6-555 Otx2-647xy105z1.tif	137.6
hESC N-cad-488 Pax6-555 Otx2-647xy001z1.tif	164.2
hESC N-cad-488 Pax6-555 Otx2-647xy002z1.tif	155
hESC N-cad-488 Pax6-555 Otx2-647xy003z1.tif	130.4
hESC N-cad-488 Pax6-555 Otx2-647xy004z1.tif	150.2
hESC N-cad-488 Pax6-555 Otx2-647xy005z1.tif	135.2
hESC N-cad-488 Pax6-555 Otx2-647xy006z1.tif	108.2
hESC N-cad-488 Pax6-555 Otx2-647xy007z1.tif	148
hESC N-cad-488 Pax6-555 Otx2-647xy008z1.tif	116.4
hESC N-cad-488 Pax6-555 Otx2-647xy009z1.tif	125.4
hESC N-cad-488 Pax6-555 Otx2-647xy010z1.tif	125.8
hESC N-cad-488 Pax6-555 Otx2-647xy011z1.tif	153.4
hESC N-cad-488 Pax6-555 Otx2-647xy012z1.tif	151.6
hESC N-cad-488 Pax6-555 Otx2-647xy013z1.tif	184.8
hESC N-cad-488 Pax6-555 Otx2-647xy014z1.tif	133.2
hESC N-cad-488 Pax6-555 Otx2-647xy015z1.tif	130.8
hESC N-cad-488 Pax6-555 Otx2-647xy016z1.tif	137
hESC N-cad-488 Pax6-555 Otx2-647xy018z1.tif	162.2
hESC N-cad-488 Pax6-555 Otx2-647xy019z1.tif	153
hESC N-cad-488 Pax6-555 Otx2-647xy020z1.tif	169.2
hESC N-cad-488 Pax6-555 Otx2-647xy021z1.tif	157.8
hESC N-cad-488 Pax6-555 Otx2-647xy022z1.tif	139.4
hESC N-cad-488 Pax6-555 Otx2-647xy023z1.tif	144.4
hESC N-cad-488 Pax6-555 Otx2-647xy024z1.tif	157.2
hESC N-cad-488 Pax6-555 Otx2-647xy025z1.tif	153.6
hESC N-cad-488 Pax6-555 Otx2-647xy026z1.tif	136.6
hESC N-cad-488 Pax6-555 Otx2-647xy027z1.tif	159.2
hESC N-cad-488 Pax6-555 Otx2-647xy028z1.tif	181.8
hESC N-cad-488 Pax6-555 Otx2-647xy029z1.tif	153.6
hESC N-cad-488 Pax6-555 Otx2-647xy030z1.tif	120.4
hESC N-cad-488 Pax6-555 Otx2-647xy031z1.tif	132.8
hESC N-cad-488 Pax6-555 Otx2-647xy032z1.tif	172.8
hESC N-cad-488 Pax6-555 Otx2-647xy033z1.tif	175.4
hESC N-cad-488 Pax6-555 Otx2-647xy034z1.tif	181.2
hESC N-cad-488 Pax6-555 Otx2-647xy035z1.tif	142.2
hESC N-cad-488 Pax6-555 Otx2-647xy036z1.tif	133
hESC N-cad-488 Pax6-555 Otx2-647xy037z1.tif	123.2
hESC N-cad-488 Pax6-555 Otx2-647xy038z1.tif	132.4
hESC N-cad-488 Pax6-555 Otx2-647xy039z1.tif	130.6
hESC N-cad-488 Pax6-555 Otx2-647xy040z1.tif	135.8
hESC N-cad-488 Pax6-555 Otx2-647xy041z1.tif	140.6
hESC N-cad-488 Pax6-555 Otx2-647xy042z1.tif	136.6
hESC N-cad-488 Pax6-555 Otx2-647xy043z1.tif	144.8
hESC N-cad-488 Pax6-555 Otx2-647xy044z1.tif	89.8
hESC N-cad-488 Pax6-555 Otx2-647xy045z1.tif	138.4
hESC N-cad-488 Pax6-555 Otx2-647xy046z1.tif	131.4
hESC N-cad-488 Pax6-555 Otx2-647xy047z1.tif	119.4
hESC N-cad-488 Pax6-555 Otx2-647xy048z1.tif	163
hESC N-cad-488 Pax6-555 Otx2-647xy049z1.tif	149.8
hESC N-cad-488 Pax6-555 Otx2-647xy050z1.tif	121
hESC N-cad-488 Pax6-555 Otx2-647xy051z1.tif	150.6
hESC N-cad-488 Pax6-555 Otx2-647xy052z1.tif	173.6
hESC N-cad-488 Pax6-555 Otx2-647xy053z1.tif	145
hESC N-cad-488 Pax6-555 Otx2-647xy054z1.tif	155.6
hESC N-cad-488 Pax6-555 Otx2-647xy055z1.tif	139.4
hESC N-cad-488 Pax6-555 Otx2-647xy056z1.tif	125.4
hESC N-cad-488 Pax6-555 Otx2-647xy057z1.tif	142.2
hESC N-cad-488 Pax6-555 Otx2-647xy058z1.tif	167.4
hESC N-cad-488 Pax6-555 Otx2-647xy059z1.tif	126.2
hESC N-cad-488 Pax6-555 Otx2-647xy060z1.tif	109.2
hESC N-cad-488 Pax6-555 Otx2-647xy061z1.tif	148.4
hESC N-cad-488 Pax6-555 Otx2-647xy062z1.tif	140
hESC N-cad-488 Pax6-555 Otx2-647xy063z1.tif	167.6
hESC N-cad-488 Pax6-555 Otx2-647xy064z1.tif	154.8
hESC N-cad-488 Pax6-555 Otx2-647xy065z1.tif	151
hESC N-cad-488 Pax6-555 Otx2-647xy066z1.tif	170
hESC N-cad-488 Pax6-555 Otx2-647xy067z1.tif	155.6
hESC N-cad-488 Pax6-555 Otx2-647xy068z1.tif	159
hESC N-cad-488 Pax6-555 Otx2-647xy069z1.tif	167.2
hESC N-cad-488 Pax6-555 Otx2-647xy070z1.tif	160
hESC N-cad-488 Pax6-555 Otx2-647xy071z1.tif	110.2
hESC N-cad-488 Pax6-555 Otx2-647xy072z1.tif	151.2
hESC N-cad-488 Pax6-555 Otx2-647xy073z1.tif	190
hESC N-cad-488 Pax6-555 Otx2-647xy074z1.tif	194.2
hESC N-cad-488 Pax6-555 Otx2-647xy075z1.tif	162.2
hESC N-cad-488 Pax6-555 Otx2-647xy076z1.tif	172
hESC N-cad-488 Pax6-555 Otx2-647xy078z1.tif	192.2
hESC N-cad-488 Pax6-555 Otx2-647xy079z1.tif	241
hESC N-cad-488 Pax6-555 Otx2-647xy080z1.tif	160
hESC N-cad-488 Pax6-555 Otx2-647xy081z1.tif	129.6
hESC N-cad-488 Pax6-555 Otx2-647xy082z1.tif	127.6
hESC N-cad-488 Pax6-555 Otx2-647xy083z1.tif	186.2
hESC N-cad-488 Pax6-555 Otx2-647xy084z1.tif	199.6
hESC N-cad-488 Pax6-555 Otx2-647xy085z1.tif	136.4
hESC N-cad-488 Pax6-555 Otx2-647xy086z1.tif	141.8
hESC N-cad-488 Pax6-555 Otx2-647xy087z1.tif	148.8
hESC N-cad-488 Pax6-555 Otx2-647xy088z1.tif	168.6
hESC N-cad-488 Pax6-555 Otx2-647xy089z1.tif	140
hESC N-cad-488 Pax6-555 Otx2-647xy090z1.tif	157.2
hESC N-cad-488 Pax6-555 Otx2-647xy091z1.tif	136.8
hESC N-cad-488 Pax6-555 Otx2-647xy092z1.tif	188.8
hESC N-cad-488 Pax6-555 Otx2-647xy093z1.tif	147.8
hESC N-cad-488 Pax6-555 Otx2-647xy094z1.tif	137.6
hESC N-cad-488 Pax6-555 Otx2-647xy095z1.tif	163.4
hESC N-cad-488 Pax6-555 Otx2-647xy096z1.tif	131.8
hESC N-cad-488 Pax6-555 Otx2-647xy097z1.tif	133.2
hESC N-cad-488 Pax6-555 Otx2-647xy099z1.tif	136.2
hESC N-cad-488 Pax6-555 Otx2-647xy100z1.tif	144.6
hESC N-cad-488 Pax6-555 Otx2-647xy101z1.tif	149.2
hESC N-cad-488 Pax6-555 Otx2-647xy102z1.tif	168.8
hESC N-cad-488 Pax6-555 Otx2-647xy103z1.tif	145.4
hESC N-cad-488 Pax6-555 Otx2-647xy104z1.tif	138.6
hESC N-cad-488 Pax6-555 Otx2-647xy105z1.tif	126.2

## Sheet: Figure 3E
File Name (Indicates Condition hESC vs. NEC"NSC")	Length (µm, length of major or minor axis of interior N-cadherin ring)	Axis (Major/Minor)	Area of Ellipse Fitted to N-cadherin Ring (µm2)		Mean Area of N-cadherin Ring (µm2)	StDEV Area of N-cadherin Ring
hESC N-cad-488 FoxG1-555 Otx2-647.nd2	108.41	Major	6671.11	D4 NECs	692.1	314.862
hESC N-cad-488 FoxG1-555 Otx2-647.nd2	78.35	Minor		D-1 hESCs	3521.72	1222.38
hESC N-cad-488 FoxG1-555 Otx2-647.nd2	77.17	Major	3208.04
hESC N-cad-488 FoxG1-555 Otx2-647.nd2	52.93	Minor
hESC N-cad-488 FoxG1-555 Otx2-647.nd2	64.91	Major	3402.93
hESC N-cad-488 FoxG1-555 Otx2-647.nd2	66.75	Minor
hESC N-cad-488 FoxG1-555 Otx2-647.nd2	91.22	Major	3561.42
hESC N-cad-488 FoxG1-555 Otx2-647.nd2	49.71	Minor
hESC N-cad-488 FoxG1-555 Otx2-647.nd2	60.83	Major	2402.64
hESC N-cad-488 FoxG1-555 Otx2-647.nd2	50.29	Minor
hESC N-cad-488 FoxG1-555 Otx2-647.nd2	79.11	Major	3279.37
hESC N-cad-488 FoxG1-555 Otx2-647.nd2	52.78	Minor
hESC N-cad-488 FoxG1-555 Otx2-647.nd2	101.07	Major	4664.38
hESC N-cad-488 FoxG1-555 Otx2-647.nd2	58.76	Minor
hESC N-cad-488 FoxG1-555 Otx2-647.nd2	63.49	Major	4062
hESC N-cad-488 FoxG1-555 Otx2-647.nd2	81.46	Minor
hESC N-cad-488 FoxG1-555 Otx2-647.nd2	83.35	Major	4729.7
hESC N-cad-488 FoxG1-555 Otx2-647.nd2	72.25	Minor
hESC N-cad-488 FoxG1-555 Otx2-647.nd2	59.8	Major	2904.43
hESC N-cad-488 FoxG1-555 Otx2-647.nd2	61.84	Minor
hESC N-cad-488 FoxG1-555 Otx2-647.nd2	88.6	Major	3562.12
hESC N-cad-488 FoxG1-555 Otx2-647.nd2	51.19	Minor
hESC N-cad-488 FoxG1-555 Otx2-647.nd2	64.83	Major	3674.2
hESC N-cad-488 FoxG1-555 Otx2-647.nd2	72.16	Minor
hESC N-cad-488 FoxG1-555 Otx2-647.nd2	89.61	Major	4621.82
hESC N-cad-488 FoxG1-555 Otx2-647.nd2	65.67	Minor
hESC N-cad-488 FoxG1-555 Otx2-647.nd2	53.81	Major	4649.27
hESC N-cad-488 FoxG1-555 Otx2-647.nd2	110.01	Minor
hESC N-cad-488 FoxG1-555 Otx2-647.nd2	69.1	Major	3165.09
hESC N-cad-488 FoxG1-555 Otx2-647.nd2	58.32	Minor
hESC N-cad-488 FoxG1-555 Otx2-647.nd2	66.85	Major	2544.34
hESC N-cad-488 FoxG1-555 Otx2-647.nd2	48.46	Minor
hESC N-cad-488 FoxG1-555 Otx2-647.nd2	74.88	Major	2895.83
hESC N-cad-488 FoxG1-555 Otx2-647.nd2	49.24	Minor
hESC N-cad-488 FoxG1-555 Otx2-647.nd2	66.49	Major	4287.35
hESC N-cad-488 FoxG1-555 Otx2-647.nd2	82.1	Minor
hESC N-cad-488 FoxG1-555 Otx2-647.nd2	68.91	Major	3104.97
hESC N-cad-488 FoxG1-555 Otx2-647.nd2	57.37	Minor
hESC N-cad-488 FoxG1-555 Otx2-647.nd2	94.7	Major	5384.17
hESC N-cad-488 FoxG1-555 Otx2-647.nd2	72.39	Minor
hESC N-cad-488 FoxG1-555 Otx2-647.nd2	84.8	Major	2475.59
hESC N-cad-488 FoxG1-555 Otx2-647.nd2	37.17	Minor
hESC N-cad-488 FoxG1-555 Otx2-647.nd2	52.78	Major	915.289
hESC N-cad-488 FoxG1-555 Otx2-647.nd2	22.08	Minor
hESC N-cad-488 FoxG1-555 Otx2-647.nd2	67.75	Major	1716.05
hESC N-cad-488 FoxG1-555 Otx2-647.nd2	32.25	Minor
hESC N-cad-488 FoxG1-555 Otx2-647.nd2	68.96	Major	3534.01
hESC N-cad-488 FoxG1-555 Otx2-647.nd2	65.25	Minor
hESC N-cad-488 FoxG1-555 Otx2-647.nd2	104.28	Major	6154.88
hESC N-cad-488 FoxG1-555 Otx2-647.nd2	75.15	Minor
hESC N-cad-488 FoxG1-555 Otx2-647.nd2	82.71	Major	4335.45
hESC N-cad-488 FoxG1-555 Otx2-647.nd2	66.74	Minor
hESC N-cad-488 FoxG1-555 Otx2-647.nd2	61.83	Major	3093.35
hESC N-cad-488 FoxG1-555 Otx2-647.nd2	63.7	Minor
hESC N-cad-488 FoxG1-555 Otx2-647.nd2	66.86	Major	1721.33
hESC N-cad-488 FoxG1-555 Otx2-647.nd2	32.78	Minor
hESC N-cad-488 FoxG1-555 Otx2-647.nd2	92.28	Major	3465.1
hESC N-cad-488 FoxG1-555 Otx2-647.nd2	47.81	Minor
hESC N-cad-488 FoxG1-555 Otx2-647.nd2	92.82	Major	6071.17
hESC N-cad-488 FoxG1-555 Otx2-647.nd2	83.28	Minor
hESC N-cad-488 FoxG1-555 Otx2-647.nd2	89.3	Major	4955.81
hESC N-cad-488 FoxG1-555 Otx2-647.nd2	70.66	Minor
hESC N-cad-488 FoxG1-555 Otx2-647.nd2	87.95	Major	4172.87
hESC N-cad-488 FoxG1-555 Otx2-647.nd2	60.41	Minor
hESC N-cad-488 FoxG1-555 Otx2-647.nd2	86.74	Major	3265.25
hESC N-cad-488 FoxG1-555 Otx2-647.nd2	47.93	Minor
hESC N-cad-488 FoxG1-555 Otx2-647.nd2	75.59	Major	4142.12
hESC N-cad-488 FoxG1-555 Otx2-647.nd2	69.77	Minor
hESC N-cad-488 FoxG1-555 Otx2-647.nd2	44.92	Major	1704.38
hESC N-cad-488 FoxG1-555 Otx2-647.nd2	48.31	Minor
hESC N-cad-488 FoxG1-555 Otx2-647.nd2	71.61	Major	3814.92
hESC N-cad-488 FoxG1-555 Otx2-647.nd2	67.83	Minor
hESC N-cad-488 FoxG1-555 Otx2-647.nd2	52.22	Major	2826.65
hESC N-cad-488 FoxG1-555 Otx2-647.nd2	68.92	Minor
hESC N-cad-488 FoxG1-555 Otx2-647.nd2	80.45	Major	3361.46
hESC N-cad-488 FoxG1-555 Otx2-647.nd2	53.2	Minor
hESC N-cad-488 FoxG1-555 Otx2-647.nd2	69.49	Major	3428.55
hESC N-cad-488 FoxG1-555 Otx2-647.nd2	62.82	Minor
hESC N-cad-488 FoxG1-555 Otx2-647.nd2	42.11	Major	1700.95
hESC N-cad-488 FoxG1-555 Otx2-647.nd2	51.43	Minor
hESC N-cad-488 FoxG1-555 Otx2-647.nd2	97.75	Major	4226.34
hESC N-cad-488 FoxG1-555 Otx2-647.nd2	55.05	Minor
hESC N-cad-488 FoxG1-555 Otx2-647.nd2	82.37	Major	2474.52
hESC N-cad-488 FoxG1-555 Otx2-647.nd2	38.25	Minor
hESC N-cad-488 FoxG1-555 Otx2-647.nd2	78.46	Major	3731.23
hESC N-cad-488 FoxG1-555 Otx2-647.nd2	60.55	Minor
hESC N-cad-488 FoxG1-555 Otx2-647.nd2	71.76	Major	4484.58
hESC N-cad-488 FoxG1-555 Otx2-647.nd2	79.57	Minor
hESC N-cad-488 FoxG1-555 Otx2-647.nd2	44.07	Major	1972.22
hESC N-cad-488 FoxG1-555 Otx2-647.nd2	56.98	Minor
hESC N-cad-488 FoxG1-555 Otx2-647.nd2	57.3	Major	1489.16
hESC N-cad-488 FoxG1-555 Otx2-647.nd2	33.09	Minor
hESC N-cad-488 FoxG1-555 Otx2-647.nd2	86.46	Major	4476.33
hESC N-cad-488 FoxG1-555 Otx2-647.nd2	65.92	Minor
hESC N-cad-488 FoxG1-555 Otx2-647.nd2	81.91	Major	3763.42
hESC N-cad-488 FoxG1-555 Otx2-647.nd2	58.5	Minor
hESC N-cad-488 FoxG1-555 Otx2-647.nd2	75.39	Major	4727.42
hESC N-cad-488 FoxG1-555 Otx2-647.nd2	79.84	Minor
hESC N-cad-488 FoxG1-555 Otx2-647.nd2	70.19	Major	3460.88
hESC N-cad-488 FoxG1-555 Otx2-647.nd2	62.78	Minor
hESC N-cad-488 FoxG1-555 Otx2-647.nd2	72.98	Major	2573.02
hESC N-cad-488 FoxG1-555 Otx2-647.nd2	44.89	Minor
hESC N-cad-488 FoxG1-555 Otx2-647.nd2	56.63	Major	2119.78
hESC N-cad-488 FoxG1-555 Otx2-647.nd2	47.66	Minor
D4 NSC N-cad-488 FoxG1-555 Otx2-647.nd2	38.7	Major	698.475
D4 NSC N-cad-488 FoxG1-555 Otx2-647.nd2	22.98	Minor
D4 NSC N-cad-488 FoxG1-555 Otx2-647.nd2	31.93	Major	529.893
D4 NSC N-cad-488 FoxG1-555 Otx2-647.nd2	21.13	Minor
D4 NSC N-cad-488 FoxG1-555 Otx2-647.nd2	30.38	Major	516.339
D4 NSC N-cad-488 FoxG1-555 Otx2-647.nd2	21.64	Minor
D4 NSC N-cad-488 FoxG1-555 Otx2-647.nd2	32.43	Major	489.542
D4 NSC N-cad-488 FoxG1-555 Otx2-647.nd2	19.22	Minor
D4 NSC N-cad-488 FoxG1-555 Otx2-647.nd2	42.99	Major	669.883
D4 NSC N-cad-488 FoxG1-555 Otx2-647.nd2	19.84	Minor
D4 NSC N-cad-488 FoxG1-555 Otx2-647.nd2	26.98	Major	343.491
D4 NSC N-cad-488 FoxG1-555 Otx2-647.nd2	16.21	Minor
D4 NSC N-cad-488 FoxG1-555 Otx2-647.nd2	30.2	Major	352.228
D4 NSC N-cad-488 FoxG1-555 Otx2-647.nd2	14.85	Minor
D4 NSC N-cad-488 FoxG1-555 Otx2-647.nd2	33.37	Major	491.676
D4 NSC N-cad-488 FoxG1-555 Otx2-647.nd2	18.76	Minor
D4 NSC N-cad-488 FoxG1-555 Otx2-647.nd2	21.69	Major	456.035
D4 NSC N-cad-488 FoxG1-555 Otx2-647.nd2	26.77	Minor
D4 NSC N-cad-488 FoxG1-555 Otx2-647.nd2	22.53	Major	260.294
D4 NSC N-cad-488 FoxG1-555 Otx2-647.nd2	14.71	Minor
D4 NSC N-cad-488 FoxG1-555 Otx2-647.nd2	42.66	Major	906.313
D4 NSC N-cad-488 FoxG1-555 Otx2-647.nd2	27.05	Minor
D4 NSC N-cad-488 FoxG1-555 Otx2-647.nd2	32.52	Major	442.117
D4 NSC N-cad-488 FoxG1-555 Otx2-647.nd2	17.31	Minor
D4 NSC N-cad-488 FoxG1-555 Otx2-647.nd2	34.29	Major	564.48
D4 NSC N-cad-488 FoxG1-555 Otx2-647.nd2	20.96	Minor
D4 NSC N-cad-488 FoxG1-555 Otx2-647.nd2	53.7	Major	1071.27
D4 NSC N-cad-488 FoxG1-555 Otx2-647.nd2	25.4	Minor
D4 NSC N-cad-488 FoxG1-555 Otx2-647.nd2	38.59	Major	837.727
D4 NSC N-cad-488 FoxG1-555 Otx2-647.nd2	27.64	Minor
D4 NSC N-cad-488 FoxG1-555 Otx2-647.nd2	39.66	Major	694.932
D4 NSC N-cad-488 FoxG1-555 Otx2-647.nd2	22.31	Minor
D4 NSC N-cad-488 FoxG1-555 Otx2-647.nd2	70.8	Major	592.206
D4 NSC N-cad-488 FoxG1-555 Otx2-647.nd2	10.65	Minor
D4 NSC N-cad-488 FoxG1-555 Otx2-647.nd2	38.47	Major	346.256
D4 NSC N-cad-488 FoxG1-555 Otx2-647.nd2	11.46	Minor
D4 NSC N-cad-488 FoxG1-555 Otx2-647.nd2	32.64	Major	810.079
D4 NSC N-cad-488 FoxG1-555 Otx2-647.nd2	31.6	Minor
D4 NSC N-cad-488 FoxG1-555 Otx2-647.nd2	22.42	Major	436.518
D4 NSC N-cad-488 FoxG1-555 Otx2-647.nd2	24.79	Minor
D4 NSC N-cad-488 FoxG1-555 Otx2-647.nd2	46.42	Major	740.83
D4 NSC N-cad-488 FoxG1-555 Otx2-647.nd2	20.32	Minor
D4 NSC N-cad-488 FoxG1-555 Otx2-647.nd2	39.17	Major	746.951
D4 NSC N-cad-488 FoxG1-555 Otx2-647.nd2	24.28	Minor
D4 NSC N-cad-488 FoxG1-555 Otx2-647.nd2	29.91	Major	413.916
D4 NSC N-cad-488 FoxG1-555 Otx2-647.nd2	17.62	Minor
D4 NSC N-cad-488 FoxG1-555 Otx2-647.nd2	32.64	Major	551.93
D4 NSC N-cad-488 FoxG1-555 Otx2-647.nd2	21.53	Minor
D4 NSC N-cad-488 FoxG1-555 Otx2-647.nd2	50.87	Major	1526.21
D4 NSC N-cad-488 FoxG1-555 Otx2-647.nd2	38.2	Minor
D4 NSC N-cad-488 FoxG1-555 Otx2-647.nd2	53.8	Major	1510.6
D4 NSC N-cad-488 FoxG1-555 Otx2-647.nd2	35.75	Minor
D4 NSC N-cad-488 FoxG1-555 Otx2-647.nd2	44.27	Major	1170.69
D4 NSC N-cad-488 FoxG1-555 Otx2-647.nd2	33.67	Minor
D4 NSC N-cad-488 FoxG1-555 Otx2-647.nd2	39.05	Major	709.086
D4 NSC N-cad-488 FoxG1-555 Otx2-647.nd2	23.12	Minor
D4 NSC N-cad-488 FoxG1-555 Otx2-647.nd2	40.24	Major	631.772
D4 NSC N-cad-488 FoxG1-555 Otx2-647.nd2	19.99	Minor
D4 NSC N-cad-488 FoxG1-555 Otx2-647.nd2	38.39	Major	964.544
D4 NSC N-cad-488 FoxG1-555 Otx2-647.nd2	31.99	Minor
D4 NSC N-cad-488 FoxG1-555 Otx2-647.nd2	46.94	Major	978.808
D4 NSC N-cad-488 FoxG1-555 Otx2-647.nd2	26.55	Minor
