# Supplementary material for: Engineering induction of singular neural rosette emergence within hPSC-derived tissues
Source: eLife. 2018 Oct 29;7:e37549. doi: 10.7554/eLife.37549 (PMC6205811; doi:10.7554/eLife.37549)
Supplement: Figure 4— source data 1. [file elife-37549-fig4-data1.xlsx]

## Sheet: Figure4D
	Seeding Density (Cells/cm2)
	150k			250k
Tissue #	#Polarization/Tissue	#Rosette/Tissue	Tissue #	#Polarization/Tissue	#Rosette/Tissue		Seeding Density (Cells/cm2)	%Tissues w/0 Rosettes	%Tissues w/1 Rosette	%Tissues w/1+ Rosette	#Total Tissues
#15	2	2	#34	6	4		150k	71.1538	19.2308	9.61538	104
#69	2	2	#55	5	4		250k	2.06186	12.3711	85.567	97
#8	3	1	#4	4	4
#59	3	1	#13	4	4
#1	2	1	#99	4	4		Only Tissues with a single polarization that was also a rosette were considered as 1 rosette.
#46	2	1	#62	5	3		"Tissues" corresponding with missing numbers were lost via manual manipulation of culture substrates and thus were not considered in analysis.
#47	2	1	#2	4	3
#48	2	1	#28	4	3
#86	2	1	#35	4	3
#88	2	1	#46	4	3
#12	1	1	#54	4	3
#16	1	1	#68	4	3
#17	1	1	#82	4	3
#23	1	1	#89	4	3
#26	1	1	#91	4	3
#30	1	1	#98	4	3
#33	1	1	#8	3	3
#37	1	1	#11	3	3
#39	1	1	#14	3	3
#43	1	1	#43	3	3
#55	1	1	#47	3	3
#60	1	1	#49	3	3
#62	1	1	#51	3	3
#67	1	1	#52	3	3
#72	1	1	#56	3	3
#73	1	1	#64	3	3
#76	1	1	#65	3	3
#77	1	1	#77	3	3
#90	1	1	#78	3	3
#94	1	1	#81	3	3
#58	3	0	#83	3	3
#70	3	0	#86	3	3
#25	2	0	#88	3	3
#27	2	0	#41	7	2
#34	2	0	#61	5	2
#36	2	0	#70	5	2
#57	2	0	#87	5	2
#66	2	0	#15	4	2
#79	2	0	#22	4	2
#103	2	0	#25	4	2
#2	1	0	#38	4	2
#4	1	0	#44	4	2
#5	1	0	#90	4	2
#7	1	0	#95	4	2
#9	1	0	#12	3	2
#20	1	0	#18	3	2
#21	1	0	#19	3	2
#24	1	0	#27	3	2
#28	1	0	#33	3	2
#31	1	0	#53	3	2
#35	1	0	#69	3	2
#41	1	0	#71	3	2
#42	1	0	#92	3	2
#52	1	0	#7	2	2
#53	1	0	#9	2	2
#64	1	0	#10	2	2
#65	1	0	#17	2	2
#68	1	0	#20	2	2
#71	1	0	#21	2	2
#74	1	0	#23	2	2
#84	1	0	#24	2	2
#89	1	0	#29	2	2
#92	1	0	#48	2	2
#96	1	0	#57	2	2
#99	1	0	#75	2	2
#101	1	0	#79	2	2
#104	1	0	#85	2	2
#105	1	0	#93	2	2
#3	0	0	#94	2	2
#6	0	0	#97	2	2
#10	0	0	#50	4	1
#11	0	0	#42	3	1
#13	0	0	#66	3	1
#14	0	0	#67	3	1
#18	0	0	#72	3	1
#19	0	0	#73	3	1
#29	0	0	#74	3	1
#32	0	0	#76	3	1
#38	0	0	#102	3	1
#40	0	0	#103	3	1
#44	0	0	#16	2	1
#45	0	0	#30	2	1
#49	0	0	#32	2	1
#50	0	0	#1	1	1
#51	0	0	#3	1	1
#54	0	0	#5	1	1
#56	0	0	#26	1	1
#61	0	0	#31	1	1
#63	0	0	#45	1	1
#75	0	0	#58	1	1
#78	0	0	#63	1	1
#80	0	0	#80	1	1
#81	0	0	#84	1	1
#82	0	0	#100	1	1
#83	0	0	#101	1	1
#85	0	0	#6	4	0
#87	0	0	#60	1	0
#91	0	0
#93	0	0
#95	0	0
#97	0	0
#98	0	0
#100	0	0
#102	0	0

## Sheet: Figure 4-S1A
	cT										ΔcT									#NAME?
Condition	foxg1	hoxa1	hoxb4	hoxc6	hoxc9	hoxd10	otx2	pax6	rps		foxg1	hoxa1	hoxb4	hoxc6	hoxc9	hoxd10	otx2	pax6		foxg1	hoxa1	hoxb4	hoxc6	hoxc9	hoxd10	otx2	pax6
Forebrain NECs on 0.031 mm2 micropatterns	28.8299	#DIV/0!	#DIV/0!	#DIV/0!	#DIV/0!	#DIV/0!	19.5162	19.8583	15.5235		13.3064	#DIV/0!	#DIV/0!	#DIV/0!	#DIV/0!	#DIV/0!	3.99272	4.33477		3.80419						9.32256	13.396
Neuromesodermal Progenitors (0hr CHIR Exposure) in Well Plate	31.4776	40	39.3336	40	40	40	20.4489	30.0064	16.0436		15.434	23.9564	23.29	23.9564	23.9564	23.9564	4.40529	13.9628		1.67662	-13.9435	-10.3386	-7.77767	-5.24786	#DIV/0!	8.90999	3.76797
Spinal NECs (72hr CHIR Exposure) in Well Plate	38.3895	31.2919	34.2303	37.4577	39.9875	#DIV/0!	34.5942	39.0098	21.279		17.1106	10.0129	12.9513	16.1787	18.7085	#DIV/0!	13.3153	17.7308		0	0	0	0	0		0	0
Spinal NECs (72hr CHIR Exposure) on 0.018 mm2 micropatterns	32.4587	25.0242	25.3436	22.3042	40.525	#DIV/0!	35.3726	20.5004	16.3968		16.0619	8.62744	8.94682	5.90738	24.1282	#DIV/0!	18.9758	4.10359		1.04869	1.38547	4.00451	10.2713	-5.41964		-5.66049	13.6272
Spinal NECs (72hr CHIR Exposure) on 0.031 mm2 micropatterns	32.2477	24.3046	24.7822	21.5221	26.1904	#DIV/0!	34.8451	19.2396	15.6483		16.5994	8.65623	9.13385	5.87382	10.5421	#DIV/0!	19.1968	3.59133		0.511213	1.35668	3.81748	10.3049	8.16649		-5.88153	14.1395

## Sheet: Figure 4-S1B
Nkx6.1+ Nuclei	DAPI+ Nuclei	Olig2+ Nuclei	File Name (fixation timepoint, seeding density, SHH conc. (µg/mL), temporal CHIR boost conc. (µM), tissue #, z-plane of image)	%Nkx6.1+/DAPI+ Nuclei	%Olig2+/DAPI+ Nuclei
0	155	0	D7 150k 0.0Shh 0.0CHIR #1z1.tif	0	0		Condition (fixation timepoint, seeding density, SHH conc. (µg/mL), temporal CHIR boost conc. (µM), tissue #)	Mean %Nkx6.1+/DAPI+ Nuclei (Across all image planes)	Mean %Olig2+/DAPI+ Nuclei (Across all image planes)	StDEV %Nkx6.1+/DAPI+ Nuclei (Across all image planes)	StDEV %Olig2+/DAPI+ Nuclei (Across all image planes)			Condition (fixation timepoint, seeding density, SHH conc. (µg/mL)-duration of SHH, temporal CHIR boost conc. (µM))	Mean %Nkx6.1+/DAPI+ Nuclei (Across all tissues in condition)	Mean %Olig2+/DAPI+ Nuclei (Across all tissues in condition)	StDEV %Nkx6.1+/DAPI+ Nuclei (Across all tissues in condition)	StDEV %Olig2+/DAPI+ Nuclei (Across all tissues in condition)
1	138	0	D7 150k 0.0Shh 0.0CHIR #1z2.tif	0.724638	0		D7 150k 0.0Shh-48hr 0.0CHIR-6hr #1	0.181159	0	0.362319	0			D7 150k 0.0Shh-48hr 0.0CHIR-6hr	0.5089	0	0.744921	0
0	115	0	D7 150k 0.0Shh 0.0CHIR #1z3.tif	0	0		D7 150k 0.0Shh-48hr 0.0CHIR-6hr #2	0	0	0	0			D7 150k 0.0Shh-48hr 6.0CHIR-6hr	7.17033	1.23679	4.26894	1.30772
0	100	0	D7 150k 0.0Shh 0.0CHIR #1z4.tif	0	0		D7 150k 0.0Shh-48hr 0.0CHIR-6hr #3	0	0	0	0			D7 150k 0.5Shh-48hr 0.0CHIR-6hr	31.1354	4.03236	7.4338	4.09515
0	144	0	D7 150k 0.0Shh 0.0CHIR #2z1.tif	0	0		D7 150k 0.0Shh-48hr 0.0CHIR-6hr #4	0	0	0	0			D7 150k 0.5Shh-48hr 6.0CHIR-6hr	13.0385	5.65338	6.23373	3.54625
0	141	0	D7 150k 0.0Shh 0.0CHIR #2z2.tif	0	0		D7 150k 0.0Shh-48hr 0.0CHIR-6hr #5	0	0	0	0			D7 250k 0.0Shh-48hr 0.0CHIR-6hr	0.95179	0.0279018	0.831851	0.0789182
0	124	0	D7 150k 0.0Shh 0.0CHIR #2z3.tif	0	0		D7 150k 0.0Shh-48hr 0.0CHIR-6hr #6	1.43702	0	1.05452	0			D7 250k 0.0Shh-48hr 6.0CHIR-6hr	0.218321	0.117179	0.322105	0.192277
0	81	0	D7 150k 0.0Shh 0.0CHIR #2z4.tif	0	0		D7 150k 0.0Shh-48hr 0.0CHIR-6hr #7	1.87831	0	1.53439	0			D7 250k 0.5Shh-48hr 0.0CHIR-6hr	10.0336	0.842901	4.29381	1.14988
0	114	0	D7 150k 0.0Shh 0.0CHIR #3z1.tif	0	0		D7 150k 0.0Shh-48hr 0.0CHIR-6hr #8	0.574713	0	1.14943	0			D7 250k 0.5Shh-48hr 6.0CHIR-6hr	12.8841	8.07732	6.63448	3.24176
0	104	0	D7 150k 0.0Shh 0.0CHIR #3z2.tif	0	0		D7 150k 0.0Shh-48hr 6.0CHIR-6hr #1	10.8194	3.73406	8.4027	5.61587			D12 150k 0.0Shh-48hr 0.0CHIR-6hr	1.09826	1.53127	1.26114	1.63863
0	94	0	D7 150k 0.0Shh 0.0CHIR #3z3.tif	0	0		D7 150k 0.0Shh-48hr 6.0CHIR-6hr #2	3.6242	0.439089	3.28578	0.551152			D12 150k 0.0Shh-48hr 6.0CHIR-6hr	0.709704	4.38762	0.590132	2.18718
0	83	0	D7 150k 0.0Shh 0.0CHIR #3z4.tif	0	0		D7 150k 0.0Shh-48hr 6.0CHIR-6hr #3	3.38346	0.176056	3.11642	0.352113			D12 150k 0.5Shh-48hr 0.0CHIR-6hr	2.66016	4.32743	2.11825	3.3777
0	140	0	D7 150k 0.0Shh 0.0CHIR #4z1.tif	0	0		D7 150k 0.0Shh-48hr 6.0CHIR-6hr #4	2.34479	0.159236	2.42713	0.318471			D12 150k 0.5Shh-48hr 6.0CHIR-6hr	2.57291	11.197	2.00712	3.54635
0	117	0	D7 150k 0.0Shh 0.0CHIR #4z2.tif	0	0		D7 150k 0.0Shh-48hr 6.0CHIR-6hr #5	4.02363	1.2794	3.34801	1.15028			D12 250k 0.0Shh-48hr 0.0CHIR-6hr	1.2223	3.28488	1.36613	2.35235
0	112	0	D7 150k 0.0Shh 0.0CHIR #4z3.tif	0	0		D7 150k 0.0Shh-48hr 6.0CHIR-6hr #6	11.0685	2.67972	7.49913	2.51101			D12 250k 0.0Shh-48hr 6.0CHIR-6hr	0.775741	10.2714	0.736904	4.5391
0	60	0	D7 150k 0.0Shh 0.0CHIR #4z4.tif	0	0		D7 150k 0.0Shh-48hr 6.0CHIR-6hr #7	13.154	0.413223	9.98909	0.826446			D12 250k 0.5Shh-48hr 0.0CHIR-6hr	1.19165	7.66	0.679036	1.75088
0	127	0	D7 150k 0.0Shh 0.0CHIR #5z1.tif	0	0		D7 150k 0.0Shh-48hr 6.0CHIR-6hr #8	8.94461	1.01351	6.17407	1.60843			D12 250k 0.5Shh-48hr 6.0CHIR-6hr	0.623353	10.4599	0.620064	2.94433
0	112	0	D7 150k 0.0Shh 0.0CHIR #5z2.tif	0	0		D7 150k 0.5Shh-48hr 0.0CHIR-6hr #1	23.3333	3.33333					D12 150k 0.5Shh-48hr 6.0CHIR-72hr	28.9325	15.5544	10.8711	3.68846
0	106	0	D7 150k 0.0Shh 0.0CHIR #5z3.tif	0	0		D7 150k 0.5Shh-48hr 0.0CHIR-6hr #2	31.5789	0					D12 250k 0.5Shh-48hr 6.0CHIR-72hr	37.3067	16.1624	5.3636	3.67466
0	76	0	D7 150k 0.0Shh 0.0CHIR #5z4.tif	0	0		D7 150k 0.5Shh-48hr 0.0CHIR-6hr #3	31.25	0					D12 150k 0.5Shh-96hr 6.0CHIR-72hr	84.8897	86.523	15.0649	7.37366
2	93	0	D7 150k 0.0Shh 0.0CHIR #6z1.tif	2.15054	0		D7 150k 0.5Shh-48hr 0.0CHIR-6hr #4	37.5	0					D12 250k 0.5Shh-96hr 6.0CHIR-72hr	97.3726	86.3254	9.14151	11.8716
2	87	0	D7 150k 0.0Shh 0.0CHIR #6z2.tif	2.29885	0		D7 150k 0.5Shh-48hr 0.0CHIR-6hr #5	42.8571	9.52381
1	77	0	D7 150k 0.0Shh 0.0CHIR #6z3.tif	1.2987	0		D7 150k 0.5Shh-48hr 0.0CHIR-6hr #6	33.3333	5.55556
0	55	0	D7 150k 0.0Shh 0.0CHIR #6z4.tif	0	0		D7 150k 0.5Shh-48hr 0.0CHIR-6hr #7	30	10					* One-way ANOVA with an alpha < 0.05 was conducted in Matlab
1	63	0	D7 150k 0.0Shh 0.0CHIR #7z1.tif	1.5873	0		D7 150k 0.5Shh-48hr 0.0CHIR-6hr #8	19.2308	3.84615
2	54	0	D7 150k 0.0Shh 0.0CHIR #7z2.tif	3.7037	0		D7 150k 0.5Shh-48hr 6.0CHIR-6hr #1	10.4321	9.15236	7.74287	5.95882
1	45	0	D7 150k 0.0Shh 0.0CHIR #7z3.tif	2.22222	0		D7 150k 0.5Shh-48hr 6.0CHIR-6hr #2	5.06086	6.48746	2.92178	3.33721
0	20	0	D7 150k 0.0Shh 0.0CHIR #7z4.tif	0	0		D7 150k 0.5Shh-48hr 6.0CHIR-6hr #3	9.89698	7.13524	4.46548	4.82479
2	87	0	D7 150k 0.0Shh 0.0CHIR #8z1.tif	2.29885	0		D7 150k 0.5Shh-48hr 6.0CHIR-6hr #4	21.4725	0	14.9316	0
0	62	0	D7 150k 0.0Shh 0.0CHIR #8z2.tif	0	0		D7 150k 0.5Shh-48hr 6.0CHIR-6hr #5	14.2779	4.95169	5.02287	5.80213
0	54	0	D7 150k 0.0Shh 0.0CHIR #8z3.tif	0	0		D7 150k 0.5Shh-48hr 6.0CHIR-6hr #6	22.9907	3.88969	10.0903	3.07302
0	30	0	D7 150k 0.0Shh 0.0CHIR #8z4.tif	0	0		D7 150k 0.5Shh-48hr 6.0CHIR-6hr #7	11.2263	10.9694	6.72801	5.78526
0	197	0	D7 150k 0.0Shh 6.0CHIR #1z1.tif	0	0		D7 150k 0.5Shh-48hr 6.0CHIR-6hr #8	8.95058	2.64124	5.34049	1.51546
21	221	0	D7 150k 0.0Shh 6.0CHIR #1z2.tif	9.50226	0		D7 250k 0.0Shh-48hr 0.0CHIR-6hr #1	0	0	0	0
27	196	6	D7 150k 0.0Shh 6.0CHIR #1z3.tif	13.7755	3.06122		D7 250k 0.0Shh-48hr 0.0CHIR-6hr #2	0	0	0	0
32	160	19	D7 150k 0.0Shh 6.0CHIR #1z4.tif	20	11.875		D7 250k 0.0Shh-48hr 0.0CHIR-6hr #3	0	0	0	0
0	177	0	D7 150k 0.0Shh 6.0CHIR #2z1.tif	0	0		D7 250k 0.0Shh-48hr 0.0CHIR-6hr #4	1.38262	0.223214	0.339325	0.446429
6	194	0	D7 150k 0.0Shh 6.0CHIR #2z2.tif	3.09278	0		D7 250k 0.0Shh-48hr 0.0CHIR-6hr #5	1.03219	0	1.48921	0
6	175	2	D7 150k 0.0Shh 6.0CHIR #2z3.tif	3.42857	1.14286		D7 250k 0.0Shh-48hr 0.0CHIR-6hr #6	1.69489	0	1.22092	0
13	163	1	D7 150k 0.0Shh 6.0CHIR #2z4.tif	7.97546	0.613497		D7 250k 0.0Shh-48hr 0.0CHIR-6hr #7	1.5285	0	0.57495	0
0	158	0	D7 150k 0.0Shh 6.0CHIR #3z1.tif	0	0		D7 250k 0.0Shh-48hr 0.0CHIR-6hr #8	1.97612	0	1.55652	0
8	170	0	D7 150k 0.0Shh 6.0CHIR #3z2.tif	4.70588	0		D7 250k 0.0Shh-48hr 6.0CHIR-6hr #1	0	0	0	0
3	168	0	D7 150k 0.0Shh 6.0CHIR #3z3.tif	1.78571	0		D7 250k 0.0Shh-48hr 6.0CHIR-6hr #2	0	0	0	0
10	142	1	D7 150k 0.0Shh 6.0CHIR #3z4.tif	7.04225	0.704225		D7 250k 0.0Shh-48hr 6.0CHIR-6hr #3	0.808688	0.136612	1.30406	0.273224
0	155	0	D7 150k 0.0Shh 6.0CHIR #4z1.tif	0	0		D7 250k 0.0Shh-48hr 6.0CHIR-6hr #4	0.551973	0.27933	0.790177	0.558659
2	167	0	D7 150k 0.0Shh 6.0CHIR #4z2.tif	1.1976	0		D7 250k 0.0Shh-48hr 6.0CHIR-6hr #5	0	0	0	0
4	157	1	D7 150k 0.0Shh 6.0CHIR #4z3.tif	2.54777	0.636943		D7 250k 0.0Shh-48hr 6.0CHIR-6hr #6	0	0	0	0
8	142	0	D7 150k 0.0Shh 6.0CHIR #4z4.tif	5.6338	0		D7 250k 0.0Shh-48hr 6.0CHIR-6hr #7	0.385909	0.521491	0.503234	0.0379185
0	151	0	D7 150k 0.0Shh 6.0CHIR #5z1.tif	0	0		D7 250k 0.0Shh-48hr 6.0CHIR-6hr #8	0	0	0	0
6	155	1	D7 150k 0.0Shh 6.0CHIR #5z2.tif	3.87097	0.645161		D7 250k 0.5Shh-48hr 0.0CHIR-6hr #1	16.0476	2.64165	3.03112	1.09817
6	149	3	D7 150k 0.0Shh 6.0CHIR #5z3.tif	4.02685	2.01342		D7 250k 0.5Shh-48hr 0.0CHIR-6hr #2	14.6735	0	3.78472	0
10	122	3	D7 150k 0.0Shh 6.0CHIR #5z4.tif	8.19672	2.45902		D7 250k 0.5Shh-48hr 0.0CHIR-6hr #3	8.64316	0.240385	3.82415	0.480769
0	137	0	D7 150k 0.0Shh 6.0CHIR #6z1.tif	0	0		D7 250k 0.5Shh-48hr 0.0CHIR-6hr #4	11.1464	1.06093	2.243	0.0625089
23	139	3	D7 150k 0.0Shh 6.0CHIR #6z2.tif	16.5468	2.15827		D7 250k 0.5Shh-48hr 0.0CHIR-6hr #5	11.4552	0	5.5045	0
19	132	8	D7 150k 0.0Shh 6.0CHIR #6z3.tif	14.3939	6.06061		D7 250k 0.5Shh-48hr 0.0CHIR-6hr #6	8.39742	0.204918	1.8692	0.409836
16	120	3	D7 150k 0.0Shh 6.0CHIR #6z4.tif	13.3333	2.5		D7 250k 0.5Shh-48hr 0.0CHIR-6hr #7	7.38764	2.59532	1.6346	0.644387
0	144	0	D7 150k 0.0Shh 6.0CHIR #7z1.tif	0	0		D7 250k 0.5Shh-48hr 0.0CHIR-6hr #8	2.51764	0	1.28872	0
26	161	0	D7 150k 0.0Shh 6.0CHIR #7z2.tif	16.1491	0		D7 250k 0.5Shh-48hr 6.0CHIR-6hr #1	16.8603	7.23108	6.49014	4.07456
18	144	0	D7 150k 0.0Shh 6.0CHIR #7z3.tif	12.5	0		D7 250k 0.5Shh-48hr 6.0CHIR-6hr #2	8.78857	1.7581	4.43531	1.88885
29	121	2	D7 150k 0.0Shh 6.0CHIR #7z4.tif	23.9669	1.65289		D7 250k 0.5Shh-48hr 6.0CHIR-6hr #3	15.5067	7.61541	9.98334	5.18745
0	170	0	D7 150k 0.0Shh 6.0CHIR #8z1.tif	0	0		D7 250k 0.5Shh-48hr 6.0CHIR-6hr #4	19.7688	12.0021	11.1621	6.15612
18	167	0	D7 150k 0.0Shh 6.0CHIR #8z2.tif	10.7784	0		D7 250k 0.5Shh-48hr 6.0CHIR-6hr #5	17.5898	10.4677	10.4683	6.21552
16	148	1	D7 150k 0.0Shh 6.0CHIR #8z3.tif	10.8108	0.675676		D7 250k 0.5Shh-48hr 6.0CHIR-6hr #6	17.4333	11.1901	10.7441	5.99044
21	148	5	D7 150k 0.0Shh 6.0CHIR #8z4.tif	14.1892	3.37838		D7 250k 0.5Shh-48hr 6.0CHIR-6hr #7	5.08433	7.54586	3.7654	4.18933
7	30	1	D7 150k 0.5Shh 0.0CHIR #1.tif	23.3333	3.33333		D7 250k 0.5Shh-48hr 6.0CHIR-6hr #8	2.04077	6.80812	1.5351	2.87663
12	38	0	D7 150k 0.5Shh 0.0CHIR #2.tif	31.5789	0		D12 150k 0.0Shh-48hr 0.0CHIR-6hr #1	1.64141	1.90077	2.65252	1.63324
5	16	0	D7 150k 0.5Shh 0.0CHIR #3.tif	31.25	0		D12 150k 0.0Shh-48hr 0.0CHIR-6hr #2	0	0.434946	0	0.506728
3	8	0	D7 150k 0.5Shh 0.0CHIR #4.tif	37.5	0		D12 150k 0.0Shh-48hr 0.0CHIR-6hr #3	0.268817	1.57849	0.537634	1.45713
9	21	2	D7 150k 0.5Shh 0.0CHIR #5.tif	42.8571	9.52381		D12 150k 0.0Shh-48hr 0.0CHIR-6hr #4	0	0	0	0
6	18	1	D7 150k 0.5Shh 0.0CHIR #6.tif	33.3333	5.55556		D12 150k 0.0Shh-48hr 0.0CHIR-6hr #5	1.90837	2.33512	2.20427	0.648063
3	10	1	D7 150k 0.5Shh 0.0CHIR #7.tif	30	10		D12 150k 0.0Shh-48hr 0.0CHIR-6hr #6	1.4747	1.02522	1.36288	0.187264
5	26	1	D7 150k 0.5Shh 0.0CHIR #8.tif	19.2308	3.84615		D12 150k 0.0Shh-48hr 0.0CHIR-6hr #7	0	0	0	0
2	240	4	D7 150k 0.5Shh 6.0CHIR #1z1.tif	0.833333	1.66667		D12 150k 0.0Shh-48hr 0.0CHIR-6hr #8	3.49278	4.97557	2.73353	2.33592
21	249	18	D7 150k 0.5Shh 6.0CHIR #1z2.tif	8.43373	7.22892		D12 150k 0.0Shh-48hr 6.0CHIR-6hr #1	0.360371	5.06657	0.558296	6.34825
33	247	37	D7 150k 0.5Shh 6.0CHIR #1z3.tif	13.3603	14.9798		D12 150k 0.0Shh-48hr 6.0CHIR-6hr #2	0.975971	2.1898	0.806786	1.69328
51	267	34	D7 150k 0.5Shh 6.0CHIR #1z4.tif	19.1011	12.7341		D12 150k 0.0Shh-48hr 6.0CHIR-6hr #3	0.573099	4.50208	0.920788	3.41884
1	107	2	D7 150k 0.5Shh 6.0CHIR #2z1.tif	0.934579	1.86916		D12 150k 0.0Shh-48hr 6.0CHIR-6hr #4	1.27809	8.26776	1.98488	4.72685
5	96	6	D7 150k 0.5Shh 6.0CHIR #2z2.tif	5.20833	6.25		D12 150k 0.0Shh-48hr 6.0CHIR-6hr #5	0.578384	2.64865	0.919545	1.64764
8	105	9	D7 150k 0.5Shh 6.0CHIR #2z3.tif	7.61905	8.57143		D12 150k 0.0Shh-48hr 6.0CHIR-6hr #6	1.74991	6.42395	1.90764	3.89745
7	108	10	D7 150k 0.5Shh 6.0CHIR #2z4.tif	6.48148	9.25926		D12 150k 0.0Shh-48hr 6.0CHIR-6hr #7	0	1.97377	0	1.13739
4	122	1	D7 150k 0.5Shh 6.0CHIR #3z1.tif	3.27869	0.819672		D12 150k 0.0Shh-48hr 6.0CHIR-6hr #8	0.161812	4.02836	0.396358	2.13782
15	134	8	D7 150k 0.5Shh 6.0CHIR #3z2.tif	11.194	5.97015		D12 150k 0.5Shh-48hr 0.0CHIR-6hr #1	3.41644	4.00475	2.64408	3.52058
19	155	16	D7 150k 0.5Shh 6.0CHIR #3z3.tif	12.2581	10.3226		D12 150k 0.5Shh-48hr 0.0CHIR-6hr #2	1.68404	6.33729	1.7197	3.13425
18	140	16	D7 150k 0.5Shh 6.0CHIR #3z4.tif	12.8571	11.4286		D12 150k 0.5Shh-48hr 0.0CHIR-6hr #3	6.09494	8.37089	1.95851	3.06356
0	30	0	D7 150k 0.5Shh 6.0CHIR #4z1.tif	0	0		D12 150k 0.5Shh-48hr 0.0CHIR-6hr #4	4.55876	0	1.53829	0
8	33	0	D7 150k 0.5Shh 6.0CHIR #4z2.tif	24.2424	0		D12 150k 0.5Shh-48hr 0.0CHIR-6hr #5	2.37145	9.41845	1.6253	4.26664
9	33	0	D7 150k 0.5Shh 6.0CHIR #4z3.tif	27.2727	0		D12 150k 0.5Shh-48hr 0.0CHIR-6hr #6	3.15565	1.70423	2.77011	2.82004
11	32	0	D7 150k 0.5Shh 6.0CHIR #4z4.tif	34.375	0		D12 150k 0.5Shh-48hr 0.0CHIR-6hr #7	0	1.97377	0	1.13739
2	26	0	D7 150k 0.5Shh 6.0CHIR #5z1.tif	7.69231	0		D12 150k 0.5Shh-48hr 0.0CHIR-6hr #8	0	2.81002	0	2.37555
5	28	0	D7 150k 0.5Shh 6.0CHIR #5z2.tif	17.8571	0		D12 150k 0.5Shh-48hr 6.0CHIR-6hr #1	1.54621	14.6164	2.10413	10.8662
5	27	3	D7 150k 0.5Shh 6.0CHIR #5z3.tif	18.5185	11.1111		D12 150k 0.5Shh-48hr 6.0CHIR-6hr #2	0.273724	10.6439	0.457552	7.50382
3	23	2	D7 150k 0.5Shh 6.0CHIR #5z4.tif	13.0435	8.69565		D12 150k 0.5Shh-48hr 6.0CHIR-6hr #3	0.567987	13.3506	0.831978	9.07084
3	34	0	D7 150k 0.5Shh 6.0CHIR #6z1.tif	8.82353	0		D12 150k 0.5Shh-48hr 6.0CHIR-6hr #4	4.44505	8.59911	1.85535	4.64479
8	35	1	D7 150k 0.5Shh 6.0CHIR #6z2.tif	22.8571	2.85714		D12 150k 0.5Shh-48hr 6.0CHIR-6hr #5	4.38726	13.6625	3.58246	7.38948
10	32	2	D7 150k 0.5Shh 6.0CHIR #6z3.tif	31.25	6.25		D12 150k 0.5Shh-48hr 6.0CHIR-6hr #6	5.35912	9.28058	2.22142	5.57167
9	31	2	D7 150k 0.5Shh 6.0CHIR #6z4.tif	29.0323	6.45161		D12 150k 0.5Shh-48hr 6.0CHIR-6hr #7	3.14825	4.68736	3.62664	4.51286
2	105	3	D7 150k 0.5Shh 6.0CHIR #7z1.tif	1.90476	2.85714		D12 150k 0.5Shh-48hr 6.0CHIR-6hr #8	0.855717	14.736	0.988151	12.3165
11	102	11	D7 150k 0.5Shh 6.0CHIR #7z2.tif	10.7843	10.7843		D12 250k 0.0Shh-48hr 0.0CHIR-6hr #1	2.06357	1.7211	1.74515	0.776148
16	104	16	D7 150k 0.5Shh 6.0CHIR #7z3.tif	15.3846	15.3846		D12 250k 0.0Shh-48hr 0.0CHIR-6hr #2	0	3.36145	0	3.0077
17	101	15	D7 150k 0.5Shh 6.0CHIR #7z4.tif	16.8317	14.8515		D12 250k 0.0Shh-48hr 0.0CHIR-6hr #3	0.824176	7.74168	1.64835	2.73158
2	132	1	D7 150k 0.5Shh 6.0CHIR #8z1.tif	1.51515	0.757576		D12 250k 0.0Shh-48hr 0.0CHIR-6hr #4	0.667197	4.03169	0.776102	2.41083
12	134	3	D7 150k 0.5Shh 6.0CHIR #8z2.tif	8.95522	2.23881		D12 250k 0.0Shh-48hr 0.0CHIR-6hr #5	2.74578	3.65694	1.99812	1.84961
16	139	6	D7 150k 0.5Shh 6.0CHIR #8z3.tif	11.5108	4.31655		D12 250k 0.0Shh-48hr 0.0CHIR-6hr #6	0	0.636972	0	0.428709
17	123	4	D7 150k 0.5Shh 6.0CHIR #8z4.tif	13.8211	3.25203		D12 250k 0.0Shh-48hr 0.0CHIR-6hr #7	0	0.605624	0	0.711205
0	193	0	D7 250k 0.0Shh 0.0CHIR #1z1.tif	0	0		D12 250k 0.0Shh-48hr 0.0CHIR-6hr #8	3.47768	4.52358	2.78474	1.59079
0	195	0	D7 250k 0.0Shh 0.0CHIR #1z2.tif	0	0		D12 250k 0.0Shh-48hr 6.0CHIR-6hr #1	0.403497	9.50992	0.737494	6.85217
0	160	0	D7 250k 0.0Shh 0.0CHIR #1z3.tif	0	0		D12 250k 0.0Shh-48hr 6.0CHIR-6hr #2	0.104822	12.1012	0.25676	10.8845
0	138	0	D7 250k 0.0Shh 0.0CHIR #1z4.tif	0	0		D12 250k 0.0Shh-48hr 6.0CHIR-6hr #3	0.213956	14.5649	0.332576	14.6988
0	148	0	D7 250k 0.0Shh 0.0CHIR #2z1.tif	0	0		D12 250k 0.0Shh-48hr 6.0CHIR-6hr #4	0.74477	14.2054	1.50386	11.3096
0	120	0	D7 250k 0.0Shh 0.0CHIR #2z2.tif	0	0		D12 250k 0.0Shh-48hr 6.0CHIR-6hr #5	2.08581	11.1546	3.43162	9.07397
0	88	0	D7 250k 0.0Shh 0.0CHIR #2z3.tif	0	0		D12 250k 0.0Shh-48hr 6.0CHIR-6hr #6	0.294985	1.17134	0.722563	2.4834
0	83	0	D7 250k 0.0Shh 0.0CHIR #2z4.tif	0	0		D12 250k 0.0Shh-48hr 6.0CHIR-6hr #7	0.620825	6.39942	1.15885	3.20573
0	134	0	D7 250k 0.0Shh 0.0CHIR #3z1.tif	0	0		D12 250k 0.0Shh-48hr 6.0CHIR-6hr #8	1.73727	13.0646	2.41471	7.88668
0	108	0	D7 250k 0.0Shh 0.0CHIR #3z2.tif	0	0		D12 250k 0.0Shh-48hr 6.0CHIR-6hr #9	1.73727	13.0646	2.41471	7.88668
0	91	0	D7 250k 0.0Shh 0.0CHIR #3z3.tif	0	0		D12 250k 0.5Shh-48hr 0.0CHIR-6hr #1	0.748164	8.83099	0.909414	6.11878
0	77	0	D7 250k 0.0Shh 0.0CHIR #3z4.tif	0	0		D12 250k 0.5Shh-48hr 0.0CHIR-6hr #2	0.871856	9.70996	0.528762	8.41455
2	112	1	D7 250k 0.0Shh 0.0CHIR #4z1.tif	1.78571	0.892857		D12 250k 0.5Shh-48hr 0.0CHIR-6hr #3	0.196078	5.38823	0.480292	4.24401
1	99	0	D7 250k 0.0Shh 0.0CHIR #4z2.tif	1.0101	0		D12 250k 0.5Shh-48hr 0.0CHIR-6hr #4	1.59389	7.59821	1.4475	2.45848
1	82	0	D7 250k 0.0Shh 0.0CHIR #4z3.tif	1.21951	0		D12 250k 0.5Shh-48hr 0.0CHIR-6hr #5	1.10395	7.52456	1.38317	7.11154
1	66	0	D7 250k 0.0Shh 0.0CHIR #4z4.tif	1.51515	0		D12 250k 0.5Shh-48hr 0.0CHIR-6hr #6	2.00658	10.051	2.71168	5.19236
0	131	0	D7 250k 0.0Shh 0.0CHIR #5z1.tif	0	0		D12 250k 0.5Shh-48hr 0.0CHIR-6hr #7	2.17934	6.24077	2.21782	3.81741
1	103	0	D7 250k 0.0Shh 0.0CHIR #5z2.tif	0.970874	0		D12 250k 0.5Shh-48hr 0.0CHIR-6hr #8	0.833337	5.93627	0.951597	3.32019
3	95	0	D7 250k 0.0Shh 0.0CHIR #5z3.tif	3.15789	0		D12 250k 0.5Shh-48hr 6.0CHIR-6hr #1	0.256318	14.36	0.282088	7.25289
0	87	0	D7 250k 0.0Shh 0.0CHIR #5z4.tif	0	0		D12 250k 0.5Shh-48hr 6.0CHIR-6hr #2	0.188927	12.9317	0.293384	6.8563
0	79	0	D7 250k 0.0Shh 0.0CHIR #6z1.tif	0	0		D12 250k 0.5Shh-48hr 6.0CHIR-6hr #3	0	10.2748	0	7.13185
2	75	0	D7 250k 0.0Shh 0.0CHIR #6z2.tif	2.66667	0		D12 250k 0.5Shh-48hr 6.0CHIR-6hr #4	1.59389	7.59821	1.4475	2.45848
1	62	0	D7 250k 0.0Shh 0.0CHIR #6z3.tif	1.6129	0		D12 250k 0.5Shh-48hr 6.0CHIR-6hr #5	0.600649	11.5199	0.930579	5.21285
1	40	0	D7 250k 0.0Shh 0.0CHIR #6z4.tif	2.5	0		D12 250k 0.5Shh-48hr 6.0CHIR-6hr #6	1.32007	10.3297	0.455329	4.34398
1	143	0	D7 250k 0.0Shh 0.0CHIR #7z1.tif	0.699301	0		D12 250k 0.5Shh-48hr 6.0CHIR-6hr #7	1.02696	11.5687	0.966469	4.33569
2	124	0	D7 250k 0.0Shh 0.0CHIR #7z2.tif	1.6129	0		D12 250k 0.5Shh-48hr 6.0CHIR-6hr #8	0	5.09622	0	1.02464
2	111	0	D7 250k 0.0Shh 0.0CHIR #7z3.tif	1.8018	0		D12 150k 0.5Shh 6.0CHIR 72hr 48hr-Shh #1	35.8056	11.0895	15.4039	7.54923
2	100	0	D7 250k 0.0Shh 0.0CHIR #7z4.tif	2	0		D12 150k 0.5Shh 6.0CHIR 72hr 48hr-Shh #2	36.2852	12.6123	9.34175	4.96062
2	126	0	D7 250k 0.0Shh 0.0CHIR #8z1.tif	1.5873	0		D12 150k 0.5Shh 6.0CHIR 72hr 48hr-Shh #3	26.1178	14.4263	5.4007	4.78064
3	111	0	D7 250k 0.0Shh 0.0CHIR #8z2.tif	2.7027	0		D12 150k 0.5Shh 6.0CHIR 72hr 48hr-Shh #4	38.8378	13.6057	12.1469	5.41066
3	83	0	D7 250k 0.0Shh 0.0CHIR #8z3.tif	3.61446	0		D12 150k 0.5Shh 6.0CHIR 72hr 48hr-Shh #5	43.0083	18.5673	6.87865	6.13712
0	77	0	D7 250k 0.0Shh 0.0CHIR #8z4.tif	0	0		D12 150k 0.5Shh 6.0CHIR 72hr 48hr-Shh #6	18.0729	13.5802	5.99646	4.96448
0	186	0	D7 250k 0.0Shh 6.0CHIR #1z1.tif	0	0		D12 150k 0.5Shh 6.0CHIR 72hr 48hr-Shh #7	17.8787	18.8642	5.46097	7.77709
0	201	0	D7 250k 0.0Shh 6.0CHIR #1z2.tif	0	0		D12 150k 0.5Shh 6.0CHIR 72hr 48hr-Shh #8	15.4535	21.6897	4.86686	9.91299
0	210	0	D7 250k 0.0Shh 6.0CHIR #1z3.tif	0	0		D12 250k 0.5Shh 6.0CHIR 72hr 48hr-Shh #1	30.7916	15.917	2.75995	1.68828
0	207	0	D7 250k 0.0Shh 6.0CHIR #1z4.tif	0	0		D12 250k 0.5Shh 6.0CHIR 72hr 48hr-Shh #2	42.4705	16.8285	3.76519	2.86441
0	187	0	D7 250k 0.0Shh 6.0CHIR #2z1.tif	0	0		D12 250k 0.5Shh 6.0CHIR 72hr 48hr-Shh #3	29.514	9.45978	4.8493	1.31108
0	192	0	D7 250k 0.0Shh 6.0CHIR #2z2.tif	0	0		D12 250k 0.5Shh 6.0CHIR 72hr 48hr-Shh #4	40.0803	19.5172	5.13463	2.39252
0	197	0	D7 250k 0.0Shh 6.0CHIR #2z3.tif	0	0		D12 250k 0.5Shh 6.0CHIR 72hr 48hr-Shh #5	36.4788	13.9513	7.44711	4.18613
0	190	0	D7 250k 0.0Shh 6.0CHIR #2z4.tif	0	0		D12 250k 0.5Shh 6.0CHIR 72hr 48hr-Shh #6	34.1913	14.0245	3.67583	1.80204
0	191	0	D7 250k 0.0Shh 6.0CHIR #3z1.tif	0	0		D12 250k 0.5Shh 6.0CHIR 72hr 48hr-Shh #7	42.8301	18.8242	4.08844	1.7687
0	198	0	D7 250k 0.0Shh 6.0CHIR #3z2.tif	0	0		D12 250k 0.5Shh 6.0CHIR 72hr 48hr-Shh #8	42.0971	20.7768	5.03349	3.77638
1	199	0	D7 250k 0.0Shh 6.0CHIR #3z3.tif	0.502513	0		D12 150k 0.5Shh 6.0CHIR 72hr 96hr-Shh #1	77.0075	82.2267	4.75014	5.53237
5	183	1	D7 250k 0.0Shh 6.0CHIR #3z4.tif	2.73224	0.546448		D12 150k 0.5Shh 6.0CHIR 72hr 96hr-Shh #2	89.9312	80.3641	6.56582	8.35039
0	170	0	D7 250k 0.0Shh 6.0CHIR #4z1.tif	0	0		D12 150k 0.5Shh 6.0CHIR 72hr 96hr-Shh #3	92.124	84.0285	6.42799	7.32902
0	189	0	D7 250k 0.0Shh 6.0CHIR #4z2.tif	0	0		D12 150k 0.5Shh 6.0CHIR 72hr 96hr-Shh #4	95.7267	78.2935	10.9571	7.67874
1	188	0	D7 250k 0.0Shh 6.0CHIR #4z3.tif	0.531915	0		D12 150k 0.5Shh 6.0CHIR 72hr 96hr-Shh #5	99.4222	87.7614	7.51585	6.44078
3	179	2	D7 250k 0.0Shh 6.0CHIR #4z4.tif	1.67598	1.11732		D12 150k 0.5Shh 6.0CHIR 72hr 96hr-Shh #6	95.5859	101.371	5.77105	7.68727
0	179	0	D7 250k 0.0Shh 6.0CHIR #5z1.tif	0	0		D12 150k 0.5Shh 6.0CHIR 72hr 96hr-Shh #7	74.3366	86.304	6.44362	6.2187
0	190	0	D7 250k 0.0Shh 6.0CHIR #5z2.tif	0	0		D12 150k 0.5Shh 6.0CHIR 72hr 96hr-Shh #8	54.9838	91.8344	2.66525	4.31496
0	189	0	D7 250k 0.0Shh 6.0CHIR #5z3.tif	0	0		D12 250k 0.5Shh 6.0CHIR 72hr 96hr-Shh #1	75.9365	67.3305	7.19744	6.30185
0	185	0	D7 250k 0.0Shh 6.0CHIR #5z4.tif	0	0		D12 250k 0.5Shh 6.0CHIR 72hr 96hr-Shh #2	98.8538	77.0255	13.5293	8.91521
0	172	0	D7 250k 0.0Shh 6.0CHIR #6z1.tif	0	0		D12 250k 0.5Shh 6.0CHIR 72hr 96hr-Shh #3	103.13	99.0702	6.52824	4.40144
0	198	0	D7 250k 0.0Shh 6.0CHIR #6z2.tif	0	0		D12 250k 0.5Shh 6.0CHIR 72hr 96hr-Shh #4	100.473	97.9835	6.46005	8.7651
0	224	0	D7 250k 0.0Shh 6.0CHIR #6z3.tif	0	0		D12 250k 0.5Shh 6.0CHIR 72hr 96hr-Shh #5	99.8881	89.3073	4.01324	6.0923
0	213	0	D7 250k 0.0Shh 6.0CHIR #6z4.tif	0	0		D12 250k 0.5Shh 6.0CHIR 72hr 96hr-Shh #6	105.338	98.6321	5.28998	10.4392
0	175	1	D7 250k 0.0Shh 6.0CHIR #7z1.tif	0	0.571429		D12 250k 0.5Shh 6.0CHIR 72hr 96hr-Shh #7	95.3849	77.8323	7.66862	7.0706
0	200	1	D7 250k 0.0Shh 6.0CHIR #7z2.tif	0	0.5		D12 250k 0.5Shh 6.0CHIR 72hr 96hr-Shh #8	99.9765	83.4218	9.46874	9.44785
1	206	1	D7 250k 0.0Shh 6.0CHIR #7z3.tif	0.485437	0.485437
2	189	1	D7 250k 0.0Shh 6.0CHIR #7z4.tif	1.0582	0.529101
0	182	0	D7 250k 0.0Shh 6.0CHIR #8z1.tif	0	0
0	191	0	D7 250k 0.0Shh 6.0CHIR #8z2.tif	0	0
0	181	0	D7 250k 0.0Shh 6.0CHIR #8z3.tif	0	0
0	178	0	D7 250k 0.0Shh 6.0CHIR #8z4.tif	0	0
31	178	3	D7 250k 0.5Shh 0.0CHIR #1z1.tif	17.4157	1.68539
30	160	3	D7 250k 0.5Shh 0.0CHIR #1z2.tif	18.75	1.875
20	123	5	D7 250k 0.5Shh 0.0CHIR #1z3.tif	16.2602	4.06504
12	102	3	D7 250k 0.5Shh 0.0CHIR #1z4.tif	11.7647	2.94118
27	148	0	D7 250k 0.5Shh 0.0CHIR #2z1.tif	18.2432	0
22	130	0	D7 250k 0.5Shh 0.0CHIR #2z2.tif	16.9231	0
16	116	0	D7 250k 0.5Shh 0.0CHIR #2z3.tif	13.7931	0
11	113	0	D7 250k 0.5Shh 0.0CHIR #2z4.tif	9.73451	0
14	104	1	D7 250k 0.5Shh 0.0CHIR #3z1.tif	13.4615	0.961538
10	105	0	D7 250k 0.5Shh 0.0CHIR #3z2.tif	9.52381	0
7	98	0	D7 250k 0.5Shh 0.0CHIR #3z3.tif	7.14286	0
4	90	0	D7 250k 0.5Shh 0.0CHIR #3z4.tif	4.44444	0
8	100	1	D7 250k 0.5Shh 0.0CHIR #4z1.tif	8	1
13	98	1	D7 250k 0.5Shh 0.0CHIR #4z2.tif	13.2653	1.02041
11	92	1	D7 250k 0.5Shh 0.0CHIR #4z3.tif	11.9565	1.08696
10	88	1	D7 250k 0.5Shh 0.0CHIR #4z4.tif	11.3636	1.13636
16	88	0	D7 250k 0.5Shh 0.0CHIR #5z1.tif	18.1818	0
12	90	0	D7 250k 0.5Shh 0.0CHIR #5z2.tif	13.3333	0
7	80	0	D7 250k 0.5Shh 0.0CHIR #5z3.tif	8.75	0
3	54	0	D7 250k 0.5Shh 0.0CHIR #5z4.tif	5.55556	0
12	122	1	D7 250k 0.5Shh 0.0CHIR #6z1.tif	9.83607	0.819672
11	119	0	D7 250k 0.5Shh 0.0CHIR #6z2.tif	9.2437	0
10	113	0	D7 250k 0.5Shh 0.0CHIR #6z3.tif	8.84956	0
6	106	0	D7 250k 0.5Shh 0.0CHIR #6z4.tif	5.66038	0
9	168	3	D7 250k 0.5Shh 0.0CHIR #7z1.tif	5.35714	1.78571
11	161	4	D7 250k 0.5Shh 0.0CHIR #7z2.tif	6.8323	2.48447
13	144	4	D7 250k 0.5Shh 0.0CHIR #7z3.tif	9.02778	2.77778
10	120	4	D7 250k 0.5Shh 0.0CHIR #7z4.tif	8.33333	3.33333
1	92	0	D7 250k 0.5Shh 0.0CHIR #8z1.tif	1.08696	0
2	102	0	D7 250k 0.5Shh 0.0CHIR #8z2.tif	1.96078	0
3	102	0	D7 250k 0.5Shh 0.0CHIR #8z3.tif	2.94118	0
4	98	0	D7 250k 0.5Shh 0.0CHIR #8z4.tif	4.08163	0
11	152	2	D7 250k 0.5Shh 6.0CHIR #1z1.tif	7.23684	1.31579
31	164	14	D7 250k 0.5Shh 6.0CHIR #1z2.tif	18.9024	8.53659
38	190	16	D7 250k 0.5Shh 6.0CHIR #1z3.tif	20	8.42105
36	169	18	D7 250k 0.5Shh 6.0CHIR #1z4.tif	21.3018	10.6509
4	127	0	D7 250k 0.5Shh 6.0CHIR #2z1.tif	3.14961	0
10	136	1	D7 250k 0.5Shh 6.0CHIR #2z2.tif	7.35294	0.735294
19	151	3	D7 250k 0.5Shh 6.0CHIR #2z3.tif	12.5828	1.98675
14	116	5	D7 250k 0.5Shh 6.0CHIR #2z4.tif	12.069	4.31034
4	168	0	D7 250k 0.5Shh 6.0CHIR #3z1.tif	2.38095	0
23	171	15	D7 250k 0.5Shh 6.0CHIR #3z2.tif	13.4503	8.77193
44	176	20	D7 250k 0.5Shh 6.0CHIR #3z3.tif	25	11.3636
39	184	19	D7 250k 0.5Shh 6.0CHIR #3z4.tif	21.1957	10.3261
8	175	7	D7 250k 0.5Shh 6.0CHIR #4z1.tif	4.57143	4
34	184	19	D7 250k 0.5Shh 6.0CHIR #4z2.tif	18.4783	10.3261
52	197	33	D7 250k 0.5Shh 6.0CHIR #4z3.tif	26.3959	16.7513
56	189	32	D7 250k 0.5Shh 6.0CHIR #4z4.tif	29.6296	16.9312
4	199	4	D7 250k 0.5Shh 6.0CHIR #5z1.tif	2.01005	2.01005
53	218	23	D7 250k 0.5Shh 6.0CHIR #5z2.tif	24.3119	10.5505
55	240	30	D7 250k 0.5Shh 6.0CHIR #5z3.tif	22.9167	12.5
49	232	39	D7 250k 0.5Shh 6.0CHIR #5z4.tif	21.1207	16.8103
5	156	4	D7 250k 0.5Shh 6.0CHIR #6z1.tif	3.20513	2.5641
25	164	20	D7 250k 0.5Shh 6.0CHIR #6z2.tif	15.2439	12.1951
44	182	25	D7 250k 0.5Shh 6.0CHIR #6z3.tif	24.1758	13.7363
45	166	27	D7 250k 0.5Shh 6.0CHIR #6z4.tif	27.1084	16.2651
0	193	3	D7 250k 0.5Shh 6.0CHIR #7z1.tif	0	1.5544
9	200	17	D7 250k 0.5Shh 6.0CHIR #7z2.tif	4.5	8.5
16	212	24	D7 250k 0.5Shh 6.0CHIR #7z3.tif	7.54717	11.3208
16	193	17	D7 250k 0.5Shh 6.0CHIR #7z4.tif	8.29016	8.80829
0	150	4	D7 250k 0.5Shh 6.0CHIR #8z1.tif	0	2.66667
3	174	13	D7 250k 0.5Shh 6.0CHIR #8z2.tif	1.72414	7.47126
6	180	14	D7 250k 0.5Shh 6.0CHIR #8z3.tif	3.33333	7.77778
5	161	15	D7 250k 0.5Shh 6.0CHIR #8z4.tif	3.10559	9.31677
0	156	1	D12 150k 0.0Shh 0.0CHIR #1z1.tif	0	0.641026
0	129	1	D12 150k 0.0Shh 0.0CHIR #1z2.tif	0	0.775194
1	99	2	D12 150k 0.0Shh 0.0CHIR #1z3.tif	1.0101	2.0202
4	72	3	D12 150k 0.0Shh 0.0CHIR #1z4.tif	5.55556	4.16667
0	139	0	D12 150k 0.0Shh 0.0CHIR #2z1.tif	0	0
0	127	1	D12 150k 0.0Shh 0.0CHIR #2z2.tif	0	0.787402
0	105	1	D12 150k 0.0Shh 0.0CHIR #2z3.tif	0	0.952381
0	97	0	D12 150k 0.0Shh 0.0CHIR #2z4.tif	0	0
0	148	1	D12 150k 0.0Shh 0.0CHIR #3z1.tif	0	0.675676
0	123	1	D12 150k 0.0Shh 0.0CHIR #3z2.tif	0	0.813008
1	93	1	D12 150k 0.0Shh 0.0CHIR #3z3.tif	1.07527	1.07527
0	80	3	D12 150k 0.0Shh 0.0CHIR #3z4.tif	0	3.75
0	108	0	D12 150k 0.0Shh 0.0CHIR #4z1.tif	0	0
0	83	0	D12 150k 0.0Shh 0.0CHIR #4z2.tif	0	0
0	65	0	D12 150k 0.0Shh 0.0CHIR #4z3.tif	0	0
0	53	0	D12 150k 0.0Shh 0.0CHIR #4z4.tif	0	0
0	116	2	D12 150k 0.0Shh 0.0CHIR #5z1.tif	0	1.72414
4	103	2	D12 150k 0.0Shh 0.0CHIR #5z2.tif	3.8835	1.94175
3	80	2	D12 150k 0.0Shh 0.0CHIR #5z3.tif	3.75	2.5
0	63	2	D12 150k 0.0Shh 0.0CHIR #5z4.tif	0	3.1746
1	123	1	D12 150k 0.0Shh 0.0CHIR #6z1.tif	0.813008	0.813008
2	102	1	D12 150k 0.0Shh 0.0CHIR #6z2.tif	1.96078	0.980392
3	96	1	D12 150k 0.0Shh 0.0CHIR #6z3.tif	3.125	1.04167
0	79	1	D12 150k 0.0Shh 0.0CHIR #6z4.tif	0	1.26582
0	105	0	D12 150k 0.0Shh 0.0CHIR #7z1.tif	0	0
0	103	0	D12 150k 0.0Shh 0.0CHIR #7z2.tif	0	0
0	88	0	D12 150k 0.0Shh 0.0CHIR #7z3.tif	0	0
0	74	0	D12 150k 0.0Shh 0.0CHIR #7z4.tif	0	0
0	128	4	D12 150k 0.0Shh 0.0CHIR #8z1.tif	0	3.125
3	100	6	D12 150k 0.0Shh 0.0CHIR #8z2.tif	3	6
5	77	6	D12 150k 0.0Shh 0.0CHIR #8z3.tif	6.49351	7.79221
3	67	2	D12 150k 0.0Shh 0.0CHIR #8z4.tif	4.47761	2.98507
0	153	0	D12 150k 0.0Shh 6.0CHIR #1z1.tif	0	0
0	132	0	D12 150k 0.0Shh 6.0CHIR #1z2.tif	0	0
0	125	0	D12 150k 0.0Shh 6.0CHIR #1z3.tif	0	0
0	109	6	D12 150k 0.0Shh 6.0CHIR #1z4.tif	0	5.50459
1	92	14	D12 150k 0.0Shh 6.0CHIR #1z5.tif	1.08696	15.2174
1	93	9	D12 150k 0.0Shh 6.0CHIR #1z6.tif	1.07527	9.67742
0	172	1	D12 150k 0.0Shh 6.0CHIR #2z1.tif	0	0.581395
0	167	2	D12 150k 0.0Shh 6.0CHIR #2z2.tif	0	1.1976
2	131	6	D12 150k 0.0Shh 6.0CHIR #2z3.tif	1.52672	4.58015
2	125	5	D12 150k 0.0Shh 6.0CHIR #2z4.tif	1.6	4
2	112	1	D12 150k 0.0Shh 6.0CHIR #2z5.tif	1.78571	0.892857
1	106	2	D12 150k 0.0Shh 6.0CHIR #2z6.tif	0.943396	1.88679
0	150	0	D12 150k 0.0Shh 6.0CHIR #3z1.tif	0	0
0	134	2	D12 150k 0.0Shh 6.0CHIR #3z2.tif	0	1.49254
0	120	5	D12 150k 0.0Shh 6.0CHIR #3z3.tif	0	4.16667
2	95	5	D12 150k 0.0Shh 6.0CHIR #3z4.tif	2.10526	5.26316
1	75	7	D12 150k 0.0Shh 6.0CHIR #3z5.tif	1.33333	9.33333
0	74	5	D12 150k 0.0Shh 6.0CHIR #3z6.tif	0	6.75676
0	126	1	D12 150k 0.0Shh 6.0CHIR #4z1.tif	0	0.793651
0	111	5	D12 150k 0.0Shh 6.0CHIR #4z2.tif	0	4.5045
3	83	10	D12 150k 0.0Shh 6.0CHIR #4z3.tif	3.61446	12.0482
3	74	9	D12 150k 0.0Shh 6.0CHIR #4z4.tif	4.05405	12.1622
0	60	5	D12 150k 0.0Shh 6.0CHIR #4z5.tif	0	8.33333
0	51	6	D12 150k 0.0Shh 6.0CHIR #4z6.tif	0	11.7647
0	120	0	D12 150k 0.0Shh 6.0CHIR #5z1.tif	0	0
2	97	2	D12 150k 0.0Shh 6.0CHIR #5z2.tif	2.06186	2.06186
1	71	3	D12 150k 0.0Shh 6.0CHIR #5z3.tif	1.40845	4.22535
0	65	2	D12 150k 0.0Shh 6.0CHIR #5z4.tif	0	3.07692
0	45	2	D12 150k 0.0Shh 6.0CHIR #5z5.tif	0	4.44444
0	48	1	D12 150k 0.0Shh 6.0CHIR #5z6.tif	0	2.08333
0	158	2	D12 150k 0.0Shh 6.0CHIR #6z1.tif	0	1.26582
1	129	4	D12 150k 0.0Shh 6.0CHIR #6z2.tif	0.775194	3.10078
0	94	6	D12 150k 0.0Shh 6.0CHIR #6z3.tif	0	6.38298
3	80	9	D12 150k 0.0Shh 6.0CHIR #6z4.tif	3.75	11.25
3	68	7	D12 150k 0.0Shh 6.0CHIR #6z5.tif	4.41176	10.2941
1	64	4	D12 150k 0.0Shh 6.0CHIR #6z6.tif	1.5625	6.25
0	170	1	D12 150k 0.0Shh 6.0CHIR #7z1.tif	0	0.588235
0	155	1	D12 150k 0.0Shh 6.0CHIR #7z2.tif	0	0.645161
0	120	3	D12 150k 0.0Shh 6.0CHIR #7z3.tif	0	2.5
0	118	4	D12 150k 0.0Shh 6.0CHIR #7z4.tif	0	3.38983
0	112	3	D12 150k 0.0Shh 6.0CHIR #7z5.tif	0	2.67857
0	98	2	D12 150k 0.0Shh 6.0CHIR #7z6.tif	0	2.04082
0	151	2	D12 150k 0.0Shh 6.0CHIR #8z1.tif	0	1.3245
0	121	4	D12 150k 0.0Shh 6.0CHIR #8z2.tif	0	3.30579
0	109	7	D12 150k 0.0Shh 6.0CHIR #8z3.tif	0	6.42202
1	103	7	D12 150k 0.0Shh 6.0CHIR #8z4.tif	0.970874	6.79612
0	103	3	D12 150k 0.0Shh 6.0CHIR #8z5.tif	0	2.91262
0	88	3	D12 150k 0.0Shh 6.0CHIR #8z6.tif	0	3.40909
0	127	6	D12 150k 0.5Shh 0.0CHIR #1z1.tif	0	4.72441
7	115	10	D12 150k 0.5Shh 0.0CHIR #1z2.tif	6.08696	8.69565
4	84	1	D12 150k 0.5Shh 0.0CHIR #1z3.tif	4.7619	1.19048
2	71	1	D12 150k 0.5Shh 0.0CHIR #1z4.tif	2.8169	1.40845
1	138	5	D12 150k 0.5Shh 0.0CHIR #2z1.tif	0.724638	3.62319
5	128	11	D12 150k 0.5Shh 0.0CHIR #2z2.tif	3.90625	8.59375
2	95	9	D12 150k 0.5Shh 0.0CHIR #2z3.tif	2.10526	9.47368
0	82	3	D12 150k 0.5Shh 0.0CHIR #2z4.tif	0	3.65854
4	122	9	D12 150k 0.5Shh 0.0CHIR #3z1.tif	3.27869	7.37705
8	113	14	D12 150k 0.5Shh 0.0CHIR #3z2.tif	7.07965	12.3894
8	104	9	D12 150k 0.5Shh 0.0CHIR #3z3.tif	7.69231	8.65385
5	79	4	D12 150k 0.5Shh 0.0CHIR #3z4.tif	6.32911	5.06329
3	131	0	D12 150k 0.5Shh 0.0CHIR #4z1.tif	2.29008	0
6	114	0	D12 150k 0.5Shh 0.0CHIR #4z2.tif	5.26316	0
5	88	0	D12 150k 0.5Shh 0.0CHIR #4z3.tif	5.68182	0
4	80	0	D12 150k 0.5Shh 0.0CHIR #4z4.tif	5	0
1	131	6	D12 150k 0.5Shh 0.0CHIR #5z1.tif	0.763359	4.58015
4	88	13	D12 150k 0.5Shh 0.0CHIR #5z2.tif	4.54545	14.7727
2	78	8	D12 150k 0.5Shh 0.0CHIR #5z3.tif	2.5641	10.2564
1	62	5	D12 150k 0.5Shh 0.0CHIR #5z4.tif	1.6129	8.06452
8	121	0	D12 150k 0.5Shh 0.0CHIR #6z1.tif	6.61157	0
4	107	1	D12 150k 0.5Shh 0.0CHIR #6z2.tif	3.73832	0.934579
2	88	0	D12 150k 0.5Shh 0.0CHIR #6z3.tif	2.27273	0
0	51	3	D12 150k 0.5Shh 0.0CHIR #6z4.tif	0	5.88235
1	135	8	D12 150k 0.5Shh 0.0CHIR #7z1.tif	0.740741	5.92593
3	107	15	D12 150k 0.5Shh 0.0CHIR #7z2.tif	2.80374	14.0187
3	91	12	D12 150k 0.5Shh 0.0CHIR #7z3.tif	3.2967	13.1868
0	85	7	D12 150k 0.5Shh 0.0CHIR #7z4.tif	0	8.23529
0	111	7	D12 150k 0.5Shh 0.0CHIR #8z1.tif	0	6.30631
0	88	2	D12 150k 0.5Shh 0.0CHIR #8z2.tif	0	2.27273
0	84	1	D12 150k 0.5Shh 0.0CHIR #8z3.tif	0	1.19048
0	68	1	D12 150k 0.5Shh 0.0CHIR #8z4.tif	0	1.47059
0	200	4	D12 150k 0.5Shh 6.0CHIR #1z1.tif	0	2
0	194	13	D12 150k 0.5Shh 6.0CHIR #1z2.tif	0	6.70103
2	171	51	D12 150k 0.5Shh 6.0CHIR #1z3.tif	1.16959	29.8246
9	176	44	D12 150k 0.5Shh 6.0CHIR #1z4.tif	5.11364	25
5	167	25	D12 150k 0.5Shh 6.0CHIR #1z5.tif	2.99401	14.9701
0	163	15	D12 150k 0.5Shh 6.0CHIR #1z6.tif	0	9.20245
0	203	2	D12 150k 0.5Shh 6.0CHIR #2z1.tif	0	0.985222
0	175	22	D12 150k 0.5Shh 6.0CHIR #2z2.tif	0	12.5714
2	183	26	D12 150k 0.5Shh 6.0CHIR #2z3.tif	1.0929	14.2077
0	185	40	D12 150k 0.5Shh 6.0CHIR #2z4.tif	0	21.6216
1	182	20	D12 150k 0.5Shh 6.0CHIR #2z5.tif	0.549451	10.989
0	172	6	D12 150k 0.5Shh 6.0CHIR #2z6.tif	0	3.48837
0	172	8	D12 150k 0.5Shh 6.0CHIR #3z1.tif	0	4.65116
1	171	13	D12 150k 0.5Shh 6.0CHIR #3z2.tif	0.584795	7.60234
0	158	15	D12 150k 0.5Shh 6.0CHIR #3z3.tif	0	9.49367
1	147	24	D12 150k 0.5Shh 6.0CHIR #3z4.tif	0.680272	16.3265
3	140	42	D12 150k 0.5Shh 6.0CHIR #3z5.tif	2.14286	30
0	133	16	D12 150k 0.5Shh 6.0CHIR #3z6.tif	0	12.0301
5	208	9	D12 150k 0.5Shh 6.0CHIR #4z1.tif	2.40385	4.32692
6	195	18	D12 150k 0.5Shh 6.0CHIR #4z2.tif	3.07692	9.23077
13	177	25	D12 150k 0.5Shh 6.0CHIR #4z3.tif	7.34463	14.1243
8	152	21	D12 150k 0.5Shh 6.0CHIR #4z4.tif	5.26316	13.8158
7	132	9	D12 150k 0.5Shh 6.0CHIR #4z5.tif	5.30303	6.81818
4	122	4	D12 150k 0.5Shh 6.0CHIR #4z6.tif	3.27869	3.27869
2	202	5	D12 150k 0.5Shh 6.0CHIR #5z1.tif	0.990099	2.47525
3	199	19	D12 150k 0.5Shh 6.0CHIR #5z2.tif	1.50754	9.54774
10	168	27	D12 150k 0.5Shh 6.0CHIR #5z3.tif	5.95238	16.0714
17	162	38	D12 150k 0.5Shh 6.0CHIR #5z4.tif	10.4938	23.4568
7	139	26	D12 150k 0.5Shh 6.0CHIR #5z5.tif	5.03597	18.705
3	128	15	D12 150k 0.5Shh 6.0CHIR #5z6.tif	2.34375	11.7188
2	149	9	D12 150k 0.5Shh 6.0CHIR #6z1.tif	1.34228	6.04027
6	133	15	D12 150k 0.5Shh 6.0CHIR #6z2.tif	4.51128	11.2782
6	108	20	D12 150k 0.5Shh 6.0CHIR #6z3.tif	5.55556	18.5185
6	80	9	D12 150k 0.5Shh 6.0CHIR #6z4.tif	7.5	11.25
5	76	4	D12 150k 0.5Shh 6.0CHIR #6z5.tif	6.57895	5.26316
4	60	2	D12 150k 0.5Shh 6.0CHIR #6z6.tif	6.66667	3.33333
0	187	1	D12 150k 0.5Shh 6.0CHIR #7z1.tif	0	0.534759
1	195	4	D12 150k 0.5Shh 6.0CHIR #7z2.tif	0.512821	2.05128
2	176	6	D12 150k 0.5Shh 6.0CHIR #7z3.tif	1.13636	3.40909
12	147	19	D12 150k 0.5Shh 6.0CHIR #7z4.tif	8.16327	12.9252
10	136	9	D12 150k 0.5Shh 6.0CHIR #7z5.tif	7.35294	6.61765
2	116	3	D12 150k 0.5Shh 6.0CHIR #7z6.tif	1.72414	2.58621
0	160	2	D12 150k 0.5Shh 6.0CHIR #8z1.tif	0	1.25
0	158	4	D12 150k 0.5Shh 6.0CHIR #8z2.tif	0	2.53165
0	129	16	D12 150k 0.5Shh 6.0CHIR #8z3.tif	0	12.4031
2	113	36	D12 150k 0.5Shh 6.0CHIR #8z4.tif	1.76991	31.8584
2	92	24	D12 150k 0.5Shh 6.0CHIR #8z5.tif	2.17391	26.087
1	84	12	D12 150k 0.5Shh 6.0CHIR #8z6.tif	1.19048	14.2857
0	108	1	D12 250k 0.0Shh 0.0CHIR #1z1.tif	0	0.925926
3	87	2	D12 250k 0.0Shh 0.0CHIR #1z2.tif	3.44828	2.29885
3	84	1	D12 250k 0.0Shh 0.0CHIR #1z3.tif	3.57143	1.19048
1	81	2	D12 250k 0.0Shh 0.0CHIR #1z4.tif	1.23457	2.46914
0	123	1	D12 250k 0.0Shh 0.0CHIR #2z1.tif	0	0.813008
0	96	2	D12 250k 0.0Shh 0.0CHIR #2z2.tif	0	2.08333
0	70	2	D12 250k 0.0Shh 0.0CHIR #2z3.tif	0	2.85714
0	65	5	D12 250k 0.0Shh 0.0CHIR #2z4.tif	0	7.69231
0	130	6	D12 250k 0.0Shh 0.0CHIR #3z1.tif	0	4.61538
0	135	9	D12 250k 0.0Shh 0.0CHIR #3z2.tif	0	6.66667
0	115	10	D12 250k 0.0Shh 0.0CHIR #3z3.tif	0	8.69565
3	91	10	D12 250k 0.0Shh 0.0CHIR #3z4.tif	3.2967	10.989
0	125	3	D12 250k 0.0Shh 0.0CHIR #4z1.tif	0	2.4
0	97	2	D12 250k 0.0Shh 0.0CHIR #4z2.tif	0	2.06186
1	82	6	D12 250k 0.0Shh 0.0CHIR #4z3.tif	1.21951	7.31707
1	69	3	D12 250k 0.0Shh 0.0CHIR #4z4.tif	1.44928	4.34783
0	130	2	D12 250k 0.0Shh 0.0CHIR #5z1.tif	0	1.53846
5	106	6	D12 250k 0.0Shh 0.0CHIR #5z2.tif	4.71698	5.66038
3	86	4	D12 250k 0.0Shh 0.0CHIR #5z3.tif	3.48837	4.65116
2	72	2	D12 250k 0.0Shh 0.0CHIR #5z4.tif	2.77778	2.77778
0	130	1	D12 250k 0.0Shh 0.0CHIR #6z1.tif	0	0.769231
0	110	1	D12 250k 0.0Shh 0.0CHIR #6z2.tif	0	0.909091
0	115	1	D12 250k 0.0Shh 0.0CHIR #6z3.tif	0	0.869565
0	94	0	D12 250k 0.0Shh 0.0CHIR #6z4.tif	0	0
0	105	0	D12 250k 0.0Shh 0.0CHIR #7z1.tif	0	0
0	95	1	D12 250k 0.0Shh 0.0CHIR #7z2.tif	0	1.05263
0	73	1	D12 250k 0.0Shh 0.0CHIR #7z3.tif	0	1.36986
0	59	0	D12 250k 0.0Shh 0.0CHIR #7z4.tif	0	0
1	114	4	D12 250k 0.0Shh 0.0CHIR #8z1.tif	0.877193	3.50877
6	90	5	D12 250k 0.0Shh 0.0CHIR #8z2.tif	6.66667	5.55556
4	81	5	D12 250k 0.0Shh 0.0CHIR #8z3.tif	4.93827	6.17284
1	70	2	D12 250k 0.0Shh 0.0CHIR #8z4.tif	1.42857	2.85714
0	194	1	D12 250k 0.0Shh 6.0CHIR #1z1.tif	0	0.515464
0	161	3	D12 250k 0.0Shh 6.0CHIR #1z2.tif	0	1.86335
0	151	17	D12 250k 0.0Shh 6.0CHIR #1z3.tif	0	11.2583
0	173	19	D12 250k 0.0Shh 6.0CHIR #1z4.tif	0	10.9827
3	164	27	D12 250k 0.0Shh 6.0CHIR #1z5.tif	1.82927	16.4634
1	169	27	D12 250k 0.0Shh 6.0CHIR #1z6.tif	0.591716	15.9763
0	202	7	D12 250k 0.0Shh 6.0CHIR #2z1.tif	0	3.46535
0	180	6	D12 250k 0.0Shh 6.0CHIR #2z2.tif	0	3.33333
0	181	9	D12 250k 0.0Shh 6.0CHIR #2z3.tif	0	4.97238
0	172	20	D12 250k 0.0Shh 6.0CHIR #2z4.tif	0	11.6279
0	174	32	D12 250k 0.0Shh 6.0CHIR #2z5.tif	0	18.3908
1	159	49	D12 250k 0.0Shh 6.0CHIR #2z6.tif	0.628931	30.8176
0	167	0	D12 250k 0.0Shh 6.0CHIR #3z1.tif	0	0
0	167	1	D12 250k 0.0Shh 6.0CHIR #3z2.tif	0	0.598802
0	147	8	D12 250k 0.0Shh 6.0CHIR #3z3.tif	0	5.44218
1	167	31	D12 250k 0.0Shh 6.0CHIR #3z4.tif	0.598802	18.5629
1	146	43	D12 250k 0.0Shh 6.0CHIR #3z5.tif	0.684932	29.4521
0	138	46	D12 250k 0.0Shh 6.0CHIR #3z6.tif	0	33.3333
0	116	27	D12 250k 0.0Shh 6.0CHIR #4z1.tif	0	23.2759
5	133	44	D12 250k 0.0Shh 6.0CHIR #4z2.tif	3.7594	33.0827
1	141	13	D12 250k 0.0Shh 6.0CHIR #4z3.tif	0.70922	9.21986
0	163	10	D12 250k 0.0Shh 6.0CHIR #4z4.tif	0	6.13497
0	151	10	D12 250k 0.0Shh 6.0CHIR #4z5.tif	0	6.62252
0	145	10	D12 250k 0.0Shh 6.0CHIR #4z6.tif	0	6.89655
0	141	1	D12 250k 0.0Shh 6.0CHIR #5z1.tif	0	0.70922
0	140	17	D12 250k 0.0Shh 6.0CHIR #5z2.tif	0	12.1429
11	127	34	D12 250k 0.0Shh 6.0CHIR #5z3.tif	8.66142	26.7717
4	131	19	D12 250k 0.0Shh 6.0CHIR #5z4.tif	3.05344	14.5038
1	125	7	D12 250k 0.0Shh 6.0CHIR #5z5.tif	0.8	5.6
0	125	9	D12 250k 0.0Shh 6.0CHIR #5z6.tif	0	7.2
0	154	0	D12 250k 0.0Shh 6.0CHIR #6z1.tif	0	0
0	147	0	D12 250k 0.0Shh 6.0CHIR #6z2.tif	0	0
0	136	0	D12 250k 0.0Shh 6.0CHIR #6z3.tif	0	0
0	120	0	D12 250k 0.0Shh 6.0CHIR #6z4.tif	0	0
0	120	1	D12 250k 0.0Shh 6.0CHIR #6z5.tif	0	0.833333
2	113	7	D12 250k 0.0Shh 6.0CHIR #6z6.tif	1.76991	6.19469
0	145	5	D12 250k 0.0Shh 6.0CHIR #7z1.tif	0	3.44828
1	119	7	D12 250k 0.0Shh 6.0CHIR #7z2.tif	0.840336	5.88235
3	104	13	D12 250k 0.0Shh 6.0CHIR #7z3.tif	2.88462	12.5
0	91	6	D12 250k 0.0Shh 6.0CHIR #7z4.tif	0	6.59341
0	87	5	D12 250k 0.0Shh 6.0CHIR #7z5.tif	0	5.74713
0	71	3	D12 250k 0.0Shh 6.0CHIR #7z6.tif	0	4.22535
0	197	8	D12 250k 0.0Shh 6.0CHIR #8z1.tif	0	4.06091
0	162	11	D12 250k 0.0Shh 6.0CHIR #8z2.tif	0	6.79012
0	158	12	D12 250k 0.0Shh 6.0CHIR #8z3.tif	0	7.59494
2	162	27	D12 250k 0.0Shh 6.0CHIR #8z4.tif	1.23457	16.6667
9	152	32	D12 250k 0.0Shh 6.0CHIR #8z5.tif	5.92105	21.0526
5	153	34	D12 250k 0.0Shh 6.0CHIR #8z6.tif	3.26797	22.2222
0	197	8	D12 250k 0.0Shh 6.0CHIR #9z1.tif	0	4.06091
0	162	11	D12 250k 0.0Shh 6.0CHIR #9z2.tif	0	6.79012
0	158	12	D12 250k 0.0Shh 6.0CHIR #9z3.tif	0	7.59494
2	162	27	D12 250k 0.0Shh 6.0CHIR #9z4.tif	1.23457	16.6667
9	152	32	D12 250k 0.0Shh 6.0CHIR #9z5.tif	5.92105	21.0526
5	153	34	D12 250k 0.0Shh 6.0CHIR #9z6.tif	3.26797	22.2222
0	163	1	D12 250k 0.5Shh 0.0CHIR #1z1.tif	0	0.613497
1	149	6	D12 250k 0.5Shh 0.0CHIR #1z2.tif	0.671141	4.02685
3	135	19	D12 250k 0.5Shh 0.0CHIR #1z3.tif	2.22222	14.0741
1	118	16	D12 250k 0.5Shh 0.0CHIR #1z4.tif	0.847458	13.5593
0	101	12	D12 250k 0.5Shh 0.0CHIR #1z5.tif	0	11.8812
0	152	1	D12 250k 0.5Shh 0.0CHIR #2z1.tif	0	0.657895
2	148	3	D12 250k 0.5Shh 0.0CHIR #2z2.tif	1.35135	2.02703
1	123	12	D12 250k 0.5Shh 0.0CHIR #2z3.tif	0.813008	9.7561
1	101	17	D12 250k 0.5Shh 0.0CHIR #2z4.tif	0.990099	16.8317
1	83	16	D12 250k 0.5Shh 0.0CHIR #2z5.tif	1.20482	19.2771
0	165	1	D12 250k 0.5Shh 0.0CHIR #3z1.tif	0	0.606061
0	145	4	D12 250k 0.5Shh 0.0CHIR #3z2.tif	0	2.75862
0	129	5	D12 250k 0.5Shh 0.0CHIR #3z3.tif	0	3.87597
0	115	7	D12 250k 0.5Shh 0.0CHIR #3z4.tif	0	6.08696
0	99	6	D12 250k 0.5Shh 0.0CHIR #3z5.tif	0	6.06061
1	85	11	D12 250k 0.5Shh 0.0CHIR #3z6.tif	1.17647	12.9412
4	119	4	D12 250k 0.5Shh 0.0CHIR #4z1.tif	3.36134	3.36134
0	105	8	D12 250k 0.5Shh 0.0CHIR #4z2.tif	0	7.61905
0	100	8	D12 250k 0.5Shh 0.0CHIR #4z3.tif	0	8
1	95	8	D12 250k 0.5Shh 0.0CHIR #4z4.tif	1.05263	8.42105
2	83	6	D12 250k 0.5Shh 0.0CHIR #4z5.tif	2.40964	7.22892
2	73	8	D12 250k 0.5Shh 0.0CHIR #4z6.tif	2.73973	10.9589
0	147	0	D12 250k 0.5Shh 0.0CHIR #5z1.tif	0	0
0	137	1	D12 250k 0.5Shh 0.0CHIR #5z2.tif	0	0.729927
0	121	6	D12 250k 0.5Shh 0.0CHIR #5z3.tif	0	4.95868
1	97	16	D12 250k 0.5Shh 0.0CHIR #5z4.tif	1.03093	16.4948
3	97	15	D12 250k 0.5Shh 0.0CHIR #5z5.tif	3.09278	15.4639
2	80	6	D12 250k 0.5Shh 0.0CHIR #5z6.tif	2.5	7.5
0	162	5	D12 250k 0.5Shh 0.0CHIR #6z1.tif	0	3.08642
1	140	6	D12 250k 0.5Shh 0.0CHIR #6z2.tif	0.714286	4.28571
0	111	12	D12 250k 0.5Shh 0.0CHIR #6z3.tif	0	10.8108
1	102	16	D12 250k 0.5Shh 0.0CHIR #6z4.tif	0.980392	15.6863
3	87	12	D12 250k 0.5Shh 0.0CHIR #6z5.tif	3.44828	13.7931
6	87	11	D12 250k 0.5Shh 0.0CHIR #6z6.tif	6.89655	12.6437
2	144	4	D12 250k 0.5Shh 0.0CHIR #7z1.tif	1.38889	2.77778
4	136	6	D12 250k 0.5Shh 0.0CHIR #7z2.tif	2.94118	4.41176
7	120	11	D12 250k 0.5Shh 0.0CHIR #7z3.tif	5.83333	9.16667
3	103	13	D12 250k 0.5Shh 0.0CHIR #7z4.tif	2.91262	12.6214
0	102	4	D12 250k 0.5Shh 0.0CHIR #7z5.tif	0	3.92157
0	88	4	D12 250k 0.5Shh 0.0CHIR #7z6.tif	0	4.54545
0	159	3	D12 250k 0.5Shh 0.0CHIR #8z1.tif	0	1.88679
0	133	7	D12 250k 0.5Shh 0.0CHIR #8z2.tif	0	5.26316
2	114	11	D12 250k 0.5Shh 0.0CHIR #8z3.tif	1.75439	9.64912
2	98	10	D12 250k 0.5Shh 0.0CHIR #8z4.tif	2.04082	10.2041
1	83	3	D12 250k 0.5Shh 0.0CHIR #8z5.tif	1.20482	3.61446
0	80	4	D12 250k 0.5Shh 0.0CHIR #8z6.tif	0	5
0	167	22	D12 250k 0.5Shh 6.0CHIR #1z1.tif	0	13.1737
0	178	48	D12 250k 0.5Shh 6.0CHIR #1z2.tif	0	26.9663
0	177	33	D12 250k 0.5Shh 6.0CHIR #1z3.tif	0	18.6441
1	214	22	D12 250k 0.5Shh 6.0CHIR #1z4.tif	0.46729	10.2804
1	193	17	D12 250k 0.5Shh 6.0CHIR #1z5.tif	0.518135	8.80829
1	181	15	D12 250k 0.5Shh 6.0CHIR #1z6.tif	0.552486	8.28729
0	147	37	D12 250k 0.5Shh 6.0CHIR #2z1.tif	0	25.1701
0	168	26	D12 250k 0.5Shh 6.0CHIR #2z2.tif	0	15.4762
1	167	15	D12 250k 0.5Shh 6.0CHIR #2z3.tif	0.598802	8.98204
1	187	11	D12 250k 0.5Shh 6.0CHIR #2z4.tif	0.534759	5.88235
0	162	15	D12 250k 0.5Shh 6.0CHIR #2z5.tif	0	9.25926
0	156	20	D12 250k 0.5Shh 6.0CHIR #2z6.tif	0	12.8205
0	171	12	D12 250k 0.5Shh 6.0CHIR #3z1.tif	0	7.01754
0	158	36	D12 250k 0.5Shh 6.0CHIR #3z2.tif	0	22.7848
0	167	25	D12 250k 0.5Shh 6.0CHIR #3z3.tif	0	14.9701
0	170	9	D12 250k 0.5Shh 6.0CHIR #3z4.tif	0	5.29412
0	163	9	D12 250k 0.5Shh 6.0CHIR #3z5.tif	0	5.52147
0	165	10	D12 250k 0.5Shh 6.0CHIR #3z6.tif	0	6.06061
0	157	28	D12 250k 0.5Shh 6.0CHIR #4z1.tif	0	17.8344
2	147	39	D12 250k 0.5Shh 6.0CHIR #4z2.tif	1.36054	26.5306
1	143	35	D12 250k 0.5Shh 6.0CHIR #4z3.tif	0.699301	24.4755
1	147	35	D12 250k 0.5Shh 6.0CHIR #4z4.tif	0.680272	23.8095
5	127	21	D12 250k 0.5Shh 6.0CHIR #4z5.tif	3.93701	16.5354
3	124	19	D12 250k 0.5Shh 6.0CHIR #4z6.tif	2.41935	15.3226
0	155	11	D12 250k 0.5Shh 6.0CHIR #5z1.tif	0	7.09677
0	147	29	D12 250k 0.5Shh 6.0CHIR #5z2.tif	0	19.7279
0	129	20	D12 250k 0.5Shh 6.0CHIR #5z3.tif	0	15.5039
0	132	8	D12 250k 0.5Shh 6.0CHIR #5z4.tif	0	6.06061
2	112	11	D12 250k 0.5Shh 6.0CHIR #5z5.tif	1.78571	9.82143
2	110	12	D12 250k 0.5Shh 6.0CHIR #5z6.tif	1.81818	10.9091
2	137	19	D12 250k 0.5Shh 6.0CHIR #6z1.tif	1.45985	13.8686
1	125	19	D12 250k 0.5Shh 6.0CHIR #6z2.tif	0.8	15.2
1	106	14	D12 250k 0.5Shh 6.0CHIR #6z3.tif	0.943396	13.2075
2	97	8	D12 250k 0.5Shh 6.0CHIR #6z4.tif	2.06186	8.24742
1	86	6	D12 250k 0.5Shh 6.0CHIR #6z5.tif	1.16279	6.97674
1	67	3	D12 250k 0.5Shh 6.0CHIR #6z6.tif	1.49254	4.47761
2	182	9	D12 250k 0.5Shh 6.0CHIR #7z1.tif	1.0989	4.94505
2	169	23	D12 250k 0.5Shh 6.0CHIR #7z2.tif	1.18343	13.6095
4	154	26	D12 250k 0.5Shh 6.0CHIR #7z3.tif	2.5974	16.8831
2	156	23	D12 250k 0.5Shh 6.0CHIR #7z4.tif	1.28205	14.7436
0	156	15	D12 250k 0.5Shh 6.0CHIR #7z5.tif	0	9.61538
0	156	15	D12 250k 0.5Shh 6.0CHIR #7z6.tif	0	9.61538
0	166	7	D12 250k 0.5Shh 6.0CHIR #8z1.tif	0	4.21687
0	165	7	D12 250k 0.5Shh 6.0CHIR #8z2.tif	0	4.24242
0	171	9	D12 250k 0.5Shh 6.0CHIR #8z3.tif	0	5.26316
0	180	9	D12 250k 0.5Shh 6.0CHIR #8z4.tif	0	5
0	157	11	D12 250k 0.5Shh 6.0CHIR #8z5.tif	0	7.00637
0	165	8	D12 250k 0.5Shh 6.0CHIR #8z6.tif	0	4.84848
17	175	1	d12 150k 0.5shh 6.0chir72hr #2_xy1xy1z1.tif	9.71429	0.571429
43	166	10	d12 150k 0.5shh 6.0chir72hr #2_xy1xy1z2.tif	25.9036	6.0241
67	181	17	d12 150k 0.5shh 6.0chir72hr #2_xy1xy1z3.tif	37.0166	9.39227
83	177	20	d12 150k 0.5shh 6.0chir72hr #2_xy1xy1z4.tif	46.8927	11.2994
79	162	32	d12 150k 0.5shh 6.0chir72hr #2_xy1xy1z5.tif	48.7654	19.7531
74	159	31	d12 150k 0.5shh 6.0chir72hr #2_xy1xy1z6.tif	46.5409	19.4969
33	170	6	d12 150k 0.5shh 6.0chir72hr #2_xy2xy1z1.tif	19.4118	3.52941
61	195	20	d12 150k 0.5shh 6.0chir72hr #2_xy2xy1z2.tif	31.2821	10.2564
70	173	28	d12 150k 0.5shh 6.0chir72hr #2_xy2xy1z3.tif	40.4624	16.185
72	167	27	d12 150k 0.5shh 6.0chir72hr #2_xy2xy1z4.tif	43.1138	16.1677
71	165	25	d12 150k 0.5shh 6.0chir72hr #2_xy2xy1z5.tif	43.0303	15.1515
59	146	21	d12 150k 0.5shh 6.0chir72hr #2_xy2xy1z6.tif	40.411	14.3836
26	158	8	d12 150k 0.5shh 6.0chir72hr #2_xy3xy1z1.tif	16.4557	5.06329
42	180	25	d12 150k 0.5shh 6.0chir72hr #2_xy3xy1z2.tif	23.3333	13.8889
50	178	29	d12 150k 0.5shh 6.0chir72hr #2_xy3xy1z3.tif	28.0899	16.2921
43	149	26	d12 150k 0.5shh 6.0chir72hr #2_xy3xy1z4.tif	28.8591	17.4497
46	147	26	d12 150k 0.5shh 6.0chir72hr #2_xy3xy1z5.tif	31.2925	17.6871
39	136	22	d12 150k 0.5shh 6.0chir72hr #2_xy3xy1z6.tif	28.6765	16.1765
32	168	7	d12 150k 0.5shh 6.0chir72hr #2_xy4xy1z1.tif	19.0476	4.16667
58	193	22	d12 150k 0.5shh 6.0chir72hr #2_xy4xy1z2.tif	30.0518	11.399
74	189	25	d12 150k 0.5shh 6.0chir72hr #2_xy4xy1z3.tif	39.1534	13.2275
81	172	31	d12 150k 0.5shh 6.0chir72hr #2_xy4xy1z4.tif	47.093	18.0233
77	156	25	d12 150k 0.5shh 6.0chir72hr #2_xy4xy1z5.tif	49.359	16.0256
72	149	28	d12 150k 0.5shh 6.0chir72hr #2_xy4xy1z6.tif	48.3221	18.7919
43	138	11	d12 150k 0.5shh 6.0chir72hr #2_xy5xy1z1.tif	31.1594	7.97101
77	158	32	d12 150k 0.5shh 6.0chir72hr #2_xy5xy1z2.tif	48.7342	20.2532
72	149	35	d12 150k 0.5shh 6.0chir72hr #2_xy5xy1z3.tif	48.3221	23.4899
63	131	32	d12 150k 0.5shh 6.0chir72hr #2_xy5xy1z4.tif	48.0916	24.4275
49	119	24	d12 150k 0.5shh 6.0chir72hr #2_xy5xy1z5.tif	41.1765	20.1681
43	106	16	d12 150k 0.5shh 6.0chir72hr #2_xy5xy1z6.tif	40.566	15.0943
10	131	10	d12 150k 0.5shh 6.0chir72hr #2_xy6xy1z1.tif	7.63359	7.63359
23	138	12	d12 150k 0.5shh 6.0chir72hr #2_xy6xy1z2.tif	16.6667	8.69565
23	137	17	d12 150k 0.5shh 6.0chir72hr #2_xy6xy1z3.tif	16.7883	12.4088
25	125	23	d12 150k 0.5shh 6.0chir72hr #2_xy6xy1z4.tif	20	18.4
25	103	15	d12 150k 0.5shh 6.0chir72hr #2_xy6xy1z5.tif	24.2718	14.5631
21	91	18	d12 150k 0.5shh 6.0chir72hr #2_xy6xy1z6.tif	23.0769	19.7802
10	127	5	d12 150k 0.5shh 6.0chir72hr #2_xy7xy1z1.tif	7.87402	3.93701
25	150	28	d12 150k 0.5shh 6.0chir72hr #2_xy7xy1z2.tif	16.6667	18.6667
30	134	31	d12 150k 0.5shh 6.0chir72hr #2_xy7xy1z3.tif	22.3881	23.1343
26	114	30	d12 150k 0.5shh 6.0chir72hr #2_xy7xy1z4.tif	22.807	26.3158
19	97	20	d12 150k 0.5shh 6.0chir72hr #2_xy7xy1z5.tif	19.5876	20.6186
14	78	16	d12 150k 0.5shh 6.0chir72hr #2_xy7xy1z6.tif	17.9487	20.5128
11	122	18	d12 150k 0.5shh 6.0chir72hr #2_xy8xy1z1.tif	9.01639	14.7541
20	138	44	d12 150k 0.5shh 6.0chir72hr #2_xy8xy1z2.tif	14.4928	31.8841
22	131	38	d12 150k 0.5shh 6.0chir72hr #2_xy8xy1z3.tif	16.7939	29.0076
20	104	28	d12 150k 0.5shh 6.0chir72hr #2_xy8xy1z4.tif	19.2308	26.9231
18	82	18	d12 150k 0.5shh 6.0chir72hr #2_xy8xy1z5.tif	21.9512	21.9512
10	89	5	d12 150k 0.5shh 6.0chir72hr #2_xy8xy1z6.tif	11.236	5.61798
118	165	145	d12 150k 0.5shh 6.0chir72hr 96hrshh_xy1xy1z1.tif	71.5152	87.8788
119	166	140	d12 150k 0.5shh 6.0chir72hr 96hrshh_xy1xy1z2.tif	71.6867	84.3373
112	144	124	d12 150k 0.5shh 6.0chir72hr 96hrshh_xy1xy1z3.tif	77.7778	86.1111
105	135	98	d12 150k 0.5shh 6.0chir72hr 96hrshh_xy1xy1z4.tif	77.7778	72.5926
104	131	104	d12 150k 0.5shh 6.0chir72hr 96hrshh_xy1xy1z5.tif	79.3893	79.3893
99	118	98	d12 150k 0.5shh 6.0chir72hr 96hrshh_xy1xy1z6.tif	83.8983	83.0508
154	173	134	d12 150k 0.5shh 6.0chir72hr 96hrshh_xy2xy1z1.tif	89.0173	77.4566
154	189	173	d12 150k 0.5shh 6.0chir72hr 96hrshh_xy2xy1z2.tif	81.4815	91.5344
158	183	157	d12 150k 0.5shh 6.0chir72hr 96hrshh_xy2xy1z3.tif	86.3388	85.7923
160	165	140	d12 150k 0.5shh 6.0chir72hr 96hrshh_xy2xy1z4.tif	96.9697	84.8485
137	157	111	d12 150k 0.5shh 6.0chir72hr 96hrshh_xy2xy1z5.tif	87.2611	70.7006
133	135	97	d12 150k 0.5shh 6.0chir72hr 96hrshh_xy2xy1z6.tif	98.5185	71.8519
163	163	151	d12 150k 0.5shh 6.0chir72hr 96hrshh_xy3xy1z1.tif	100	92.638
163	172	155	d12 150k 0.5shh 6.0chir72hr 96hrshh_xy3xy1z2.tif	94.7674	90.1163
154	169	123	d12 150k 0.5shh 6.0chir72hr 96hrshh_xy3xy1z3.tif	91.1243	72.7811
152	158	135	d12 150k 0.5shh 6.0chir72hr 96hrshh_xy3xy1z4.tif	96.2025	85.443
138	155	131	d12 150k 0.5shh 6.0chir72hr 96hrshh_xy3xy1z5.tif	89.0323	84.5161
111	136	107	d12 150k 0.5shh 6.0chir72hr 96hrshh_xy3xy1z6.tif	81.6176	78.6765
137	150	133	d12 150k 0.5shh 6.0chir72hr 96hrshh_xy4xy1z1.tif	91.3333	88.6667
136	169	125	d12 150k 0.5shh 6.0chir72hr 96hrshh_xy4xy1z2.tif	80.4734	73.9645
157	158	119	d12 150k 0.5shh 6.0chir72hr 96hrshh_xy4xy1z3.tif	99.3671	75.3165
148	144	107	d12 150k 0.5shh 6.0chir72hr 96hrshh_xy4xy1z4.tif	102.778	74.3056
148	133	116	d12 150k 0.5shh 6.0chir72hr 96hrshh_xy4xy1z5.tif	111.278	87.218
123	138	97	d12 150k 0.5shh 6.0chir72hr 96hrshh_xy4xy1z6.tif	89.1304	70.2899
159	143	141	d12 150k 0.5shh 6.0chir72hr 96hrshh_xy5xy1z1.tif	111.189	98.6014
166	173	145	d12 150k 0.5shh 6.0chir72hr 96hrshh_xy5xy1z2.tif	95.9538	83.815
159	157	141	d12 150k 0.5shh 6.0chir72hr 96hrshh_xy5xy1z3.tif	101.274	89.8089
134	152	136	d12 150k 0.5shh 6.0chir72hr 96hrshh_xy5xy1z4.tif	88.1579	89.4737
145	144	122	d12 150k 0.5shh 6.0chir72hr 96hrshh_xy5xy1z5.tif	100.694	84.7222
135	136	109	d12 150k 0.5shh 6.0chir72hr 96hrshh_xy5xy1z6.tif	99.2647	80.1471
150	168	159	d12 150k 0.5shh 6.0chir72hr 96hrshh_xy6xy1z1.tif	89.2857	94.6429
168	175	167	d12 150k 0.5shh 6.0chir72hr 96hrshh_xy6xy1z2.tif	96	95.4286
162	161	162	d12 150k 0.5shh 6.0chir72hr 96hrshh_xy6xy1z3.tif	100.621	100.621
147	146	144	d12 150k 0.5shh 6.0chir72hr 96hrshh_xy6xy1z4.tif	100.685	98.6301
127	128	148	d12 150k 0.5shh 6.0chir72hr 96hrshh_xy6xy1z5.tif	99.2188	115.625
107	122	126	d12 150k 0.5shh 6.0chir72hr 96hrshh_xy6xy1z6.tif	87.7049	103.279
181	212	200	d12 150k 0.5shh 6.0chir72hr 96hrshh_xy7xy1z1.tif	85.3774	94.3396
178	235	205	d12 150k 0.5shh 6.0chir72hr 96hrshh_xy7xy1z2.tif	75.7447	87.234
152	232	186	d12 150k 0.5shh 6.0chir72hr 96hrshh_xy7xy1z3.tif	65.5172	80.1724
157	212	170	d12 150k 0.5shh 6.0chir72hr 96hrshh_xy7xy1z4.tif	74.0566	80.1887
141	195	181	d12 150k 0.5shh 6.0chir72hr 96hrshh_xy7xy1z5.tif	72.3077	92.8205
138	189	157	d12 150k 0.5shh 6.0chir72hr 96hrshh_xy7xy1z6.tif	73.0159	83.0688
87	171	151	d12 150k 0.5shh 6.0chir72hr 96hrshh_xy8xy1z1.tif	50.8772	88.3041
104	186	181	d12 150k 0.5shh 6.0chir72hr 96hrshh_xy8xy1z2.tif	55.914	97.3118
105	178	162	d12 150k 0.5shh 6.0chir72hr 96hrshh_xy8xy1z3.tif	58.9888	91.0112
95	174	151	d12 150k 0.5shh 6.0chir72hr 96hrshh_xy8xy1z4.tif	54.5977	86.7816
83	154	140	d12 150k 0.5shh 6.0chir72hr 96hrshh_xy8xy1z5.tif	53.8961	90.9091
84	151	146	d12 150k 0.5shh 6.0chir72hr 96hrshh_xy8xy1z6.tif	55.6291	96.6887
63	232	38	d12 250k 0.5shh 6.0chir72hr #1_xy1xy1z1.tif	27.1552	16.3793
63	226	37	d12 250k 0.5shh 6.0chir72hr #1_xy1xy1z2.tif	27.8761	16.3717
63	206	30	d12 250k 0.5shh 6.0chir72hr #1_xy1xy1z3.tif	30.5825	14.5631
63	186	28	d12 250k 0.5shh 6.0chir72hr #1_xy1xy1z4.tif	33.871	15.0538
62	189	27	d12 250k 0.5shh 6.0chir72hr #1_xy1xy1z5.tif	32.8042	14.2857
62	191	36	d12 250k 0.5shh 6.0chir72hr #1_xy1xy1z6.tif	32.4607	18.8482
90	210	30	d12 250k 0.5shh 6.0chir72hr #1_xy2xy1z1.tif	42.8571	14.2857
85	220	37	d12 250k 0.5shh 6.0chir72hr #1_xy2xy1z2.tif	38.6364	16.8182
84	194	40	d12 250k 0.5shh 6.0chir72hr #1_xy2xy1z3.tif	43.299	20.6186
71	187	37	d12 250k 0.5shh 6.0chir72hr #1_xy2xy1z4.tif	37.9679	19.7861
82	170	27	d12 250k 0.5shh 6.0chir72hr #1_xy2xy1z5.tif	48.2353	15.8824
71	162	22	d12 250k 0.5shh 6.0chir72hr #1_xy2xy1z6.tif	43.8272	13.5802
46	198	19	d12 250k 0.5shh 6.0chir72hr #1_xy3xy1z1.tif	23.2323	9.59596
60	211	18	d12 250k 0.5shh 6.0chir72hr #1_xy3xy1z2.tif	28.436	8.53081
61	193	22	d12 250k 0.5shh 6.0chir72hr #1_xy3xy1z3.tif	31.6062	11.399
61	170	18	d12 250k 0.5shh 6.0chir72hr #1_xy3xy1z4.tif	35.8824	10.5882
54	164	14	d12 250k 0.5shh 6.0chir72hr #1_xy3xy1z5.tif	32.9268	8.53659
37	148	12	d12 250k 0.5shh 6.0chir72hr #1_xy3xy1z6.tif	25	8.10811
59	190	28	d12 250k 0.5shh 6.0chir72hr #1_xy4xy1z1.tif	31.0526	14.7368
74	186	38	d12 250k 0.5shh 6.0chir72hr #1_xy4xy1z2.tif	39.7849	20.4301
76	177	37	d12 250k 0.5shh 6.0chir72hr #1_xy4xy1z3.tif	42.9379	20.904
70	182	36	d12 250k 0.5shh 6.0chir72hr #1_xy4xy1z4.tif	38.4615	19.7802
74	161	34	d12 250k 0.5shh 6.0chir72hr #1_xy4xy1z5.tif	45.9627	21.118
63	149	30	d12 250k 0.5shh 6.0chir72hr #1_xy4xy1z6.tif	42.2819	20.1342
50	188	15	d12 250k 0.5shh 6.0chir72hr #1_xy5xy1z1.tif	26.5957	7.97872
60	197	29	d12 250k 0.5shh 6.0chir72hr #1_xy5xy1z2.tif	30.4569	14.7208
65	195	28	d12 250k 0.5shh 6.0chir72hr #1_xy5xy1z3.tif	33.3333	14.359
70	175	21	d12 250k 0.5shh 6.0chir72hr #1_xy5xy1z4.tif	40	12
68	152	21	d12 250k 0.5shh 6.0chir72hr #1_xy5xy1z5.tif	44.7368	13.8158
63	144	30	d12 250k 0.5shh 6.0chir72hr #1_xy5xy1z6.tif	43.75	20.8333
53	174	23	d12 250k 0.5shh 6.0chir72hr #1_xy6xy1z1.tif	30.4598	13.2184
61	205	28	d12 250k 0.5shh 6.0chir72hr #1_xy6xy1z2.tif	29.7561	13.6585
62	177	27	d12 250k 0.5shh 6.0chir72hr #1_xy6xy1z3.tif	35.0282	15.2542
58	162	25	d12 250k 0.5shh 6.0chir72hr #1_xy6xy1z4.tif	35.8025	15.4321
58	146	16	d12 250k 0.5shh 6.0chir72hr #1_xy6xy1z5.tif	39.726	10.9589
44	128	20	d12 250k 0.5shh 6.0chir72hr #1_xy6xy1z6.tif	34.375	15.625
67	175	30	d12 250k 0.5shh 6.0chir72hr #1_xy7xy1z1.tif	38.2857	17.1429
66	171	38	d12 250k 0.5shh 6.0chir72hr #1_xy7xy1z2.tif	38.5965	22.2222
70	164	31	d12 250k 0.5shh 6.0chir72hr #1_xy7xy1z3.tif	42.6829	18.9024
68	149	27	d12 250k 0.5shh 6.0chir72hr #1_xy7xy1z4.tif	45.6376	18.1208
60	140	26	d12 250k 0.5shh 6.0chir72hr #1_xy7xy1z5.tif	42.8571	18.5714
68	139	25	d12 250k 0.5shh 6.0chir72hr #1_xy7xy1z6.tif	48.9209	17.9856
66	190	27	d12 250k 0.5shh 6.0chir72hr #1_xy8xy1z1.tif	34.7368	14.2105
75	190	35	d12 250k 0.5shh 6.0chir72hr #1_xy8xy1z2.tif	39.4737	18.4211
76	182	42	d12 250k 0.5shh 6.0chir72hr #1_xy8xy1z3.tif	41.7582	23.0769
82	164	37	d12 250k 0.5shh 6.0chir72hr #1_xy8xy1z4.tif	50	22.561
71	163	36	d12 250k 0.5shh 6.0chir72hr #1_xy8xy1z5.tif	43.5583	22.0859
62	144	35	d12 250k 0.5shh 6.0chir72hr #1_xy8xy1z6.tif	43.0556	24.3056
105	137	92	d12 250k 0.5shh 6.0chir72hr 96hrshh_xy1xy1z1.tif	76.6423	67.1533
103	140	102	d12 250k 0.5shh 6.0chir72hr 96hrshh_xy1xy1z2.tif	73.5714	72.8571
124	141	100	d12 250k 0.5shh 6.0chir72hr 96hrshh_xy1xy1z3.tif	87.9433	70.922
96	146	82	d12 250k 0.5shh 6.0chir72hr 96hrshh_xy1xy1z4.tif	65.7534	56.1644
101	136	88	d12 250k 0.5shh 6.0chir72hr 96hrshh_xy1xy1z5.tif	74.2647	64.7059
103	133	96	d12 250k 0.5shh 6.0chir72hr 96hrshh_xy1xy1z6.tif	77.4436	72.1805
135	122	107	d12 250k 0.5shh 6.0chir72hr 96hrshh_xy2xy1z1.tif	110.656	87.7049
113	120	102	d12 250k 0.5shh 6.0chir72hr 96hrshh_xy2xy1z2.tif	94.1667	85
101	113	88	d12 250k 0.5shh 6.0chir72hr 96hrshh_xy2xy1z3.tif	89.3805	77.8761
102	111	70	d12 250k 0.5shh 6.0chir72hr 96hrshh_xy2xy1z4.tif	91.8919	63.0631
112	93	71	d12 250k 0.5shh 6.0chir72hr 96hrshh_xy2xy1z5.tif	120.43	76.3441
84	97	70	d12 250k 0.5shh 6.0chir72hr 96hrshh_xy2xy1z6.tif	86.5979	72.1649
140	129	138	d12 250k 0.5shh 6.0chir72hr 96hrshh_xy3xy1z1.tif	108.527	106.977
123	118	116	d12 250k 0.5shh 6.0chir72hr 96hrshh_xy3xy1z2.tif	104.237	98.3051
120	111	104	d12 250k 0.5shh 6.0chir72hr 96hrshh_xy3xy1z3.tif	108.108	93.6937
115	108	106	d12 250k 0.5shh 6.0chir72hr 96hrshh_xy3xy1z4.tif	106.481	98.1481
111	111	108	d12 250k 0.5shh 6.0chir72hr 96hrshh_xy3xy1z5.tif	100	97.2973
96	105	105	d12 250k 0.5shh 6.0chir72hr 96hrshh_xy3xy1z6.tif	91.4286	100
135	131	139	d12 250k 0.5shh 6.0chir72hr 96hrshh_xy4xy1z1.tif	103.053	106.107
112	127	110	d12 250k 0.5shh 6.0chir72hr 96hrshh_xy4xy1z2.tif	88.189	86.6142
116	113	105	d12 250k 0.5shh 6.0chir72hr 96hrshh_xy4xy1z3.tif	102.655	92.9204
114	110	101	d12 250k 0.5shh 6.0chir72hr 96hrshh_xy4xy1z4.tif	103.636	91.8182
101	95	103	d12 250k 0.5shh 6.0chir72hr 96hrshh_xy4xy1z5.tif	106.316	108.421
98	99	101	d12 250k 0.5shh 6.0chir72hr 96hrshh_xy4xy1z6.tif	98.9899	102.02
115	113	105	d12 250k 0.5shh 6.0chir72hr 96hrshh_xy5xy1z1.tif	101.77	92.9204
102	107	95	d12 250k 0.5shh 6.0chir72hr 96hrshh_xy5xy1z2.tif	95.3271	88.785
100	95	89	d12 250k 0.5shh 6.0chir72hr 96hrshh_xy5xy1z3.tif	105.263	93.6842
97	100	80	d12 250k 0.5shh 6.0chir72hr 96hrshh_xy5xy1z4.tif	97	80
101	98	94	d12 250k 0.5shh 6.0chir72hr 96hrshh_xy5xy1z5.tif	103.061	95.9184
94	97	82	d12 250k 0.5shh 6.0chir72hr 96hrshh_xy5xy1z6.tif	96.9072	84.5361
136	130	114	d12 250k 0.5shh 6.0chir72hr 96hrshh_xy6xy1z1.tif	104.615	87.6923
125	128	113	d12 250k 0.5shh 6.0chir72hr 96hrshh_xy6xy1z2.tif	97.6562	88.2812
114	113	129	d12 250k 0.5shh 6.0chir72hr 96hrshh_xy6xy1z3.tif	100.885	114.159
118	108	114	d12 250k 0.5shh 6.0chir72hr 96hrshh_xy6xy1z4.tif	109.259	105.556
119	110	112	d12 250k 0.5shh 6.0chir72hr 96hrshh_xy6xy1z5.tif	108.182	101.818
117	105	99	d12 250k 0.5shh 6.0chir72hr 96hrshh_xy6xy1z6.tif	111.429	94.2857
139	135	91	d12 250k 0.5shh 6.0chir72hr 96hrshh_xy7xy1z1.tif	102.963	67.4074
121	118	93	d12 250k 0.5shh 6.0chir72hr 96hrshh_xy7xy1z2.tif	102.542	78.8136
106	112	98	d12 250k 0.5shh 6.0chir72hr 96hrshh_xy7xy1z3.tif	94.6429	87.5
97	118	93	d12 250k 0.5shh 6.0chir72hr 96hrshh_xy7xy1z4.tif	82.2034	78.8136
101	109	79	d12 250k 0.5shh 6.0chir72hr 96hrshh_xy7xy1z5.tif	92.6606	72.4771
108	111	91	d12 250k 0.5shh 6.0chir72hr 96hrshh_xy7xy1z6.tif	97.2973	81.982
165	145	129	d12 250k 0.5shh 6.0chir72hr 96hrshh_xy8xy1z1.tif	113.793	88.9655
141	152	106	d12 250k 0.5shh 6.0chir72hr 96hrshh_xy8xy1z2.tif	92.7632	69.7368
119	136	126	d12 250k 0.5shh 6.0chir72hr 96hrshh_xy8xy1z3.tif	87.5	92.6471
142	133	111	d12 250k 0.5shh 6.0chir72hr 96hrshh_xy8xy1z4.tif	106.767	83.4586
130	129	96	d12 250k 0.5shh 6.0chir72hr 96hrshh_xy8xy1z5.tif	100.775	74.4186
113	115	105	d12 250k 0.5shh 6.0chir72hr 96hrshh_xy8xy1z6.tif	98.2609	91.3043

## Sheet: Figure 4-S1C
DAPI+ Nuclei	FileName (Fixation timpoint, SHH Conc. (µg/mL)-SHH Duration, temporal CHIR exposure conc. (µM), tissue #, z-plane of image set)	Mean Cells/Tissue (Across all image planes)	StDEV Cells/Tissue (Across all image planes)		Delay (hr)	Seeding Density (*10^5 Cells/cm2)	Shh (0.5ug/mL)/ PM (0.5uM)	6.0 µM CHIR Boost	Mean Cells/Tissue (Across all tissues in condition)	StDEV Cells/Tissue (Across all tissues in condition)	Mean Cell Density (Cells/cm2)	StDEV Cell Density (Cells/cm2)
155	D7 150k 0.0Shh 0.0CHIR #1z1.tif	127	24.3447		6	1.5	-	-	92.8125	29.5223	295581	94020.1
138	D7 150k 0.0Shh 0.0CHIR #1z2.tif				6	1.5	-	+	157.812	19.8052	502588	63073.9
115	D7 150k 0.0Shh 0.0CHIR #1z3.tif				6	1.5	+	-	20.875	10.1339	66480.9	32273.6
100	D7 150k 0.0Shh 0.0CHIR #1z4.tif				6	1.5	+	+	102.312	75.3524	325836	239976
144	D7 150k 0.0Shh 0.0CHIR #2z1.tif	122.5	29.0345		6	2.5	-	-	117.917	42.3134	375531	134756
141	D7 150k 0.0Shh 0.0CHIR #2z2.tif				6	2.5	-	+	191.219	7.58339	608977	24150.9
124	D7 150k 0.0Shh 0.0CHIR #2z3.tif				6	2.5	+	-	112.625	24.4106	358678	77740.6
81	D7 150k 0.0Shh 0.0CHIR #2z4.tif				6	2.5	+	+	177.156	177.156	564192	564192
114	D7 150k 0.0Shh 0.0CHIR #3z1.tif	98.75	13.301		72	1.5	-	-	99.4062	13.7126	316580	43670.6
104	D7 150k 0.0Shh 0.0CHIR #3z2.tif				72	1.5	-	+	120.875	20.222	384952	64401.2
94	D7 150k 0.0Shh 0.0CHIR #3z3.tif				72	1.5	+	-	98.9375	8.29237	315088	26408.8
83	D7 150k 0.0Shh 0.0CHIR #3z4.tif				72	1.5	+	+	166.656	25.3722	530752	80803.2
140	D7 150k 0.0Shh 0.0CHIR #4z1.tif	107.25	33.7775		72	2.5	-	-	96.5	12.3216	307325	39240.7
117	D7 150k 0.0Shh 0.0CHIR #4z2.tif				72	2.5	-	+	153.556	22.5506	489030	71817.1
112	D7 150k 0.0Shh 0.0CHIR #4z3.tif				72	2.5	+	-	127.688	11.0225	406648	35103.5
60	D7 150k 0.0Shh 0.0CHIR #4z4.tif				72	2.5	+	+	157.375	21.2817	501194	67776.1
127	D7 150k 0.0Shh 0.0CHIR #5z1.tif	105.25	21.4068		72	1.5	+	+	153.688	23.1805	489451	73823.2
112	D7 150k 0.0Shh 0.0CHIR #5z2.tif				72	2.5	+	+	188.312	14.715	599721	46863.1
106	D7 150k 0.0Shh 0.0CHIR #5z3.tif				72	1.5	+	+	171.188	22.8956	545183	72916
76	D7 150k 0.0Shh 0.0CHIR #5z4.tif				72	2.5	+	+	122.5	12.7755	390127	40686.4
93	D7 150k 0.0Shh 0.0CHIR #6z1.tif	78	16.6933
87	D7 150k 0.0Shh 0.0CHIR #6z2.tif
77	D7 150k 0.0Shh 0.0CHIR #6z3.tif
55	D7 150k 0.0Shh 0.0CHIR #6z4.tif
63	D7 150k 0.0Shh 0.0CHIR #7z1.tif	45.5	18.5203
54	D7 150k 0.0Shh 0.0CHIR #7z2.tif
45	D7 150k 0.0Shh 0.0CHIR #7z3.tif
20	D7 150k 0.0Shh 0.0CHIR #7z4.tif
87	D7 150k 0.0Shh 0.0CHIR #8z1.tif	58.25	23.5
62	D7 150k 0.0Shh 0.0CHIR #8z2.tif
54	D7 150k 0.0Shh 0.0CHIR #8z3.tif
30	D7 150k 0.0Shh 0.0CHIR #8z4.tif
197	D7 150k 0.0Shh 6.0CHIR #1z1.tif	193.5	25.1462
221	D7 150k 0.0Shh 6.0CHIR #1z2.tif
196	D7 150k 0.0Shh 6.0CHIR #1z3.tif
160	D7 150k 0.0Shh 6.0CHIR #1z4.tif
177	D7 150k 0.0Shh 6.0CHIR #2z1.tif	177.25	12.7639
194	D7 150k 0.0Shh 6.0CHIR #2z2.tif
175	D7 150k 0.0Shh 6.0CHIR #2z3.tif
163	D7 150k 0.0Shh 6.0CHIR #2z4.tif
158	D7 150k 0.0Shh 6.0CHIR #3z1.tif	159.5	12.7932
170	D7 150k 0.0Shh 6.0CHIR #3z2.tif
168	D7 150k 0.0Shh 6.0CHIR #3z3.tif
142	D7 150k 0.0Shh 6.0CHIR #3z4.tif
155	D7 150k 0.0Shh 6.0CHIR #4z1.tif	155.25	10.2754
167	D7 150k 0.0Shh 6.0CHIR #4z2.tif
157	D7 150k 0.0Shh 6.0CHIR #4z3.tif
142	D7 150k 0.0Shh 6.0CHIR #4z4.tif
151	D7 150k 0.0Shh 6.0CHIR #5z1.tif	144.25	15.0416
155	D7 150k 0.0Shh 6.0CHIR #5z2.tif
149	D7 150k 0.0Shh 6.0CHIR #5z3.tif
122	D7 150k 0.0Shh 6.0CHIR #5z4.tif
137	D7 150k 0.0Shh 6.0CHIR #6z1.tif	132	8.52447
139	D7 150k 0.0Shh 6.0CHIR #6z2.tif
132	D7 150k 0.0Shh 6.0CHIR #6z3.tif
120	D7 150k 0.0Shh 6.0CHIR #6z4.tif
144	D7 150k 0.0Shh 6.0CHIR #7z1.tif	142.5	16.4215
161	D7 150k 0.0Shh 6.0CHIR #7z2.tif
144	D7 150k 0.0Shh 6.0CHIR #7z3.tif
121	D7 150k 0.0Shh 6.0CHIR #7z4.tif
170	D7 150k 0.0Shh 6.0CHIR #8z1.tif	158.25	11.8989
167	D7 150k 0.0Shh 6.0CHIR #8z2.tif
148	D7 150k 0.0Shh 6.0CHIR #8z3.tif
148	D7 150k 0.0Shh 6.0CHIR #8z4.tif
30	D7 150k 0.5Shh 0.0CHIR #1.tif
38	D7 150k 0.5Shh 0.0CHIR #2.tif
16	D7 150k 0.5Shh 0.0CHIR #3.tif
8	D7 150k 0.5Shh 0.0CHIR #4.tif
21	D7 150k 0.5Shh 0.0CHIR #5.tif
18	D7 150k 0.5Shh 0.0CHIR #6.tif
10	D7 150k 0.5Shh 0.0CHIR #7.tif
26	D7 150k 0.5Shh 0.0CHIR #8.tif
240	D7 150k 0.5Shh 6.0CHIR #1z1.tif	250.75	11.5
249	D7 150k 0.5Shh 6.0CHIR #1z2.tif
247	D7 150k 0.5Shh 6.0CHIR #1z3.tif
267	D7 150k 0.5Shh 6.0CHIR #1z4.tif
107	D7 150k 0.5Shh 6.0CHIR #2z1.tif	104	5.47723
96	D7 150k 0.5Shh 6.0CHIR #2z2.tif
105	D7 150k 0.5Shh 6.0CHIR #2z3.tif
108	D7 150k 0.5Shh 6.0CHIR #2z4.tif
122	D7 150k 0.5Shh 6.0CHIR #3z1.tif	137.75	13.7204
134	D7 150k 0.5Shh 6.0CHIR #3z2.tif
155	D7 150k 0.5Shh 6.0CHIR #3z3.tif
140	D7 150k 0.5Shh 6.0CHIR #3z4.tif
30	D7 150k 0.5Shh 6.0CHIR #4z1.tif	32	1.41421
33	D7 150k 0.5Shh 6.0CHIR #4z2.tif
33	D7 150k 0.5Shh 6.0CHIR #4z3.tif
32	D7 150k 0.5Shh 6.0CHIR #4z4.tif
26	D7 150k 0.5Shh 6.0CHIR #5z1.tif	26	2.16025
28	D7 150k 0.5Shh 6.0CHIR #5z2.tif
27	D7 150k 0.5Shh 6.0CHIR #5z3.tif
23	D7 150k 0.5Shh 6.0CHIR #5z4.tif
34	D7 150k 0.5Shh 6.0CHIR #6z1.tif	33	1.82574
35	D7 150k 0.5Shh 6.0CHIR #6z2.tif
32	D7 150k 0.5Shh 6.0CHIR #6z3.tif
31	D7 150k 0.5Shh 6.0CHIR #6z4.tif
105	D7 150k 0.5Shh 6.0CHIR #7z1.tif	103	1.82574
102	D7 150k 0.5Shh 6.0CHIR #7z2.tif
104	D7 150k 0.5Shh 6.0CHIR #7z3.tif
101	D7 150k 0.5Shh 6.0CHIR #7z4.tif
132	D7 150k 0.5Shh 6.0CHIR #8z1.tif	132	6.68331
134	D7 150k 0.5Shh 6.0CHIR #8z2.tif
139	D7 150k 0.5Shh 6.0CHIR #8z3.tif
123	D7 150k 0.5Shh 6.0CHIR #8z4.tif
193	D7 250k 0.0Shh 0.0CHIR #1z1.tif	171.5	27.5015
195	D7 250k 0.0Shh 0.0CHIR #1z2.tif
160	D7 250k 0.0Shh 0.0CHIR #1z3.tif
138	D7 250k 0.0Shh 0.0CHIR #1z4.tif
148	D7 250k 0.0Shh 0.0CHIR #2z1.tif	109.75	30.3136
120	D7 250k 0.0Shh 0.0CHIR #2z2.tif
88	D7 250k 0.0Shh 0.0CHIR #2z3.tif
83	D7 250k 0.0Shh 0.0CHIR #2z4.tif
134	D7 250k 0.0Shh 0.0CHIR #3z1.tif	102.5	24.5289
108	D7 250k 0.0Shh 0.0CHIR #3z2.tif
91	D7 250k 0.0Shh 0.0CHIR #3z3.tif
77	D7 250k 0.0Shh 0.0CHIR #3z4.tif
112	D7 250k 0.0Shh 0.0CHIR #4z1.tif	89.75	20.0395
99	D7 250k 0.0Shh 0.0CHIR #4z2.tif
82	D7 250k 0.0Shh 0.0CHIR #4z3.tif
66	D7 250k 0.0Shh 0.0CHIR #4z4.tif
131	D7 250k 0.0Shh 0.0CHIR #5z1.tif	104	19.1485
103	D7 250k 0.0Shh 0.0CHIR #5z2.tif
95	D7 250k 0.0Shh 0.0CHIR #5z3.tif
87	D7 250k 0.0Shh 0.0CHIR #5z4.tif
79	D7 250k 0.0Shh 0.0CHIR #6z1.tif	64	17.5689
75	D7 250k 0.0Shh 0.0CHIR #6z2.tif
62	D7 250k 0.0Shh 0.0CHIR #6z3.tif
40	D7 250k 0.0Shh 0.0CHIR #6z4.tif
143	D7 250k 0.0Shh 0.0CHIR #7z1.tif	119.5	18.4842
124	D7 250k 0.0Shh 0.0CHIR #7z2.tif
111	D7 250k 0.0Shh 0.0CHIR #7z3.tif
100	D7 250k 0.0Shh 0.0CHIR #7z4.tif
126	D7 250k 0.0Shh 0.0CHIR #8z1.tif	99.25	23.1858
111	D7 250k 0.0Shh 0.0CHIR #8z2.tif
83	D7 250k 0.0Shh 0.0CHIR #8z3.tif
77	D7 250k 0.0Shh 0.0CHIR #8z4.tif
186	D7 250k 0.0Shh 6.0CHIR #1z1.tif	201	10.6771	x
201	D7 250k 0.0Shh 6.0CHIR #1z2.tif
210	D7 250k 0.0Shh 6.0CHIR #1z3.tif
207	D7 250k 0.0Shh 6.0CHIR #1z4.tif
187	D7 250k 0.0Shh 6.0CHIR #2z1.tif	191.5	4.20317
192	D7 250k 0.0Shh 6.0CHIR #2z2.tif
197	D7 250k 0.0Shh 6.0CHIR #2z3.tif
190	D7 250k 0.0Shh 6.0CHIR #2z4.tif
191	D7 250k 0.0Shh 6.0CHIR #3z1.tif	192.75	7.41058
198	D7 250k 0.0Shh 6.0CHIR #3z2.tif
199	D7 250k 0.0Shh 6.0CHIR #3z3.tif
183	D7 250k 0.0Shh 6.0CHIR #3z4.tif
170	D7 250k 0.0Shh 6.0CHIR #4z1.tif	181.5	8.88819
189	D7 250k 0.0Shh 6.0CHIR #4z2.tif
188	D7 250k 0.0Shh 6.0CHIR #4z3.tif
179	D7 250k 0.0Shh 6.0CHIR #4z4.tif
179	D7 250k 0.0Shh 6.0CHIR #5z1.tif	185.75	4.99166
190	D7 250k 0.0Shh 6.0CHIR #5z2.tif
189	D7 250k 0.0Shh 6.0CHIR #5z3.tif
185	D7 250k 0.0Shh 6.0CHIR #5z4.tif
172	D7 250k 0.0Shh 6.0CHIR #6z1.tif	201.75	22.5148
198	D7 250k 0.0Shh 6.0CHIR #6z2.tif
224	D7 250k 0.0Shh 6.0CHIR #6z3.tif
213	D7 250k 0.0Shh 6.0CHIR #6z4.tif
175	D7 250k 0.0Shh 6.0CHIR #7z1.tif	192.5	13.626
200	D7 250k 0.0Shh 6.0CHIR #7z2.tif
206	D7 250k 0.0Shh 6.0CHIR #7z3.tif
189	D7 250k 0.0Shh 6.0CHIR #7z4.tif
182	D7 250k 0.0Shh 6.0CHIR #8z1.tif	183	5.59762
191	D7 250k 0.0Shh 6.0CHIR #8z2.tif
181	D7 250k 0.0Shh 6.0CHIR #8z3.tif
178	D7 250k 0.0Shh 6.0CHIR #8z4.tif
178	D7 250k 0.5Shh 0.0CHIR #1z1.tif	140.75	34.5193
160	D7 250k 0.5Shh 0.0CHIR #1z2.tif
123	D7 250k 0.5Shh 0.0CHIR #1z3.tif
102	D7 250k 0.5Shh 0.0CHIR #1z4.tif
148	D7 250k 0.5Shh 0.0CHIR #2z1.tif	126.75	15.987
130	D7 250k 0.5Shh 0.0CHIR #2z2.tif
116	D7 250k 0.5Shh 0.0CHIR #2z3.tif
113	D7 250k 0.5Shh 0.0CHIR #2z4.tif
104	D7 250k 0.5Shh 0.0CHIR #3z1.tif	99.25	6.89807
105	D7 250k 0.5Shh 0.0CHIR #3z2.tif
98	D7 250k 0.5Shh 0.0CHIR #3z3.tif
90	D7 250k 0.5Shh 0.0CHIR #3z4.tif
100	D7 250k 0.5Shh 0.0CHIR #4z1.tif	94.5	5.50757
98	D7 250k 0.5Shh 0.0CHIR #4z2.tif
92	D7 250k 0.5Shh 0.0CHIR #4z3.tif
88	D7 250k 0.5Shh 0.0CHIR #4z4.tif
88	D7 250k 0.5Shh 0.0CHIR #5z1.tif	78	16.5731
90	D7 250k 0.5Shh 0.0CHIR #5z2.tif
80	D7 250k 0.5Shh 0.0CHIR #5z3.tif
54	D7 250k 0.5Shh 0.0CHIR #5z4.tif
122	D7 250k 0.5Shh 0.0CHIR #6z1.tif	115	7.07107
119	D7 250k 0.5Shh 0.0CHIR #6z2.tif
113	D7 250k 0.5Shh 0.0CHIR #6z3.tif
106	D7 250k 0.5Shh 0.0CHIR #6z4.tif
168	D7 250k 0.5Shh 0.0CHIR #7z1.tif	148.25	21.36
161	D7 250k 0.5Shh 0.0CHIR #7z2.tif
144	D7 250k 0.5Shh 0.0CHIR #7z3.tif
120	D7 250k 0.5Shh 0.0CHIR #7z4.tif
92	D7 250k 0.5Shh 0.0CHIR #8z1.tif	98.5	4.72582
102	D7 250k 0.5Shh 0.0CHIR #8z2.tif
102	D7 250k 0.5Shh 0.0CHIR #8z3.tif
98	D7 250k 0.5Shh 0.0CHIR #8z4.tif
152	D7 250k 0.5Shh 6.0CHIR #1z1.tif	168.75	15.8614
164	D7 250k 0.5Shh 6.0CHIR #1z2.tif
190	D7 250k 0.5Shh 6.0CHIR #1z3.tif
169	D7 250k 0.5Shh 6.0CHIR #1z4.tif
127	D7 250k 0.5Shh 6.0CHIR #2z1.tif	132.5	14.7986
136	D7 250k 0.5Shh 6.0CHIR #2z2.tif
151	D7 250k 0.5Shh 6.0CHIR #2z3.tif
116	D7 250k 0.5Shh 6.0CHIR #2z4.tif
168	D7 250k 0.5Shh 6.0CHIR #3z1.tif	174.75	6.99405
171	D7 250k 0.5Shh 6.0CHIR #3z2.tif
176	D7 250k 0.5Shh 6.0CHIR #3z3.tif
184	D7 250k 0.5Shh 6.0CHIR #3z4.tif
175	D7 250k 0.5Shh 6.0CHIR #4z1.tif	186.25	9.21502
184	D7 250k 0.5Shh 6.0CHIR #4z2.tif
197	D7 250k 0.5Shh 6.0CHIR #4z3.tif
189	D7 250k 0.5Shh 6.0CHIR #4z4.tif
199	D7 250k 0.5Shh 6.0CHIR #5z1.tif	222.25	17.9699
218	D7 250k 0.5Shh 6.0CHIR #5z2.tif
240	D7 250k 0.5Shh 6.0CHIR #5z3.tif
232	D7 250k 0.5Shh 6.0CHIR #5z4.tif
156	D7 250k 0.5Shh 6.0CHIR #6z1.tif	167	10.8934
164	D7 250k 0.5Shh 6.0CHIR #6z2.tif
182	D7 250k 0.5Shh 6.0CHIR #6z3.tif
166	D7 250k 0.5Shh 6.0CHIR #6z4.tif
193	D7 250k 0.5Shh 6.0CHIR #7z1.tif	199.5	8.96289
200	D7 250k 0.5Shh 6.0CHIR #7z2.tif
212	D7 250k 0.5Shh 6.0CHIR #7z3.tif
193	D7 250k 0.5Shh 6.0CHIR #7z4.tif
150	D7 250k 0.5Shh 6.0CHIR #8z1.tif	166.25	13.4257
174	D7 250k 0.5Shh 6.0CHIR #8z2.tif
180	D7 250k 0.5Shh 6.0CHIR #8z3.tif
161	D7 250k 0.5Shh 6.0CHIR #8z4.tif
156	D12 150k 0.0Shh 0.0CHIR #1z1.tif	114	36.4143
129	D12 150k 0.0Shh 0.0CHIR #1z2.tif
99	D12 150k 0.0Shh 0.0CHIR #1z3.tif
72	D12 150k 0.0Shh 0.0CHIR #1z4.tif
139	D12 150k 0.0Shh 0.0CHIR #2z1.tif	117	19.3907
127	D12 150k 0.0Shh 0.0CHIR #2z2.tif
105	D12 150k 0.0Shh 0.0CHIR #2z3.tif
97	D12 150k 0.0Shh 0.0CHIR #2z4.tif
148	D12 150k 0.0Shh 0.0CHIR #3z1.tif	111	30.5396
123	D12 150k 0.0Shh 0.0CHIR #3z2.tif
93	D12 150k 0.0Shh 0.0CHIR #3z3.tif
80	D12 150k 0.0Shh 0.0CHIR #3z4.tif
108	D12 150k 0.0Shh 0.0CHIR #4z1.tif	77.25	23.9217
83	D12 150k 0.0Shh 0.0CHIR #4z2.tif
65	D12 150k 0.0Shh 0.0CHIR #4z3.tif
53	D12 150k 0.0Shh 0.0CHIR #4z4.tif
116	D12 150k 0.0Shh 0.0CHIR #5z1.tif	90.5	23.615
103	D12 150k 0.0Shh 0.0CHIR #5z2.tif
80	D12 150k 0.0Shh 0.0CHIR #5z3.tif
63	D12 150k 0.0Shh 0.0CHIR #5z4.tif
123	D12 150k 0.0Shh 0.0CHIR #6z1.tif	100	18.1659
102	D12 150k 0.0Shh 0.0CHIR #6z2.tif
96	D12 150k 0.0Shh 0.0CHIR #6z3.tif
79	D12 150k 0.0Shh 0.0CHIR #6z4.tif
105	D12 150k 0.0Shh 0.0CHIR #7z1.tif	92.5	14.4799
103	D12 150k 0.0Shh 0.0CHIR #7z2.tif
88	D12 150k 0.0Shh 0.0CHIR #7z3.tif
74	D12 150k 0.0Shh 0.0CHIR #7z4.tif
128	D12 150k 0.0Shh 0.0CHIR #8z1.tif	93	27.117
100	D12 150k 0.0Shh 0.0CHIR #8z2.tif
77	D12 150k 0.0Shh 0.0CHIR #8z3.tif
67	D12 150k 0.0Shh 0.0CHIR #8z4.tif
153	D12 150k 0.0Shh 6.0CHIR #1z1.tif	129.75	18.246
132	D12 150k 0.0Shh 6.0CHIR #1z2.tif
125	D12 150k 0.0Shh 6.0CHIR #1z3.tif
109	D12 150k 0.0Shh 6.0CHIR #1z4.tif
92	D12 150k 0.0Shh 6.0CHIR #1z5.tif
93	D12 150k 0.0Shh 6.0CHIR #1z6.tif
172	D12 150k 0.0Shh 6.0CHIR #2z1.tif	148.75	24.1713
167	D12 150k 0.0Shh 6.0CHIR #2z2.tif
131	D12 150k 0.0Shh 6.0CHIR #2z3.tif
125	D12 150k 0.0Shh 6.0CHIR #2z4.tif
112	D12 150k 0.0Shh 6.0CHIR #2z5.tif
106	D12 150k 0.0Shh 6.0CHIR #2z6.tif
150	D12 150k 0.0Shh 6.0CHIR #3z1.tif	124.75	23.3149
134	D12 150k 0.0Shh 6.0CHIR #3z2.tif
120	D12 150k 0.0Shh 6.0CHIR #3z3.tif
95	D12 150k 0.0Shh 6.0CHIR #3z4.tif
75	D12 150k 0.0Shh 6.0CHIR #3z5.tif
74	D12 150k 0.0Shh 6.0CHIR #3z6.tif
126	D12 150k 0.0Shh 6.0CHIR #4z1.tif	98.5	24.173
111	D12 150k 0.0Shh 6.0CHIR #4z2.tif
83	D12 150k 0.0Shh 6.0CHIR #4z3.tif
74	D12 150k 0.0Shh 6.0CHIR #4z4.tif
60	D12 150k 0.0Shh 6.0CHIR #4z5.tif
51	D12 150k 0.0Shh 6.0CHIR #4z6.tif
120	D12 150k 0.0Shh 6.0CHIR #5z1.tif	88.25	25.3163
97	D12 150k 0.0Shh 6.0CHIR #5z2.tif
71	D12 150k 0.0Shh 6.0CHIR #5z3.tif
65	D12 150k 0.0Shh 6.0CHIR #5z4.tif
45	D12 150k 0.0Shh 6.0CHIR #5z5.tif
48	D12 150k 0.0Shh 6.0CHIR #5z6.tif
158	D12 150k 0.0Shh 6.0CHIR #6z1.tif	115.25	35.1698
129	D12 150k 0.0Shh 6.0CHIR #6z2.tif
94	D12 150k 0.0Shh 6.0CHIR #6z3.tif
80	D12 150k 0.0Shh 6.0CHIR #6z4.tif
68	D12 150k 0.0Shh 6.0CHIR #6z5.tif
64	D12 150k 0.0Shh 6.0CHIR #6z6.tif
170	D12 150k 0.0Shh 6.0CHIR #7z1.tif	140.75	25.8634
155	D12 150k 0.0Shh 6.0CHIR #7z2.tif
120	D12 150k 0.0Shh 6.0CHIR #7z3.tif
118	D12 150k 0.0Shh 6.0CHIR #7z4.tif
112	D12 150k 0.0Shh 6.0CHIR #7z5.tif
98	D12 150k 0.0Shh 6.0CHIR #7z6.tif
151	D12 150k 0.0Shh 6.0CHIR #8z1.tif	121	21.3542
121	D12 150k 0.0Shh 6.0CHIR #8z2.tif
109	D12 150k 0.0Shh 6.0CHIR #8z3.tif
103	D12 150k 0.0Shh 6.0CHIR #8z4.tif
103	D12 150k 0.0Shh 6.0CHIR #8z5.tif
88	D12 150k 0.0Shh 6.0CHIR #8z6.tif
127	D12 150k 0.5Shh 0.0CHIR #1z1.tif	99.25	26.1327
115	D12 150k 0.5Shh 0.0CHIR #1z2.tif
84	D12 150k 0.5Shh 0.0CHIR #1z3.tif
71	D12 150k 0.5Shh 0.0CHIR #1z4.tif
138	D12 150k 0.5Shh 0.0CHIR #2z1.tif	110.75	26.5503
128	D12 150k 0.5Shh 0.0CHIR #2z2.tif
95	D12 150k 0.5Shh 0.0CHIR #2z3.tif
82	D12 150k 0.5Shh 0.0CHIR #2z4.tif
122	D12 150k 0.5Shh 0.0CHIR #3z1.tif	104.5	18.5203
113	D12 150k 0.5Shh 0.0CHIR #3z2.tif
104	D12 150k 0.5Shh 0.0CHIR #3z3.tif
79	D12 150k 0.5Shh 0.0CHIR #3z4.tif
131	D12 150k 0.5Shh 0.0CHIR #4z1.tif	103.25	23.5142
114	D12 150k 0.5Shh 0.0CHIR #4z2.tif
88	D12 150k 0.5Shh 0.0CHIR #4z3.tif
80	D12 150k 0.5Shh 0.0CHIR #4z4.tif
131	D12 150k 0.5Shh 0.0CHIR #5z1.tif	89.75	29.5113
88	D12 150k 0.5Shh 0.0CHIR #5z2.tif
78	D12 150k 0.5Shh 0.0CHIR #5z3.tif
62	D12 150k 0.5Shh 0.0CHIR #5z4.tif
121	D12 150k 0.5Shh 0.0CHIR #6z1.tif	91.75	30.3466
107	D12 150k 0.5Shh 0.0CHIR #6z2.tif
88	D12 150k 0.5Shh 0.0CHIR #6z3.tif
51	D12 150k 0.5Shh 0.0CHIR #6z4.tif
135	D12 150k 0.5Shh 0.0CHIR #7z1.tif	104.5	22.3532
107	D12 150k 0.5Shh 0.0CHIR #7z2.tif
91	D12 150k 0.5Shh 0.0CHIR #7z3.tif
85	D12 150k 0.5Shh 0.0CHIR #7z4.tif
111	D12 150k 0.5Shh 0.0CHIR #8z1.tif	87.75	17.7459
88	D12 150k 0.5Shh 0.0CHIR #8z2.tif
84	D12 150k 0.5Shh 0.0CHIR #8z3.tif
68	D12 150k 0.5Shh 0.0CHIR #8z4.tif
200	D12 150k 0.5Shh 6.0CHIR #1z1.tif	185.25	13.9374
194	D12 150k 0.5Shh 6.0CHIR #1z2.tif
171	D12 150k 0.5Shh 6.0CHIR #1z3.tif
176	D12 150k 0.5Shh 6.0CHIR #1z4.tif
167	D12 150k 0.5Shh 6.0CHIR #1z5.tif
163	D12 150k 0.5Shh 6.0CHIR #1z6.tif
203	D12 150k 0.5Shh 6.0CHIR #2z1.tif	186.5	11.8181
175	D12 150k 0.5Shh 6.0CHIR #2z2.tif
183	D12 150k 0.5Shh 6.0CHIR #2z3.tif
185	D12 150k 0.5Shh 6.0CHIR #2z4.tif
182	D12 150k 0.5Shh 6.0CHIR #2z5.tif
172	D12 150k 0.5Shh 6.0CHIR #2z6.tif
172	D12 150k 0.5Shh 6.0CHIR #3z1.tif	162	11.8603
171	D12 150k 0.5Shh 6.0CHIR #3z2.tif
158	D12 150k 0.5Shh 6.0CHIR #3z3.tif
147	D12 150k 0.5Shh 6.0CHIR #3z4.tif
140	D12 150k 0.5Shh 6.0CHIR #3z5.tif
133	D12 150k 0.5Shh 6.0CHIR #3z6.tif
208	D12 150k 0.5Shh 6.0CHIR #4z1.tif	183	24.2625
195	D12 150k 0.5Shh 6.0CHIR #4z2.tif
177	D12 150k 0.5Shh 6.0CHIR #4z3.tif
152	D12 150k 0.5Shh 6.0CHIR #4z4.tif
132	D12 150k 0.5Shh 6.0CHIR #4z5.tif
122	D12 150k 0.5Shh 6.0CHIR #4z6.tif
202	D12 150k 0.5Shh 6.0CHIR #5z1.tif	182.75	20.6781
199	D12 150k 0.5Shh 6.0CHIR #5z2.tif
168	D12 150k 0.5Shh 6.0CHIR #5z3.tif
162	D12 150k 0.5Shh 6.0CHIR #5z4.tif
139	D12 150k 0.5Shh 6.0CHIR #5z5.tif
128	D12 150k 0.5Shh 6.0CHIR #5z6.tif
149	D12 150k 0.5Shh 6.0CHIR #6z1.tif	117.5	30.1607
133	D12 150k 0.5Shh 6.0CHIR #6z2.tif
108	D12 150k 0.5Shh 6.0CHIR #6z3.tif
80	D12 150k 0.5Shh 6.0CHIR #6z4.tif
76	D12 150k 0.5Shh 6.0CHIR #6z5.tif
60	D12 150k 0.5Shh 6.0CHIR #6z6.tif
187	D12 150k 0.5Shh 6.0CHIR #7z1.tif	176.25	20.998
195	D12 150k 0.5Shh 6.0CHIR #7z2.tif
176	D12 150k 0.5Shh 6.0CHIR #7z3.tif
147	D12 150k 0.5Shh 6.0CHIR #7z4.tif
136	D12 150k 0.5Shh 6.0CHIR #7z5.tif
116	D12 150k 0.5Shh 6.0CHIR #7z6.tif
160	D12 150k 0.5Shh 6.0CHIR #8z1.tif	140	22.9056
158	D12 150k 0.5Shh 6.0CHIR #8z2.tif
129	D12 150k 0.5Shh 6.0CHIR #8z3.tif
113	D12 150k 0.5Shh 6.0CHIR #8z4.tif
92	D12 150k 0.5Shh 6.0CHIR #8z5.tif
84	D12 150k 0.5Shh 6.0CHIR #8z6.tif
108	D12 250k 0.0Shh 0.0CHIR #1z1.tif	90	12.2474
87	D12 250k 0.0Shh 0.0CHIR #1z2.tif
84	D12 250k 0.0Shh 0.0CHIR #1z3.tif
81	D12 250k 0.0Shh 0.0CHIR #1z4.tif
123	D12 250k 0.0Shh 0.0CHIR #2z1.tif	88.5	26.7145
96	D12 250k 0.0Shh 0.0CHIR #2z2.tif
70	D12 250k 0.0Shh 0.0CHIR #2z3.tif
65	D12 250k 0.0Shh 0.0CHIR #2z4.tif
130	D12 250k 0.0Shh 0.0CHIR #3z1.tif	117.75	19.7547
135	D12 250k 0.0Shh 0.0CHIR #3z2.tif
115	D12 250k 0.0Shh 0.0CHIR #3z3.tif
91	D12 250k 0.0Shh 0.0CHIR #3z4.tif
125	D12 250k 0.0Shh 0.0CHIR #4z1.tif	93.25	24.0607
97	D12 250k 0.0Shh 0.0CHIR #4z2.tif
82	D12 250k 0.0Shh 0.0CHIR #4z3.tif
69	D12 250k 0.0Shh 0.0CHIR #4z4.tif
130	D12 250k 0.0Shh 0.0CHIR #5z1.tif	98.5	25.2124
106	D12 250k 0.0Shh 0.0CHIR #5z2.tif
86	D12 250k 0.0Shh 0.0CHIR #5z3.tif
72	D12 250k 0.0Shh 0.0CHIR #5z4.tif
130	D12 250k 0.0Shh 0.0CHIR #6z1.tif	112.25	14.8408
110	D12 250k 0.0Shh 0.0CHIR #6z2.tif
115	D12 250k 0.0Shh 0.0CHIR #6z3.tif
94	D12 250k 0.0Shh 0.0CHIR #6z4.tif
105	D12 250k 0.0Shh 0.0CHIR #7z1.tif	83	20.8487
95	D12 250k 0.0Shh 0.0CHIR #7z2.tif
73	D12 250k 0.0Shh 0.0CHIR #7z3.tif
59	D12 250k 0.0Shh 0.0CHIR #7z4.tif
114	D12 250k 0.0Shh 0.0CHIR #8z1.tif	88.75	18.715
90	D12 250k 0.0Shh 0.0CHIR #8z2.tif
81	D12 250k 0.0Shh 0.0CHIR #8z3.tif
70	D12 250k 0.0Shh 0.0CHIR #8z4.tif
194	D12 250k 0.0Shh 6.0CHIR #1z1.tif	169.75	18.5
161	D12 250k 0.0Shh 6.0CHIR #1z2.tif
151	D12 250k 0.0Shh 6.0CHIR #1z3.tif
173	D12 250k 0.0Shh 6.0CHIR #1z4.tif
164	D12 250k 0.0Shh 6.0CHIR #1z5.tif
169	D12 250k 0.0Shh 6.0CHIR #1z6.tif
202	D12 250k 0.0Shh 6.0CHIR #2z1.tif	183.75	12.816
180	D12 250k 0.0Shh 6.0CHIR #2z2.tif
181	D12 250k 0.0Shh 6.0CHIR #2z3.tif
172	D12 250k 0.0Shh 6.0CHIR #2z4.tif
174	D12 250k 0.0Shh 6.0CHIR #2z5.tif
159	D12 250k 0.0Shh 6.0CHIR #2z6.tif
167	D12 250k 0.0Shh 6.0CHIR #3z1.tif	162	10
167	D12 250k 0.0Shh 6.0CHIR #3z2.tif
147	D12 250k 0.0Shh 6.0CHIR #3z3.tif
167	D12 250k 0.0Shh 6.0CHIR #3z4.tif
146	D12 250k 0.0Shh 6.0CHIR #3z5.tif
138	D12 250k 0.0Shh 6.0CHIR #3z6.tif
116	D12 250k 0.0Shh 6.0CHIR #4z1.tif	138.25	19.5171
133	D12 250k 0.0Shh 6.0CHIR #4z2.tif
141	D12 250k 0.0Shh 6.0CHIR #4z3.tif
163	D12 250k 0.0Shh 6.0CHIR #4z4.tif
151	D12 250k 0.0Shh 6.0CHIR #4z5.tif
145	D12 250k 0.0Shh 6.0CHIR #4z6.tif
141	D12 250k 0.0Shh 6.0CHIR #5z1.tif	134.75	6.84957
140	D12 250k 0.0Shh 6.0CHIR #5z2.tif
127	D12 250k 0.0Shh 6.0CHIR #5z3.tif
131	D12 250k 0.0Shh 6.0CHIR #5z4.tif
125	D12 250k 0.0Shh 6.0CHIR #5z5.tif
125	D12 250k 0.0Shh 6.0CHIR #5z6.tif
154	D12 250k 0.0Shh 6.0CHIR #6z1.tif	139.25	14.8183
147	D12 250k 0.0Shh 6.0CHIR #6z2.tif
136	D12 250k 0.0Shh 6.0CHIR #6z3.tif
120	D12 250k 0.0Shh 6.0CHIR #6z4.tif
120	D12 250k 0.0Shh 6.0CHIR #6z5.tif
113	D12 250k 0.0Shh 6.0CHIR #6z6.tif
145	D12 250k 0.0Shh 6.0CHIR #7z1.tif	114.75	23.1858
119	D12 250k 0.0Shh 6.0CHIR #7z2.tif
104	D12 250k 0.0Shh 6.0CHIR #7z3.tif
91	D12 250k 0.0Shh 6.0CHIR #7z4.tif
87	D12 250k 0.0Shh 6.0CHIR #7z5.tif
71	D12 250k 0.0Shh 6.0CHIR #7z6.tif
197	D12 250k 0.0Shh 6.0CHIR #8z1.tif	169.75	18.2643
162	D12 250k 0.0Shh 6.0CHIR #8z2.tif
158	D12 250k 0.0Shh 6.0CHIR #8z3.tif
162	D12 250k 0.0Shh 6.0CHIR #8z4.tif
152	D12 250k 0.0Shh 6.0CHIR #8z5.tif
153	D12 250k 0.0Shh 6.0CHIR #8z6.tif
197	D12 250k 0.0Shh 6.0CHIR #9z1.tif	169.75	18.2643
162	D12 250k 0.0Shh 6.0CHIR #9z2.tif
158	D12 250k 0.0Shh 6.0CHIR #9z3.tif
162	D12 250k 0.0Shh 6.0CHIR #9z4.tif
152	D12 250k 0.0Shh 6.0CHIR #9z5.tif
153	D12 250k 0.0Shh 6.0CHIR #9z6.tif
163	D12 250k 0.5Shh 0.0CHIR #1z1.tif	141.25	19.2592
149	D12 250k 0.5Shh 0.0CHIR #1z2.tif
135	D12 250k 0.5Shh 0.0CHIR #1z3.tif
118	D12 250k 0.5Shh 0.0CHIR #1z4.tif
101	D12 250k 0.5Shh 0.0CHIR #1z5.tif
152	D12 250k 0.5Shh 0.0CHIR #2z1.tif	131	23.7627
148	D12 250k 0.5Shh 0.0CHIR #2z2.tif
123	D12 250k 0.5Shh 0.0CHIR #2z3.tif
101	D12 250k 0.5Shh 0.0CHIR #2z4.tif
83	D12 250k 0.5Shh 0.0CHIR #2z5.tif
165	D12 250k 0.5Shh 0.0CHIR #3z1.tif	138.5	21.5019
145	D12 250k 0.5Shh 0.0CHIR #3z2.tif
129	D12 250k 0.5Shh 0.0CHIR #3z3.tif
115	D12 250k 0.5Shh 0.0CHIR #3z4.tif
99	D12 250k 0.5Shh 0.0CHIR #3z5.tif
85	D12 250k 0.5Shh 0.0CHIR #3z6.tif
119	D12 250k 0.5Shh 0.0CHIR #4z1.tif	104.75	10.3401
105	D12 250k 0.5Shh 0.0CHIR #4z2.tif
100	D12 250k 0.5Shh 0.0CHIR #4z3.tif
95	D12 250k 0.5Shh 0.0CHIR #4z4.tif
83	D12 250k 0.5Shh 0.0CHIR #4z5.tif
73	D12 250k 0.5Shh 0.0CHIR #4z6.tif
147	D12 250k 0.5Shh 0.0CHIR #5z1.tif	125.5	21.8098
137	D12 250k 0.5Shh 0.0CHIR #5z2.tif
121	D12 250k 0.5Shh 0.0CHIR #5z3.tif
97	D12 250k 0.5Shh 0.0CHIR #5z4.tif
97	D12 250k 0.5Shh 0.0CHIR #5z5.tif
80	D12 250k 0.5Shh 0.0CHIR #5z6.tif
162	D12 250k 0.5Shh 0.0CHIR #6z1.tif	128.75	27.4636
140	D12 250k 0.5Shh 0.0CHIR #6z2.tif
111	D12 250k 0.5Shh 0.0CHIR #6z3.tif
102	D12 250k 0.5Shh 0.0CHIR #6z4.tif
87	D12 250k 0.5Shh 0.0CHIR #6z5.tif
87	D12 250k 0.5Shh 0.0CHIR #6z6.tif
144	D12 250k 0.5Shh 0.0CHIR #7z1.tif	125.75	18.1544
136	D12 250k 0.5Shh 0.0CHIR #7z2.tif
120	D12 250k 0.5Shh 0.0CHIR #7z3.tif
103	D12 250k 0.5Shh 0.0CHIR #7z4.tif
102	D12 250k 0.5Shh 0.0CHIR #7z5.tif
88	D12 250k 0.5Shh 0.0CHIR #7z6.tif
159	D12 250k 0.5Shh 0.0CHIR #8z1.tif	126	26.2425
133	D12 250k 0.5Shh 0.0CHIR #8z2.tif
114	D12 250k 0.5Shh 0.0CHIR #8z3.tif
98	D12 250k 0.5Shh 0.0CHIR #8z4.tif
83	D12 250k 0.5Shh 0.0CHIR #8z5.tif
80	D12 250k 0.5Shh 0.0CHIR #8z6.tif
167	D12 250k 0.5Shh 6.0CHIR #1z1.tif	184	20.6074
178	D12 250k 0.5Shh 6.0CHIR #1z2.tif
177	D12 250k 0.5Shh 6.0CHIR #1z3.tif
214	D12 250k 0.5Shh 6.0CHIR #1z4.tif
193	D12 250k 0.5Shh 6.0CHIR #1z5.tif
181	D12 250k 0.5Shh 6.0CHIR #1z6.tif
147	D12 250k 0.5Shh 6.0CHIR #2z1.tif	167.25	16.3376
168	D12 250k 0.5Shh 6.0CHIR #2z2.tif
167	D12 250k 0.5Shh 6.0CHIR #2z3.tif
187	D12 250k 0.5Shh 6.0CHIR #2z4.tif
162	D12 250k 0.5Shh 6.0CHIR #2z5.tif
156	D12 250k 0.5Shh 6.0CHIR #2z6.tif
171	D12 250k 0.5Shh 6.0CHIR #3z1.tif	166.5	5.91608
158	D12 250k 0.5Shh 6.0CHIR #3z2.tif
167	D12 250k 0.5Shh 6.0CHIR #3z3.tif
170	D12 250k 0.5Shh 6.0CHIR #3z4.tif
163	D12 250k 0.5Shh 6.0CHIR #3z5.tif
165	D12 250k 0.5Shh 6.0CHIR #3z6.tif
157	D12 250k 0.5Shh 6.0CHIR #4z1.tif	148.5	5.97216
147	D12 250k 0.5Shh 6.0CHIR #4z2.tif
143	D12 250k 0.5Shh 6.0CHIR #4z3.tif
147	D12 250k 0.5Shh 6.0CHIR #4z4.tif
127	D12 250k 0.5Shh 6.0CHIR #4z5.tif
124	D12 250k 0.5Shh 6.0CHIR #4z6.tif
155	D12 250k 0.5Shh 6.0CHIR #5z1.tif	140.75	12.339
147	D12 250k 0.5Shh 6.0CHIR #5z2.tif
129	D12 250k 0.5Shh 6.0CHIR #5z3.tif
132	D12 250k 0.5Shh 6.0CHIR #5z4.tif
112	D12 250k 0.5Shh 6.0CHIR #5z5.tif
110	D12 250k 0.5Shh 6.0CHIR #5z6.tif
137	D12 250k 0.5Shh 6.0CHIR #6z1.tif	116.25	18.0993
125	D12 250k 0.5Shh 6.0CHIR #6z2.tif
106	D12 250k 0.5Shh 6.0CHIR #6z3.tif
97	D12 250k 0.5Shh 6.0CHIR #6z4.tif
86	D12 250k 0.5Shh 6.0CHIR #6z5.tif
67	D12 250k 0.5Shh 6.0CHIR #6z6.tif
182	D12 250k 0.5Shh 6.0CHIR #7z1.tif	165.25	12.9968
169	D12 250k 0.5Shh 6.0CHIR #7z2.tif
154	D12 250k 0.5Shh 6.0CHIR #7z3.tif
156	D12 250k 0.5Shh 6.0CHIR #7z4.tif
156	D12 250k 0.5Shh 6.0CHIR #7z5.tif
156	D12 250k 0.5Shh 6.0CHIR #7z6.tif
166	D12 250k 0.5Shh 6.0CHIR #8z1.tif	170.5	6.85565
165	D12 250k 0.5Shh 6.0CHIR #8z2.tif
171	D12 250k 0.5Shh 6.0CHIR #8z3.tif
180	D12 250k 0.5Shh 6.0CHIR #8z4.tif
157	D12 250k 0.5Shh 6.0CHIR #8z5.tif
165	D12 250k 0.5Shh 6.0CHIR #8z6.tif
620	D12 250k 0.5Shh 6.0CHIR #9z1.tif	559.5	48.9524
511	D12 250k 0.5Shh 6.0CHIR #9z2.tif
530	D12 250k 0.5Shh 6.0CHIR #9z3.tif
577	D12 250k 0.5Shh 6.0CHIR #9z4.tif
604	D12 250k 0.5Shh 6.0CHIR #9z5.tif
617	D12 250k 0.5Shh 6.0CHIR #9z6.tif
175	d12 150k 0.5shh 6.0chir72hr #2_xy1xy1z1.tif	174.75	6.34429
166	d12 150k 0.5shh 6.0chir72hr #2_xy1xy1z2.tif
181	d12 150k 0.5shh 6.0chir72hr #2_xy1xy1z3.tif
177	d12 150k 0.5shh 6.0chir72hr #2_xy1xy1z4.tif
162	d12 150k 0.5shh 6.0chir72hr #2_xy1xy1z5.tif
159	d12 150k 0.5shh 6.0chir72hr #2_xy1xy1z6.tif
170	d12 150k 0.5shh 6.0chir72hr #2_xy2xy1z1.tif	176.25	12.7377
195	d12 150k 0.5shh 6.0chir72hr #2_xy2xy1z2.tif
173	d12 150k 0.5shh 6.0chir72hr #2_xy2xy1z3.tif
167	d12 150k 0.5shh 6.0chir72hr #2_xy2xy1z4.tif
165	d12 150k 0.5shh 6.0chir72hr #2_xy2xy1z5.tif
146	d12 150k 0.5shh 6.0chir72hr #2_xy2xy1z6.tif
158	d12 150k 0.5shh 6.0chir72hr #2_xy3xy1z1.tif	166.25	15.1959
180	d12 150k 0.5shh 6.0chir72hr #2_xy3xy1z2.tif
178	d12 150k 0.5shh 6.0chir72hr #2_xy3xy1z3.tif
149	d12 150k 0.5shh 6.0chir72hr #2_xy3xy1z4.tif
147	d12 150k 0.5shh 6.0chir72hr #2_xy3xy1z5.tif
136	d12 150k 0.5shh 6.0chir72hr #2_xy3xy1z6.tif
168	d12 150k 0.5shh 6.0chir72hr #2_xy4xy1z1.tif	180.5	12.3423
193	d12 150k 0.5shh 6.0chir72hr #2_xy4xy1z2.tif
189	d12 150k 0.5shh 6.0chir72hr #2_xy4xy1z3.tif
172	d12 150k 0.5shh 6.0chir72hr #2_xy4xy1z4.tif
156	d12 150k 0.5shh 6.0chir72hr #2_xy4xy1z5.tif
149	d12 150k 0.5shh 6.0chir72hr #2_xy4xy1z6.tif
138	d12 150k 0.5shh 6.0chir72hr #2_xy5xy1z1.tif	144	11.9164
158	d12 150k 0.5shh 6.0chir72hr #2_xy5xy1z2.tif
149	d12 150k 0.5shh 6.0chir72hr #2_xy5xy1z3.tif
131	d12 150k 0.5shh 6.0chir72hr #2_xy5xy1z4.tif
119	d12 150k 0.5shh 6.0chir72hr #2_xy5xy1z5.tif
106	d12 150k 0.5shh 6.0chir72hr #2_xy5xy1z6.tif
131	d12 150k 0.5shh 6.0chir72hr #2_xy6xy1z1.tif	132.75	6.0208
138	d12 150k 0.5shh 6.0chir72hr #2_xy6xy1z2.tif
137	d12 150k 0.5shh 6.0chir72hr #2_xy6xy1z3.tif
125	d12 150k 0.5shh 6.0chir72hr #2_xy6xy1z4.tif
103	d12 150k 0.5shh 6.0chir72hr #2_xy6xy1z5.tif
91	d12 150k 0.5shh 6.0chir72hr #2_xy6xy1z6.tif
127	d12 150k 0.5shh 6.0chir72hr #2_xy7xy1z1.tif	131.25	14.9972
150	d12 150k 0.5shh 6.0chir72hr #2_xy7xy1z2.tif
134	d12 150k 0.5shh 6.0chir72hr #2_xy7xy1z3.tif
114	d12 150k 0.5shh 6.0chir72hr #2_xy7xy1z4.tif
97	d12 150k 0.5shh 6.0chir72hr #2_xy7xy1z5.tif
78	d12 150k 0.5shh 6.0chir72hr #2_xy7xy1z6.tif
122	d12 150k 0.5shh 6.0chir72hr #2_xy8xy1z1.tif	123.75	14.7054
138	d12 150k 0.5shh 6.0chir72hr #2_xy8xy1z2.tif
131	d12 150k 0.5shh 6.0chir72hr #2_xy8xy1z3.tif
104	d12 150k 0.5shh 6.0chir72hr #2_xy8xy1z4.tif
82	d12 150k 0.5shh 6.0chir72hr #2_xy8xy1z5.tif
89	d12 150k 0.5shh 6.0chir72hr #2_xy8xy1z6.tif
165	d12 150k 0.5shh 6.0chir72hr 96hrshh_xy1xy1z1.tif	152.5	15.4596
166	d12 150k 0.5shh 6.0chir72hr 96hrshh_xy1xy1z2.tif
144	d12 150k 0.5shh 6.0chir72hr 96hrshh_xy1xy1z3.tif
135	d12 150k 0.5shh 6.0chir72hr 96hrshh_xy1xy1z4.tif
131	d12 150k 0.5shh 6.0chir72hr 96hrshh_xy1xy1z5.tif
118	d12 150k 0.5shh 6.0chir72hr 96hrshh_xy1xy1z6.tif
173	d12 150k 0.5shh 6.0chir72hr 96hrshh_xy2xy1z1.tif	177.5	10.6301
189	d12 150k 0.5shh 6.0chir72hr 96hrshh_xy2xy1z2.tif
183	d12 150k 0.5shh 6.0chir72hr 96hrshh_xy2xy1z3.tif
165	d12 150k 0.5shh 6.0chir72hr 96hrshh_xy2xy1z4.tif
157	d12 150k 0.5shh 6.0chir72hr 96hrshh_xy2xy1z5.tif
135	d12 150k 0.5shh 6.0chir72hr 96hrshh_xy2xy1z6.tif
163	d12 150k 0.5shh 6.0chir72hr 96hrshh_xy3xy1z1.tif	165.5	6.245
172	d12 150k 0.5shh 6.0chir72hr 96hrshh_xy3xy1z2.tif
169	d12 150k 0.5shh 6.0chir72hr 96hrshh_xy3xy1z3.tif
158	d12 150k 0.5shh 6.0chir72hr 96hrshh_xy3xy1z4.tif
155	d12 150k 0.5shh 6.0chir72hr 96hrshh_xy3xy1z5.tif
136	d12 150k 0.5shh 6.0chir72hr 96hrshh_xy3xy1z6.tif
150	d12 150k 0.5shh 6.0chir72hr 96hrshh_xy4xy1z1.tif	155.25	10.8128
169	d12 150k 0.5shh 6.0chir72hr 96hrshh_xy4xy1z2.tif
158	d12 150k 0.5shh 6.0chir72hr 96hrshh_xy4xy1z3.tif
144	d12 150k 0.5shh 6.0chir72hr 96hrshh_xy4xy1z4.tif
133	d12 150k 0.5shh 6.0chir72hr 96hrshh_xy4xy1z5.tif
138	d12 150k 0.5shh 6.0chir72hr 96hrshh_xy4xy1z6.tif
143	d12 150k 0.5shh 6.0chir72hr 96hrshh_xy5xy1z1.tif	156.25	12.5797
173	d12 150k 0.5shh 6.0chir72hr 96hrshh_xy5xy1z2.tif
157	d12 150k 0.5shh 6.0chir72hr 96hrshh_xy5xy1z3.tif
152	d12 150k 0.5shh 6.0chir72hr 96hrshh_xy5xy1z4.tif
144	d12 150k 0.5shh 6.0chir72hr 96hrshh_xy5xy1z5.tif
136	d12 150k 0.5shh 6.0chir72hr 96hrshh_xy5xy1z6.tif
168	d12 150k 0.5shh 6.0chir72hr 96hrshh_xy6xy1z1.tif	162.5	12.3962
175	d12 150k 0.5shh 6.0chir72hr 96hrshh_xy6xy1z2.tif
161	d12 150k 0.5shh 6.0chir72hr 96hrshh_xy6xy1z3.tif
146	d12 150k 0.5shh 6.0chir72hr 96hrshh_xy6xy1z4.tif
128	d12 150k 0.5shh 6.0chir72hr 96hrshh_xy6xy1z5.tif
122	d12 150k 0.5shh 6.0chir72hr 96hrshh_xy6xy1z6.tif
212	d12 150k 0.5shh 6.0chir72hr 96hrshh_xy7xy1z1.tif	222.75	12.4733
235	d12 150k 0.5shh 6.0chir72hr 96hrshh_xy7xy1z2.tif
232	d12 150k 0.5shh 6.0chir72hr 96hrshh_xy7xy1z3.tif
212	d12 150k 0.5shh 6.0chir72hr 96hrshh_xy7xy1z4.tif
195	d12 150k 0.5shh 6.0chir72hr 96hrshh_xy7xy1z5.tif
189	d12 150k 0.5shh 6.0chir72hr 96hrshh_xy7xy1z6.tif
171	d12 150k 0.5shh 6.0chir72hr 96hrshh_xy8xy1z1.tif	177.25	6.5
186	d12 150k 0.5shh 6.0chir72hr 96hrshh_xy8xy1z2.tif
178	d12 150k 0.5shh 6.0chir72hr 96hrshh_xy8xy1z3.tif
174	d12 150k 0.5shh 6.0chir72hr 96hrshh_xy8xy1z4.tif
154	d12 150k 0.5shh 6.0chir72hr 96hrshh_xy8xy1z5.tif
151	d12 150k 0.5shh 6.0chir72hr 96hrshh_xy8xy1z6.tif
232	d12 250k 0.5shh 6.0chir72hr #1_xy1xy1z1.tif	212.5	20.8726
226	d12 250k 0.5shh 6.0chir72hr #1_xy1xy1z2.tif
206	d12 250k 0.5shh 6.0chir72hr #1_xy1xy1z3.tif
186	d12 250k 0.5shh 6.0chir72hr #1_xy1xy1z4.tif
189	d12 250k 0.5shh 6.0chir72hr #1_xy1xy1z5.tif
191	d12 250k 0.5shh 6.0chir72hr #1_xy1xy1z6.tif
210	d12 250k 0.5shh 6.0chir72hr #1_xy2xy1z1.tif	202.75	14.9972
220	d12 250k 0.5shh 6.0chir72hr #1_xy2xy1z2.tif
194	d12 250k 0.5shh 6.0chir72hr #1_xy2xy1z3.tif
187	d12 250k 0.5shh 6.0chir72hr #1_xy2xy1z4.tif
170	d12 250k 0.5shh 6.0chir72hr #1_xy2xy1z5.tif
162	d12 250k 0.5shh 6.0chir72hr #1_xy2xy1z6.tif
198	d12 250k 0.5shh 6.0chir72hr #1_xy3xy1z1.tif	193	17.1075
211	d12 250k 0.5shh 6.0chir72hr #1_xy3xy1z2.tif
193	d12 250k 0.5shh 6.0chir72hr #1_xy3xy1z3.tif
170	d12 250k 0.5shh 6.0chir72hr #1_xy3xy1z4.tif
164	d12 250k 0.5shh 6.0chir72hr #1_xy3xy1z5.tif
148	d12 250k 0.5shh 6.0chir72hr #1_xy3xy1z6.tif
190	d12 250k 0.5shh 6.0chir72hr #1_xy4xy1z1.tif	183.75	5.56028
186	d12 250k 0.5shh 6.0chir72hr #1_xy4xy1z2.tif
177	d12 250k 0.5shh 6.0chir72hr #1_xy4xy1z3.tif
182	d12 250k 0.5shh 6.0chir72hr #1_xy4xy1z4.tif
161	d12 250k 0.5shh 6.0chir72hr #1_xy4xy1z5.tif
149	d12 250k 0.5shh 6.0chir72hr #1_xy4xy1z6.tif
188	d12 250k 0.5shh 6.0chir72hr #1_xy5xy1z1.tif	188.75	9.94569
197	d12 250k 0.5shh 6.0chir72hr #1_xy5xy1z2.tif
195	d12 250k 0.5shh 6.0chir72hr #1_xy5xy1z3.tif
175	d12 250k 0.5shh 6.0chir72hr #1_xy5xy1z4.tif
152	d12 250k 0.5shh 6.0chir72hr #1_xy5xy1z5.tif
144	d12 250k 0.5shh 6.0chir72hr #1_xy5xy1z6.tif
174	d12 250k 0.5shh 6.0chir72hr #1_xy6xy1z1.tif	179.5	18.1934
205	d12 250k 0.5shh 6.0chir72hr #1_xy6xy1z2.tif
177	d12 250k 0.5shh 6.0chir72hr #1_xy6xy1z3.tif
162	d12 250k 0.5shh 6.0chir72hr #1_xy6xy1z4.tif
146	d12 250k 0.5shh 6.0chir72hr #1_xy6xy1z5.tif
128	d12 250k 0.5shh 6.0chir72hr #1_xy6xy1z6.tif
175	d12 250k 0.5shh 6.0chir72hr #1_xy7xy1z1.tif	164.75	11.4419
171	d12 250k 0.5shh 6.0chir72hr #1_xy7xy1z2.tif
164	d12 250k 0.5shh 6.0chir72hr #1_xy7xy1z3.tif
149	d12 250k 0.5shh 6.0chir72hr #1_xy7xy1z4.tif
140	d12 250k 0.5shh 6.0chir72hr #1_xy7xy1z5.tif
139	d12 250k 0.5shh 6.0chir72hr #1_xy7xy1z6.tif
190	d12 250k 0.5shh 6.0chir72hr #1_xy8xy1z1.tif	181.5	12.261
190	d12 250k 0.5shh 6.0chir72hr #1_xy8xy1z2.tif
182	d12 250k 0.5shh 6.0chir72hr #1_xy8xy1z3.tif
164	d12 250k 0.5shh 6.0chir72hr #1_xy8xy1z4.tif
163	d12 250k 0.5shh 6.0chir72hr #1_xy8xy1z5.tif
144	d12 250k 0.5shh 6.0chir72hr #1_xy8xy1z6.tif
137	d12 250k 0.5shh 6.0chir72hr 96hrshh_xy1xy1z1.tif	141	3.74166
140	d12 250k 0.5shh 6.0chir72hr 96hrshh_xy1xy1z2.tif
141	d12 250k 0.5shh 6.0chir72hr 96hrshh_xy1xy1z3.tif
146	d12 250k 0.5shh 6.0chir72hr 96hrshh_xy1xy1z4.tif
136	d12 250k 0.5shh 6.0chir72hr 96hrshh_xy1xy1z5.tif
133	d12 250k 0.5shh 6.0chir72hr 96hrshh_xy1xy1z6.tif
122	d12 250k 0.5shh 6.0chir72hr 96hrshh_xy2xy1z1.tif	116.5	5.32291
120	d12 250k 0.5shh 6.0chir72hr 96hrshh_xy2xy1z2.tif
113	d12 250k 0.5shh 6.0chir72hr 96hrshh_xy2xy1z3.tif
111	d12 250k 0.5shh 6.0chir72hr 96hrshh_xy2xy1z4.tif
93	d12 250k 0.5shh 6.0chir72hr 96hrshh_xy2xy1z5.tif
97	d12 250k 0.5shh 6.0chir72hr 96hrshh_xy2xy1z6.tif
129	d12 250k 0.5shh 6.0chir72hr 96hrshh_xy3xy1z1.tif	116.5	9.32738
118	d12 250k 0.5shh 6.0chir72hr 96hrshh_xy3xy1z2.tif
111	d12 250k 0.5shh 6.0chir72hr 96hrshh_xy3xy1z3.tif
108	d12 250k 0.5shh 6.0chir72hr 96hrshh_xy3xy1z4.tif
111	d12 250k 0.5shh 6.0chir72hr 96hrshh_xy3xy1z5.tif
105	d12 250k 0.5shh 6.0chir72hr 96hrshh_xy3xy1z6.tif
131	d12 250k 0.5shh 6.0chir72hr 96hrshh_xy4xy1z1.tif	120.25	10.3078
127	d12 250k 0.5shh 6.0chir72hr 96hrshh_xy4xy1z2.tif
113	d12 250k 0.5shh 6.0chir72hr 96hrshh_xy4xy1z3.tif
110	d12 250k 0.5shh 6.0chir72hr 96hrshh_xy4xy1z4.tif
95	d12 250k 0.5shh 6.0chir72hr 96hrshh_xy4xy1z5.tif
99	d12 250k 0.5shh 6.0chir72hr 96hrshh_xy4xy1z6.tif
113	d12 250k 0.5shh 6.0chir72hr 96hrshh_xy5xy1z1.tif	103.75	7.88987
107	d12 250k 0.5shh 6.0chir72hr 96hrshh_xy5xy1z2.tif
95	d12 250k 0.5shh 6.0chir72hr 96hrshh_xy5xy1z3.tif
100	d12 250k 0.5shh 6.0chir72hr 96hrshh_xy5xy1z4.tif
98	d12 250k 0.5shh 6.0chir72hr 96hrshh_xy5xy1z5.tif
97	d12 250k 0.5shh 6.0chir72hr 96hrshh_xy5xy1z6.tif
130	d12 250k 0.5shh 6.0chir72hr 96hrshh_xy6xy1z1.tif	119.75	10.9049
128	d12 250k 0.5shh 6.0chir72hr 96hrshh_xy6xy1z2.tif
113	d12 250k 0.5shh 6.0chir72hr 96hrshh_xy6xy1z3.tif
108	d12 250k 0.5shh 6.0chir72hr 96hrshh_xy6xy1z4.tif
110	d12 250k 0.5shh 6.0chir72hr 96hrshh_xy6xy1z5.tif
105	d12 250k 0.5shh 6.0chir72hr 96hrshh_xy6xy1z6.tif
135	d12 250k 0.5shh 6.0chir72hr 96hrshh_xy7xy1z1.tif	120.75	9.91211
118	d12 250k 0.5shh 6.0chir72hr 96hrshh_xy7xy1z2.tif
112	d12 250k 0.5shh 6.0chir72hr 96hrshh_xy7xy1z3.tif
118	d12 250k 0.5shh 6.0chir72hr 96hrshh_xy7xy1z4.tif
109	d12 250k 0.5shh 6.0chir72hr 96hrshh_xy7xy1z5.tif
111	d12 250k 0.5shh 6.0chir72hr 96hrshh_xy7xy1z6.tif
145	d12 250k 0.5shh 6.0chir72hr 96hrshh_xy8xy1z1.tif	141.5	8.66025
152	d12 250k 0.5shh 6.0chir72hr 96hrshh_xy8xy1z2.tif
136	d12 250k 0.5shh 6.0chir72hr 96hrshh_xy8xy1z3.tif
133	d12 250k 0.5shh 6.0chir72hr 96hrshh_xy8xy1z4.tif
129	d12 250k 0.5shh 6.0chir72hr 96hrshh_xy8xy1z5.tif
115	d12 250k 0.5shh 6.0chir72hr 96hrshh_xy8xy1z6.tif
