# Supplementary material for: Engineering induction of singular neural rosette emergence within hPSC-derived tissues
Source: eLife. 2018 Oct 29;7:e37549. doi: 10.7554/eLife.37549 (PMC6205811; doi:10.7554/eLife.37549)
Supplement: Figure 5— source data 1. [file elife-37549-fig5-data1.xlsx]

## Sheet: Figure 5C
	150µm Diameter Circle			180µm Diameter Circle			200µm Diameter Circle			250µm Diameter Circle			400µm Diameter Circle			150µm Diameter Circle +ROCK			180µm Diameter Circle +ROCK			200µm Diameter Circle +ROCK			250µm Diameter Circle +ROCK			400µm Diameter Circle +ROCK
	D5			D5			D5			D5			D5			D5			D5			D5			D5			D5
Image #	#Polarization	#Rosettes	Image #	#Polarization	#Rosettes	Image #	#Polarization	#Rosettes	Image #	#Polarization	#Rosettes	Image #	#Polarization	#Rosettes	Image #	#Polarization	#Rosettes	Image #	#Polarization	#Rosettes	Image #	#Polarization	#Rosettes	Image #	#Polarization	#Rosettes	Image #	#Polarization	#Rosettes
#2	0	0	#29	0	0	#43	0	0	#59	0	0	#15	1	0	#5	1	0	#43	1	0	#22	1	0	#14	1	0	#23	3	3
#6	0	0	#30	0	0	#97	0	0	#76	0	0	#23	1	0	#6	1	0	#51	1	0	#32	1	0	#34	1	0	#5	5	5
#7	0	0	#34	0	0	#98	0	0	#22	1	0	#26	1	0	#12	1	0	#52	1	0	#45	1	0	#12	2	0	#17	5	5
#8	0	0	#40	0	0	#99	0	0	#30	1	0	#59	1	0	#18	1	0	#54	1	0	#60	1	0	#24	2	0	#22	5	5
#10	0	0	#42	0	0	#3	1	0	#48	1	0	#73	1	0	#19	1	0	#67	1	0	#62	1	0	#43	2	0	#70	5	5
#13	0	0	#50	0	0	#6	1	0	#78	1	0	#8	2	0	#20	1	0	#76	1	0	#82	1	0	#75	2	0	#97	5	5
#14	0	0	#59	0	0	#7	1	0	#92	1	0	#76	2	0	#24	1	0	#82	1	0	#85	1	0	#94	2	0	#1	6	6
#21	0	0	#67	0	0	#12	1	0	#93	1	0	#4	3	0	#34	1	0	#89	1	0	#87	1	0	#5	3	0	#6	6	6
#27	0	0	#71	0	0	#13	1	0	#58	2	0	#10	3	0	#39	1	0	#90	1	0	#93	1	0	#22	3	0	#15	6	6
#28	0	0	#74	0	0	#20	1	0	#1	1	1	#5	4	0	#42	1	0	#91	1	0	#68	2	0	#33	3	0	#19	6	6
#30	0	0	#87	0	0	#26	1	0	#2	1	1	#6	4	0	#45	1	0	#1	1	1	#1	1	1	#38	4	0	#24	6	6
#38	0	0	#100	0	0	#30	1	0	#3	1	1	#52	4	0	#46	1	0	#2	1	1	#2	1	1	#21	1	1	#38	6	6
#41	0	0	#1	1	0	#36	1	0	#4	1	1	#3	1	1	#48	1	0	#3	1	1	#3	1	1	#35	1	1	#57	6	6
#45	0	0	#2	1	0	#37	1	0	#5	1	1	#9	1	1	#59	1	0	#4	1	1	#4	1	1	#52	1	1	#82	6	6
#49	0	0	#6	1	0	#38	1	0	#6	1	1	#11	1	1	#61	1	0	#5	1	1	#5	1	1	#58	1	1	#84	6	6
#55	0	0	#8	1	0	#42	1	0	#9	1	1	#13	1	1	#64	1	0	#6	1	1	#6	1	1	#59	1	1	#90	6	6
#65	0	0	#11	1	0	#45	1	0	#10	1	1	#14	1	1	#69	1	0	#7	1	1	#7	1	1	#60	1	1	#91	6	6
#68	0	0	#18	1	0	#47	1	0	#11	1	1	#24	1	1	#70	1	0	#8	1	1	#8	1	1	#62	1	1	#58	7	6
#69	0	0	#21	1	0	#51	1	0	#12	1	1	#29	1	1	#72	1	0	#9	1	1	#9	1	1	#66	1	1	#2	7	7
#70	0	0	#22	1	0	#52	1	0	#13	1	1	#35	1	1	#86	1	0	#10	1	1	#10	1	1	#70	1	1	#4	7	7
#73	0	0	#26	1	0	#54	1	0	#14	1	1	#36	1	1	#90	1	0	#11	1	1	#12	1	1	#95	1	1	#10	7	7
#77	0	0	#28	1	0	#58	1	0	#16	1	1	#40	1	1	#97	1	0	#12	1	1	#13	1	1	#100	1	1	#21	7	7
#78	0	0	#31	1	0	#61	1	0	#18	1	1	#41	1	1	#98	1	0	#13	1	1	#14	1	1	#2	2	1	#37	7	7
#82	0	0	#32	1	0	#63	1	0	#20	1	1	#61	1	1	#100	1	0	#14	1	1	#15	1	1	#11	2	1	#39	7	7
#85	0	0	#33	1	0	#66	1	0	#21	1	1	#70	1	1	#1	1	1	#15	1	1	#16	1	1	#16	2	1	#40	7	7
#87	0	0	#35	1	0	#73	1	0	#23	1	1	#71	1	1	#2	1	1	#16	1	1	#17	1	1	#20	2	1	#43	7	7
#91	0	0	#36	1	0	#75	1	0	#24	1	1	#22	2	1	#3	1	1	#17	1	1	#18	1	1	#26	2	1	#44	7	7
#92	0	0	#39	1	0	#78	1	0	#25	1	1	#25	2	1	#7	1	1	#18	1	1	#19	1	1	#30	2	1	#45	7	7
#94	0	0	#44	1	0	#79	1	0	#26	1	1	#32	2	1	#8	1	1	#19	1	1	#20	1	1	#63	2	1	#64	7	7
#96	0	0	#45	1	0	#80	1	0	#27	1	1	#48	2	1	#9	1	1	#20	1	1	#21	1	1	#68	2	1	#65	7	7
#97	0	0	#47	1	0	#82	1	0	#29	1	1	#54	2	1	#10	1	1	#21	1	1	#24	1	1	#93	2	1	#68	7	7
#98	0	0	#49	1	0	#83	1	0	#31	1	1	#66	2	1	#11	1	1	#22	1	1	#25	1	1	#99	2	1	#83	7	7
#100	0	0	#51	1	0	#84	1	0	#32	1	1	#67	2	1	#13	1	1	#23	1	1	#26	1	1	#10	3	1	#92	7	7
#1	1	0	#60	1	0	#86	1	0	#33	1	1	#72	2	1	#14	1	1	#25	1	1	#27	1	1	#42	3	1	#56	8	7
#3	1	0	#66	1	0	#87	1	0	#34	1	1	#74	2	1	#15	1	1	#26	1	1	#28	1	1	#44	3	1	#3	8	8
#4	1	0	#72	1	0	#88	1	0	#35	1	1	#75	2	1	#16	1	1	#27	1	1	#29	1	1	#1	2	2	#9	8	8
#5	1	0	#73	1	0	#89	1	0	#37	1	1	#27	3	1	#17	1	1	#28	1	1	#30	1	1	#3	2	2	#16	8	8
#9	1	0	#76	1	0	#90	1	0	#38	1	1	#37	3	1	#21	1	1	#29	1	1	#31	1	1	#4	2	2	#25	8	8
#11	1	0	#77	1	0	#91	1	0	#40	1	1	#63	3	1	#22	1	1	#30	1	1	#33	1	1	#8	2	2	#34	8	8
#12	1	0	#80	1	0	#93	1	0	#41	1	1	#1	2	2	#23	1	1	#31	1	1	#34	1	1	#13	2	2	#42	8	8
#15	1	0	#84	1	0	#94	1	0	#43	1	1	#2	2	2	#25	1	1	#32	1	1	#35	1	1	#15	2	2	#46	8	8
#16	1	0	#88	1	0	#95	1	0	#44	1	1	#12	2	2	#26	1	1	#33	1	1	#36	1	1	#18	2	2	#48	8	8
#18	1	0	#90	1	0	#96	1	0	#45	1	1	#17	2	2	#27	1	1	#34	1	1	#37	1	1	#19	2	2	#50	8	8
#19	1	0	#92	1	0	#100	1	0	#46	1	1	#19	2	2	#28	1	1	#35	1	1	#38	1	1	#23	2	2	#52	8	8
#20	1	0	#93	1	0	#104	1	0	#47	1	1	#30	2	2	#29	1	1	#36	1	1	#39	1	1	#25	2	2	#54	8	8
#22	1	0	#94	1	0	#114	1	0	#49	1	1	#33	2	2	#30	1	1	#37	1	1	#40	1	1	#27	2	2	#62	8	8
#23	1	0	#95	1	0	#115	1	0	#50	1	1	#34	2	2	#31	1	1	#38	1	1	#41	1	1	#28	2	2	#67	8	8
#24	1	0	#97	1	0	#117	1	0	#51	1	1	#38	2	2	#32	1	1	#39	1	1	#42	1	1	#32	2	2	#73	8	8
#29	1	0	#3	1	1	#121	1	0	#52	1	1	#46	2	2	#33	1	1	#40	1	1	#43	1	1	#36	2	2	#74	8	8
#31	1	0	#4	1	1	#142	1	0	#53	1	1	#49	2	2	#35	1	1	#41	1	1	#44	1	1	#37	2	2	#76	8	8
#32	1	0	#5	1	1	#145	1	0	#54	1	1	#50	2	2	#36	1	1	#42	1	1	#46	1	1	#40	2	2	#77	8	8
#36	1	0	#7	1	1	#146	1	0	#55	1	1	#58	2	2	#37	1	1	#44	1	1	#47	1	1	#41	2	2	#79	8	8
#37	1	0	#9	1	1	#148	1	0	#56	1	1	#65	2	2	#38	1	1	#45	1	1	#48	1	1	#46	2	2	#81	8	8
#39	1	0	#10	1	1	#150	1	0	#57	1	1	#77	2	2	#40	1	1	#47	1	1	#49	1	1	#50	2	2	#99	8	8
#40	1	0	#12	1	1	#152	1	0	#60	1	1	#31	3	2	#41	1	1	#48	1	1	#50	1	1	#51	2	2	#8	9	9
#46	1	0	#13	1	1	#155	1	0	#61	1	1	#7	3	3	#43	1	1	#49	1	1	#51	1	1	#53	2	2	#12	9	9
#47	1	0	#14	1	1	#1	1	1	#62	1	1	#16	3	3	#44	1	1	#50	1	1	#52	1	1	#56	2	2	#14	9	9
#48	1	0	#15	1	1	#2	1	1	#63	1	1	#47	3	3	#47	1	1	#53	1	1	#53	1	1	#57	2	2	#20	9	9
#50	1	0	#16	1	1	#4	1	1	#64	1	1	#53	3	3	#49	1	1	#55	1	1	#54	1	1	#67	2	2	#26	9	9
#51	1	0	#19	1	1	#5	1	1	#66	1	1	#62	4	3	#50	1	1	#56	1	1	#55	1	1	#69	2	2	#28	9	9
#52	1	0	#20	1	1	#8	1	1	#67	1	1	#64	4	3	#51	1	1	#57	1	1	#56	1	1	#71	2	2	#30	9	9
#56	1	0	#23	1	1	#9	1	1	#68	1	1	#28	5	3	#52	1	1	#59	1	1	#57	1	1	#72	2	2	#32	9	9
#57	1	0	#24	1	1	#10	1	1	#69	1	1	#42	4	4	#54	1	1	#60	1	1	#58	1	1	#73	2	2	#35	9	9
#58	1	0	#25	1	1	#11	1	1	#70	1	1	#43	4	4	#55	1	1	#61	1	1	#59	1	1	#76	2	2	#36	9	9
#59	1	0	#37	1	1	#14	1	1	#71	1	1	#18	5	5	#56	1	1	#62	1	1	#61	1	1	#77	2	2	#47	9	9
#60	1	0	#38	1	1	#15	1	1	#72	1	1	#20	5	5	#57	1	1	#63	1	1	#63	1	1	#78	2	2	#49	9	9
#61	1	0	#41	1	1	#16	1	1	#73	1	1	#21	5	5	#58	1	1	#64	1	1	#64	1	1	#79	2	2	#51	9	9
#62	1	0	#43	1	1	#19	1	1	#74	1	1	#56	5	5	#62	1	1	#65	1	1	#65	1	1	#81	2	2	#53	9	9
#64	1	0	#46	1	1	#21	1	1	#75	1	1	#55	6	6	#63	1	1	#66	1	1	#66	1	1	#83	2	2	#60	9	9
#66	1	0	#48	1	1	#22	1	1	#77	1	1	#39			#65	1	1	#68	1	1	#67	1	1	#84	2	2	#61	9	9
#67	1	0	#52	1	1	#23	1	1	#79	1	1	#44			#66	1	1	#69	1	1	#69	1	1	#85	2	2	#75	9	9
#71	1	0	#53	1	1	#24	1	1	#82	1	1	#45			#67	1	1	#71	1	1	#70	1	1	#86	2	2	#78	9	9
#72	1	0	#54	1	1	#25	1	1	#83	1	1	#51			#68	1	1	#72	1	1	#71	1	1	#87	2	2	#85	9	9
#74	1	0	#55	1	1	#27	1	1	#85	1	1	#57			#71	1	1	#73	1	1	#73	1	1	#88	2	2	#87	9	9
#75	1	0	#56	1	1	#28	1	1	#86	1	1	#60			#73	1	1	#74	1	1	#74	1	1	#89	2	2	#88	9	9
#76	1	0	#57	1	1	#29	1	1	#87	1	1	#68			#74	1	1	#75	1	1	#75	1	1	#90	2	2	#89	9	9
#79	1	0	#58	1	1	#31	1	1	#89	1	1	#69			#75	1	1	#77	1	1	#76	1	1	#92	2	2	#93	9	9
#80	1	0	#61	1	1	#32	1	1	#90	1	1	#78			#76	1	1	#78	1	1	#77	1	1	#96	2	2	#7	10	10
#81	1	0	#62	1	1	#33	1	1	#91	1	1	#79			#77	1	1	#79	1	1	#78	1	1	#97	2	2	#13	10	10
#83	1	0	#63	1	1	#34	1	1	#95	1	1	#80			#78	1	1	#80	1	1	#79	1	1	#98	2	2	#18	10	10
#84	1	0	#64	1	1	#35	1	1	#96	1	1	#81			#79	1	1	#81	1	1	#80	1	1	#7	3	2	#27	10	10
#86	1	0	#65	1	1	#39	1	1	#97	1	1	#82			#80	1	1	#83	1	1	#81	1	1	#9	3	2	#29	10	10
#88	1	0	#68	1	1	#41	1	1	#99	1	1	#83			#81	1	1	#84	1	1	#83	1	1	#29	3	2	#63	10	10
#89	1	0	#69	1	1	#44	1	1	#100	1	1	#84			#82	1	1	#85	1	1	#84	1	1	#45	3	2	#69	10	10
#90	1	0	#70	1	1	#48	1	1	#17	2	1	#85			#83	1	1	#86	1	1	#88	1	1	#47	3	2	#72	10	10
#93	1	0	#75	1	1	#50	1	1	#65	2	1	#86			#84	1	1	#87	1	1	#89	1	1	#48	3	2	#80	10	10
#95	1	0	#79	1	1	#53	1	1	#28	2	2	#87			#85	1	1	#88	1	1	#90	1	1	#54	3	2	#86	10	10
#99	1	0	#81	1	1	#56	1	1	#84	2	2	#88			#87	1	1	#92	1	1	#91	1	1	#55	3	2	#95	10	10
#17			#82	1	1	#59	1	1	#7			#89			#88	1	1	#93	1	1	#92	1	1	#64	3	2	#31	11	11
#25			#83	1	1	#60	1	1	#8			#90			#89	1	1	#94	1	1	#94	1	1	#74	3	2	#33	11	11
#26			#85	1	1	#68	1	1	#15			#91			#91	1	1	#95	1	1	#96	1	1	#91	3	2	#41	11	11
#33			#86	1	1	#70	1	1	#19			#92			#92	1	1	#96	1	1	#98	1	1	#6	3	3	#59	11	11
#34			#89	1	1	#71	1	1	#36			#93			#93	1	1	#97	1	1	#99	1	1	#17	3	3	#55	12	12
#35			#91	1	1	#74	1	1	#39			#94			#94	1	1	#98	1	1	#100	1	1	#31	3	3	#94	12	12
#42			#96	1	1	#76	1	1	#42			#95			#95	1	1	#99	1	1	#11	2	1	#49	3	3	#66	13	13
#43			#98	1	1	#77	1	1	#80			#96			#96	1	1	#100	1	1	#95	2	2	#65	3	3	#11
#44			#99	1	1	#81	1	1	#81			#97			#99	1	1	#24	2	2	#97	2	2	#80	3	3	#71
#53			#17	2	2	#92	1	1	#88			#98			#4			#46			#23			#82	3	3	#96
#54			#27			#101	1	1	#94			#99			#53			#58			#72			#39	4	3	#98
#63			#78			#102	1	1	#98			#100			#60			#70			#86			#61			#100
						#103	1	1
						#105	1	1
						#106	1	1
						#107	1	1
						#110	1	1
						#111	1	1
						#113	1	1
						#116	1	1
						#118	1	1
						#119	1	1
						#120	1	1
						#122	1	1
						#123	1	1
						#124	1	1
						#125	1	1
						#126	1	1
						#127	1	1
						#128	1	1
						#129	1	1
						#130	1	1
						#131	1	1
						#132	1	1
						#133	1	1
						#134	1	1
						#138	1	1
						#139	1	1
						#140	1	1
						#141	1	1
						#143	1	1
						#144	1	1
						#147	1	1
						#149	1	1
						#151	1	1
						#153	1	1
						#154	1	1
						#49	2	1
						#17
						#18
						#40
						#46
						#55
						#57
						#62
						#64
						#65
						#67
						#69
						#72
						#85
						#108
						#109
						#112
						#135
						#136
150 D5			180 D5			200 D5			250 D5			400 D5			150 D5 ROCK			180 D5 ROCK			200 D5 ROCK			250 D5 ROCK			400 D5 ROCK
#Total Tissues	88	62.5	#Total Tissues	98	86.7347	#Total Tissues	136	96.3235	#Total Tissues	88	92.0455	#Total Tissues	69	27.5362	#Total Tissues	97	100	#Total Tissues	97	98.9691	#Total Tissues	97	95.8763	#Total Tissues	99	13.1313	#Total Tissues	95	0
#Single Polarizations	55		#Single Polarizations	85		#Single Polarizations	131		#Single Polarizations	81		#Single Polarizations	19		#Single Polarizations	97		#Single Polarizations	96		#Single Polarizations	93		#Single Polarizations	13		#Single Polarizations	0
#Single Rosettes		Mean Rosettes	#Single Rosettes		Mean Rosettes	#Single Rosettes		Mean Rosettes	#Single Rosettes		Mean Rosettes	#Single Rosettes		Mean Rosettes	#Single Rosettes		Mean Rosettes	#Single Rosettes		Mean Rosettes	#Single Rosettes		Mean Rosettes	#Single Rosettes		Mean Rosettes	#Single Rosettes		Mean Rosettes
%Tissues w/ 0 Rosettes	100	0	%Tissues w/ 0 Rosettes	48.9796	0.520408	%Tissues w/ 0 Rosettes	41.1765	0.588235	%Tissues w/ 0 Rosettes	10.2273	0.920455	%Tissues w/ 0 Rosettes	17.3913	1.65217	%Tissues w/ 0 Rosettes	24.7423	0.752577	%Tissues w/ 0 Rosettes	10.3093	0.907216	%Tissues w/ 0 Rosettes	10.3093	0.917526	%Tissues w/ 0 Rosettes	11.1111	1.61616	%Tissues w/ 0 Rosettes	0	8.10526
%Tissues w/ 1 Rosette	0	0	%Tissues w/ 1 Rosette	50	0.522279	%Tissues w/ 1 Rosette	58.0882	0.493972	%Tissues w/ 1 Rosette	85.2273	0.346463	%Tissues w/ 1 Rosette	20.2899	1.40195	%Tissues w/ 1 Rosette	75.2577	0.433756	%Tissues w/ 1 Rosette	88.6598	0.3254	%Tissues w/ 1 Rosette	86.5979	0.343696	%Tissues w/ 1 Rosette	11.1111	0.791628	%Tissues w/ 1 Rosette	0	1.76535
%Tissues w/ 1+ Rosettes	0		%Tissues w/ 1+ Rosettes	1.02041		%Tissues w/ 1+ Rosettes	0.735294		%Tissues w/ 1+ Rosettes	4.54545		%Tissues w/ 1+ Rosettes	62.3188		%Tissues w/ 1+ Rosettes	0		%Tissues w/ 1+ Rosettes	1.03093		%Tissues w/ 1+ Rosettes	3.09278		%Tissues w/ 1+ Rosettes	77.7778		%Tissues w/ 1+ Rosettes	100

## Sheet: Figure 5F
Density	250			250			250			250			250			250			250			250			250			250
Size	150			180			200			250			400			150			180			200			250			400
ROCK	-			-			-			-			-			+			+			+			+			+
	#Polarization	# Rosettes		#Polarization	# Rosettes		#Polarization	# Rosettes		#Polarization	# Rosettes		#Polarization	# Rosettes		#Polarization	# Rosettes		#Polarization	# Rosettes		#Polarization	# Rosettes		#Polarization	# Rosettes		#Polarization	# Rosettes
#12	0	0	#34	0	0	#2	0	0	#1	0	0	#1	0	0	#1	0	0	#1	0	0	#2	0	0	#1	0	0	#1	0	0
#57	0	0	#81	0	0	#35	0	0	#49	0	0	#3	0	0	#2	0	0	#2	0	0	#3	0	0	#2	0	0	#2	0	0
#5	1	0	#31	1	0	#16	1	0	#53	0	0	#13	0	0	#3	0	0	#3	0	0	#4	0	0	#3	0	0	#3	0	0
#9	1	0	#36	1	0	#24	1	0	#62	0	0	#21	0	0	#4	0	0	#4	0	0	#5	0	0	#4	0	0	#4	0	0
#18	1	0	#60	1	0	#27	1	0	#73	0	0	#22	0	0	#5	0	0	#5	0	0	#6	0	0	#5	0	0	#5	0	0
#22	1	0	#66	1	0	#28	1	0	#78	0	0	#24	0	0	#6	0	0	#6	0	0	#7	0	0	#6	0	0	#6	0	0
#23	1	0	#85	1	0	#33	1	0	#82	0	0	#33	0	0	#7	0	0	#7	0	0	#8	0	0	#7	0	0	#7	0	0
#28	1	0	#96	1	0	#40	1	0	#84	0	0	#44	0	0	#8	0	0	#8	0	0	#9	0	0	#8	0	0	#8	0	0
#29	1	0	#2	2	0	#41	1	0	#85	0	0	#45	0	0	#9	0	0	#10	0	0	#10	0	0	#9	0	0	#9	0	0
#39	1	0	#16	2	0	#47	1	0	#93	0	0	#49	0	0	#10	0	0	#11	0	0	#11	0	0	#10	0	0	#10	0	0
#40	1	0	#28	2	0	#51	1	0	#2	1	0	#53	0	0	#11	0	0	#12	0	0	#12	0	0	#11	0	0	#11	0	0
#59	1	0	#29	2	0	#55	1	0	#10	1	0	#55	0	0	#13	0	0	#14	0	0	#13	0	0	#12	0	0	#12	0	0
#64	1	0	#32	2	0	#63	1	0	#12	1	0	#56	0	0	#14	0	0	#15	0	0	#14	0	0	#13	0	0	#13	0	0
#78	1	0	#35	2	0	#64	1	0	#19	1	0	#65	0	0	#15	0	0	#16	0	0	#15	0	0	#14	0	0	#14	0	0
#34	2	0	#40	2	0	#76	1	0	#21	1	0	#71	0	0	#16	0	0	#17	0	0	#16	0	0	#15	0	0	#15	0	0
#42	2	0	#46	2	0	#77	1	0	#22	1	0	#72	0	0	#17	0	0	#19	0	0	#17	0	0	#16	0	0	#16	0	0
#46	2	0	#50	2	0	#81	1	0	#23	1	0	#76	0	0	#18	0	0	#20	0	0	#18	0	0	#17	0	0	#17	0	0
#48	2	0	#53	2	0	#18	2	0	#28	1	0	#77	0	0	#19	0	0	#22	0	0	#19	0	0	#18	0	0	#18	0	0
#53	2	0	#61	2	0	#26	2	0	#29	1	0	#81	0	0	#20	0	0	#23	0	0	#20	0	0	#19	0	0	#19	0	0
#69	2	0	#62	2	0	#43	2	0	#30	1	0	#82	0	0	#21	0	0	#25	0	0	#21	0	0	#20	0	0	#20	0	0
#73	2	0	#64	2	0	#45	2	0	#37	1	0	#88	0	0	#22	0	0	#27	0	0	#22	0	0	#21	0	0	#21	0	0
#77	2	0	#69	2	0	#46	2	0	#40	1	0	#4	1	0	#23	0	0	#28	0	0	#24	0	0	#22	0	0	#22	0	0
#88	2	0	#72	2	0	#50	2	0	#48	1	0	#12	1	0	#24	0	0	#30	0	0	#25	0	0	#23	0	0	#23	0	0
#1	1	1	#75	2	0	#58	2	0	#50	1	0	#14	1	0	#25	0	0	#31	0	0	#26	0	0	#24	0	0	#24	0	0
#2	1	1	#76	2	0	#68	2	0	#52	1	0	#15	1	0	#26	0	0	#32	0	0	#27	0	0	#25	0	0	#25	0	0
#3	1	1	#84	2	0	#89	2	0	#54	1	0	#23	1	0	#27	0	0	#33	0	0	#28	0	0	#26	0	0	#26	0	0
#4	1	1	#92	2	0	#94	2	0	#55	1	0	#26	1	0	#28	0	0	#35	0	0	#29	0	0	#27	0	0	#27	0	0
#6	1	1	#100	2	0	#95	2	0	#59	1	0	#31	1	0	#29	0	0	#36	0	0	#30	0	0	#28	0	0	#28	0	0
#7	1	1	#101	2	0	#97	2	0	#60	1	0	#34	1	0	#30	0	0	#37	0	0	#31	0	0	#29	0	0	#29	0	0
#8	1	1	#9	3	0	#100	2	0	#61	1	0	#39	1	0	#31	0	0	#38	0	0	#32	0	0	#30	0	0	#30	0	0
#10	1	1	#10	3	0	#21	3	0	#63	1	0	#43	1	0	#32	0	0	#39	0	0	#33	0	0	#31	0	0	#31	0	0
#11	1	1	#15	3	0	#23	3	0	#64	1	0	#52	1	0	#33	0	0	#40	0	0	#34	0	0	#32	0	0	#32	0	0
#13	1	1	#48	3	0	#38	3	0	#67	1	0	#59	1	0	#34	0	0	#41	0	0	#35	0	0	#33	0	0	#33	0	0
#14	1	1	#49	3	0	#75	3	0	#68	1	0	#60	1	0	#35	0	0	#42	0	0	#36	0	0	#34	0	0	#34	0	0
#15	1	1	#52	3	0	#82	3	0	#70	1	0	#61	1	0	#36	0	0	#43	0	0	#38	0	0	#35	0	0	#35	0	0
#16	1	1	#65	3	0	#83	3	0	#77	1	0	#80	1	0	#37	0	0	#45	0	0	#39	0	0	#36	0	0	#36	0	0
#17	1	1	#67	3	0	#85	3	0	#83	1	0	#83	1	0	#38	0	0	#46	0	0	#40	0	0	#37	0	0	#37	0	0
#19	1	1	#99	3	0	#91	4	0	#88	1	0	#84	1	0	#39	0	0	#47	0	0	#41	0	0	#38	0	0	#38	0	0
#20	1	1	#1	1	1	#1	1	1	#91	1	0	#92	1	0	#40	0	0	#48	0	0	#42	0	0	#39	0	0	#39	0	0
#21	1	1	#7	1	1	#3	1	1	#97	1	0	#94	1	0	#41	0	0	#49	0	0	#44	0	0	#40	0	0	#40	0	0
#24	1	1	#8	1	1	#4	1	1	#100	1	0	#96	1	0	#42	0	0	#50	0	0	#45	0	0	#41	0	0	#41	0	0
#25	1	1	#19	1	1	#13	1	1	#20	2	0	#2	2	0	#43	0	0	#51	0	0	#46	0	0	#43	0	0	#42	0	0
#26	1	1	#25	1	1	#15	1	1	#32	2	0	#11	2	0	#45	0	0	#52	0	0	#47	0	0	#44	0	0	#43	0	0
#27	1	1	#26	1	1	#29	1	1	#43	2	0	#16	2	0	#46	0	0	#53	0	0	#51	0	0	#45	0	0	#44	0	0
#30	1	1	#27	1	1	#31	1	1	#46	2	0	#25	2	0	#47	0	0	#54	0	0	#53	0	0	#46	0	0	#45	0	0
#32	1	1	#30	1	1	#32	1	1	#51	2	0	#27	2	0	#48	0	0	#55	0	0	#54	0	0	#47	0	0	#46	0	0
#33	1	1	#33	1	1	#34	1	1	#56	2	0	#32	2	0	#49	0	0	#56	0	0	#55	0	0	#48	0	0	#47	0	0
#35	1	1	#37	1	1	#37	1	1	#65	2	0	#37	2	0	#50	0	0	#57	0	0	#56	0	0	#49	0	0	#48	0	0
#36	1	1	#38	1	1	#39	1	1	#74	2	0	#40	2	0	#51	0	0	#58	0	0	#57	0	0	#50	0	0	#49	0	0
#37	1	1	#39	1	1	#48	1	1	#80	2	0	#42	2	0	#52	0	0	#59	0	0	#58	0	0	#51	0	0	#50	0	0
#38	1	1	#41	1	1	#52	1	1	#92	2	0	#46	2	0	#53	0	0	#60	0	0	#60	0	0	#52	0	0	#51	0	0
#41	1	1	#45	1	1	#56	1	1	#11	3	0	#64	2	0	#54	0	0	#61	0	0	#61	0	0	#53	0	0
#43	1	1	#51	1	1	#62	1	1	#42	3	0	#67	2	0	#55	0	0	#62	0	0	#62	0	0	#54	0	0
#44	1	1	#54	1	1	#72	1	1	#16	4	0	#73	2	0	#56	0	0	#64	0	0	#64	0	0	#55	0	0
#45	1	1	#56	1	1	#74	1	1	#17	4	0	#74	2	0	#57	0	0	#65	0	0	#65	0	0	#56	0	0
#47	1	1	#71	1	1	#80	1	1	#15	1	1	#79	2	0	#58	0	0	#66	0	0	#66	0	0	#57	0	0
#49	1	1	#79	1	1	#84	1	1	#18	1	1	#85	2	0	#59	0	0	#67	0	0	#68	0	0	#58	0	0
#50	1	1	#83	1	1	#87	1	1	#33	1	1	#86	2	0	#60	0	0	#68	0	0	#69	0	0	#59	0	0
#51	1	1	#86	1	1	#92	1	1	#36	1	1	#89	2	0	#61	0	0	#69	0	0	#70	0	0	#60	0	0
#52	1	1	#88	1	1	#5	2	1	#4	2	1	#90	2	0	#62	0	0	#70	0	0	#71	0	0	#61	0	0
#54	1	1	#89	1	1	#9	2	1	#5	2	1	#91	2	0	#63	0	0	#73	0	0	#72	0	0	#62	0	0
#55	1	1	#90	1	1	#11	2	1	#14	2	1	#95	2	0	#64	0	0	#74	0	0	#73	0	0	#63	0	0
#58	1	1	#95	1	1	#12	2	1	#26	2	1	#5	3	0	#67	0	0	#75	0	0	#74	0	0	#64	0	0
#60	1	1	#97	1	1	#17	2	1	#27	2	1	#6	3	0	#69	0	0	#76	0	0	#75	0	0	#65	0	0
#61	1	1	#98	1	1	#19	2	1	#38	2	1	#47	3	0	#70	0	0	#77	0	0	#76	0	0	#66	0	0
#62	1	1	#102	1	1	#20	2	1	#41	2	1	#54	3	0	#71	0	0	#78	0	0	#78	0	0	#67	0	0
#63	1	1	#3	2	1	#22	2	1	#45	2	1	#70	3	0	#72	0	0	#79	0	0	#79	0	0	#68	0	0
#65	1	1	#11	2	1	#25	2	1	#69	2	1	#41	1	1	#73	0	0	#80	0	0	#80	0	0	#69	0	0
#66	1	1	#14	2	1	#44	2	1	#89	2	1	#51	1	1	#74	0	0	#81	0	0	#81	0	0	#70	0	0
#67	1	1	#17	2	1	#49	2	1	#98	2	1	#66	1	1	#75	0	0	#82	0	0	#82	0	0	#71	0	0
#68	1	1	#23	2	1	#79	2	1	#6	3	1	#98	1	1	#76	0	0	#83	0	0	#83	0	0	#72	0	0
#70	1	1	#42	2	1	#88	2	1	#39	3	1	#10	2	1	#77	0	0	#84	0	0	#84	0	0	#73	0	0
#71	1	1	#43	2	1	#98	2	1	#44	3	1	#57	2	1	#79	0	0	#86	0	0	#85	0	0	#74	0	0
#72	1	1	#44	2	1	#101	2	1	#86	3	1	#58	2	1	#80	0	0	#88	0	0	#87	0	0	#75	0	0
#74	1	1	#57	2	1	#7	3	1	#75	4	1	#69	2	1	#81	0	0	#89	0	0	#88	0	0	#76	0	0
#75	1	1	#63	2	1	#14	3	1	#87	4	1	#93	2	1	#82	0	0	#90	0	0	#89	0	0	#77	0	0
#76	1	1	#73	2	1	#53	3	1	#9	5	1	#7	3	1	#83	0	0	#91	0	0	#90	0	0	#78	0	0
#79	1	1	#77	2	1	#54	3	1	#31	2	2	#18	3	1	#84	0	0	#92	0	0	#91	0	0	#79	0	0
#80	1	1	#80	2	1	#59	3	1	#35	2	2	#50	3	1	#85	0	0	#93	0	0	#92	0	0	#80	0	0
#81	1	1	#82	2	1	#67	3	1	#47	2	2	#19	2	2	#86	0	0	#94	0	0	#93	0	0	#81	0	0
#82	1	1	#87	2	1	#78	3	1	#94	2	2	#63	2	2	#88	0	0	#95	0	0	#95	0	0	#82	0	0
#83	1	1	#91	2	1	#86	3	1	#3	3	2	#8	3	2	#89	0	0	#96	0	0	#96	0	0	#83	0	0
#84	1	1	#93	2	1	#90	3	1	#24	3	2	#17	3	2	#90	0	0	#97	0	0	#97	0	0	#84	0	0
#86	1	1	#24	3	1	#99	3	1	#71	3	2	#28	3	2	#92	0	0	#98	0	0	#98	0	0	#85	0	0
#87	1	1	#47	3	1	#8	2	2	#95	3	2	#29	3	2	#93	0	0	#100	0	0	#99	0	0	#86	0	0
#91	1	1	#55	3	1	#10	2	2	#99	3	2	#48	3	2	#94	0	0	#9	1	0	#100	0	0	#87	0	0
#92	1	1	#58	3	1	#36	2	2	#8	3	3	#9	4	2	#95	0	0	#13	1	0	#1	1	0	#88	0	0
#93	1	1	#70	3	1	#42	2	2	#13	3	3	#38	6	2	#96	0	0	#18	1	0	#23	1	0	#89	0	0
#94	1	1	#74	3	1	#66	2	2	#81	3	3	#36	4	4	#97	0	0	#21	1	0	#37	1	0	#90	0	0
#95	1	1	#12	2	2	#70	2	2	#96	3	3	#62	4	4	#98	0	0	#24	1	0	#43	1	0	#91	0	0
#96	1	1	#13	2	2	#93	2	2	#7			#35	5	5	#99	0	0	#26	1	0	#48	1	0	#92	0	0
#97	1	1	#18	2	2	#30	3	2	#25			#87	5	5	#100	0	0	#29	1	0	#49	1	0	#93	0	0
#98	1	1	#20	2	2	#61	3	2	#34			#20			#12	1	0	#34	1	0	#50	1	0	#94	0	0
#99	1	1	#21	2	2	#69	3	2	#57			#30			#44	1	0	#44	1	0	#52	1	0	#96	0	0
#100	1	1	#22	2	2	#73	3	2	#58			#68			#65	1	0	#63	1	0	#59	1	0	#97	0	0
#56	2	1	#59	2	2	#71	4	2	#66			#75			#66	1	0	#71	1	0	#63	1	0	#98	0	0
#85	2	1	#68	2	2	#60	3	3	#72			#78			#68	1	0	#72	1	0	#67	1	0	#99	0	0
#89	2	1	#78	2	2	#6			#76			#97			#78	1	0	#85	1	0	#77	1	0	#100	0	0
#31			#94	2	2	#57			#79			#99			#87	1	0	#87	1	0	#86	1	0	#42	1	0
#90			#103	2	2	#65			#90			#100			#91	1	0	#99	1	0	#94	1	0	#95	1	0
			#4			#96
			#5
			#6
250	0	23	250	0	38	250	0	38	250	0	55	250	0	67	250	0	100	250	0	100	250	0	100	250	0	100	250	0	51
150	1	72	180	1	28	200	1	21	250	1	4	400	1	5	150	1	0	180	1	0	200	1	0	250	1	0	400	1	0
-	1+	3	-	1+	34	-	1+	38	-	1+	31	-	1+	21	+	1+	0	+	1+	0	+	1+	0	+	1+	0	+	1+	0
	n	98		n	100		n	97		n	90		n	92		n	100		n	100		n	100	n	100		n	51
	#Total Tissues	98	100	97	90	92	100	100	100	100	51
	Micropattern Size (mm2)	0.018	0.025	0.031	0.049	400	150	180	200	250	400
	ROCK (+/-)	-	-	-	-	-	+	+	+	+	+
	%Tissues w/ 0 Rosettes	23.4694	38	39.1753	61.1111	72.8261	100	100	100	100	100
	%Tissues w/ 1 Rosette	73.4694	28	21.6495	4.44444	5.43478	0	0	0	0	0
	%Tissues w/ 1+ Rosette	3.06122	34	39.1753	34.4444	22.8261	0	0	0	0	0

## Sheet: Figure 5-S1
Count_Nuclei	FileName_Nuclei	Max Nuclei		n	ROCK (+/-)	Size (µm)	Forebrain/Spinal Cord	Mean Nuclei	SD	Surface Area (µm2)	Surface Area (cm2)	Mean Cell Density (Cells/cm2)	StDEV Cell Density (Cells/cm2)
5	150 D5xy001z1.tif	82		100	-	150	Forebrain	77.2425	17.7928	0.018	0.00018	429125	98848.9
50	150 D5xy001z2.tif	82							78.5382
82	150 D5xy001z3.tif	82							153.009
79	150 D5xy001z4.tif	79							151.829
46	150 D5xy001z5.tif	50							193.762
33	150 D5xy001z6.tif	50							243.504
18	150 D5xy001z7.tif	50							295.823
7	150 D5xy002z1.tif	50		103	+	150	Forebrain	78.5382	14.5641	0.018	0.00018	436323	80911.4
31	150 D5xy002z2.tif	50							104.115
50	150 D5xy002z3.tif	50							101.611
47	150 D5xy002z4.tif	83							171.515
37	150 D5xy002z5.tif	83							154.486
23	150 D5xy002z6.tif	83							205.341
17	150 D5xy002z7.tif	83							207.405
0	150 D5xy003z1.tif	83		100	-	180	Forebrain	153.009	19.1662	0.025	0.00025	612035	76665
42	150 D5xy003z2.tif	83							368.954
83	150 D5xy003z3.tif	83
77	150 D5xy003z4.tif	77
44	150 D5xy003z5.tif	72
27	150 D5xy003z6.tif	72
15	150 D5xy003z7.tif	72
7	150 D5xy004z1.tif	72		100	+	180	Forebrain	151.829	30.6633	0.025	0.00025	607314	122653
42	150 D5xy004z2.tif	72
70	150 D5xy004z3.tif	72
72	150 D5xy004z4.tif	87
50	150 D5xy004z5.tif	87
33	150 D5xy004z6.tif	87
22	150 D5xy004z7.tif	87
2	150 D5xy005z1.tif	87		100	-	200	Forebrain	197.962	26.9799	0.031	0.00031	638586	87031.9
45	150 D5xy005z2.tif	87
87	150 D5xy005z3.tif	87
80	150 D5xy005z4.tif	80
54	150 D5xy005z5.tif	60
30	150 D5xy005z6.tif	60
19	150 D5xy005z7.tif	60
4	150 D5xy006z1.tif	60		100	+	200	Forebrain	243.504	13.7417	0.031	0.00031	785498	44327.9
41	150 D5xy006z2.tif	60
60	150 D5xy006z3.tif	60
54	150 D5xy006z4.tif	75
37	150 D5xy006z5.tif	76
21	150 D5xy006z6.tif	76
14	150 D5xy006z7.tif	76
3	150 D5xy007z1.tif	76		100	-	250	Forebrain	298.056	53.6065	0.049	0.00049	608278	109401
38	150 D5xy007z2.tif	76
75	150 D5xy007z3.tif	76
76	150 D5xy007z4.tif	96
49	150 D5xy007z5.tif	96
20	150 D5xy007z6.tif	96
15	150 D5xy007z7.tif	96
0	150 D5xy008z1.tif	96		100	+	250	Forebrain	394.115	18.789	0.049	0.00049	804317	38344.9
41	150 D5xy008z2.tif	96
96	150 D5xy008z3.tif	96
65	150 D5xy008z4.tif	65
36	150 D5xy008z5.tif	60
20	150 D5xy008z6.tif	60
7	150 D5xy008z7.tif	60
6	150 D5xy009z1.tif	60		100	-	150	Spinal Cord	104.115	20.8927	0.018	0.00018	578418	116071
42	150 D5xy009z2.tif	60
60	150 D5xy009z3.tif	60
53	150 D5xy009z4.tif	79
31	150 D5xy009z5.tif	79
18	150 D5xy009z6.tif	79
11	150 D5xy009z7.tif	79
3	150 D5xy010z1.tif	79		103	+	150	Spinal Cord	101.611	21.3294	0.018	0.00018	564505	118497
45	150 D5xy010z2.tif	79
79	150 D5xy010z3.tif	79
70	150 D5xy010z4.tif	75
45	150 D5xy010z5.tif	75
28	150 D5xy010z6.tif	75
15	150 D5xy010z7.tif	75
1	150 D5xy011z1.tif	75		103	-	180	Spinal Cord	171.515	49.9111	0.025	0.00025	686059	199645
38	150 D5xy011z2.tif	75
75	150 D5xy011z3.tif	75
63	150 D5xy011z4.tif	94
39	150 D5xy011z5.tif	102
18	150 D5xy011z6.tif	102
14	150 D5xy011z7.tif	102
2	150 D5xy012z1.tif	102		100	+	180	Spinal Cord	154.486	26.639	0.025	0.00025	617942	106556
39	150 D5xy012z2.tif	102
94	150 D5xy012z3.tif	102
102	150 D5xy012z4.tif	102
69	150 D5xy012z5.tif	71
40	150 D5xy012z6.tif	71
25	150 D5xy012z7.tif	71
2	150 D5xy013z1.tif	71		100	-	200	Spinal Cord	205.934	27.9414	0.031	0.00031	664302	90133.6
40	150 D5xy013z2.tif	71
66	150 D5xy013z3.tif	71
71	150 D5xy013z4.tif	86
46	150 D5xy013z5.tif	86
24	150 D5xy013z6.tif	86
15	150 D5xy013z7.tif	86
6	150 D5xy014z1.tif	86		100	+	200	Spinal Cord	210.557	30.9613	0.031	0.00031	679217	99875.1
48	150 D5xy014z2.tif	86
86	150 D5xy014z3.tif	86
68	150 D5xy014z4.tif	68
47	150 D5xy014z5.tif	50
25	150 D5xy014z6.tif	50
19	150 D5xy014z7.tif	50
4	150 D5xy015z1.tif	50		100	-	250	Spinal Cord	308.382	59.9303	0.049	0.00049	629352	122307
32	150 D5xy015z2.tif	50
50	150 D5xy015z3.tif	50
38	150 D5xy015z4.tif	86
31	150 D5xy015z5.tif	86
25	150 D5xy015z6.tif	86
21	150 D5xy015z7.tif	86
5	150 D5xy016z1.tif	86		100	+	250	Spinal Cord	368.954	47.6664	0.049	0.00049	752967	97278.4
36	150 D5xy016z2.tif	86
86	150 D5xy016z3.tif	86
78	150 D5xy016z4.tif	78
49	150 D5xy016z5.tif	49
28	150 D5xy016z6.tif	28
12	150 D5xy016z7.tif	12
0	150 D5xy017z1.tif	0
0	150 D5xy017z2.tif	6
0	150 D5xy017z3.tif	47
0	150 D5xy017z4.tif	80
0	150 D5xy017z5.tif	80
0	150 D5xy017z6.tif	80
0	150 D5xy017z7.tif	80
6	150 D5xy018z1.tif	80
47	150 D5xy018z2.tif	80
80	150 D5xy018z3.tif	80
69	150 D5xy018z4.tif	73
45	150 D5xy018z5.tif	76
25	150 D5xy018z6.tif	76
14	150 D5xy018z7.tif	76
1	150 D5xy019z1.tif	76
35	150 D5xy019z2.tif	76
73	150 D5xy019z3.tif	76
76	150 D5xy019z4.tif	79
55	150 D5xy019z5.tif	96
36	150 D5xy019z6.tif	96
21	150 D5xy019z7.tif	96
3	150 D5xy020z1.tif	96
40	150 D5xy020z2.tif	96
79	150 D5xy020z3.tif	96
96	150 D5xy020z4.tif	96
67	150 D5xy020z5.tif	81
42	150 D5xy020z6.tif	81
22	150 D5xy020z7.tif	81
2	150 D5xy021z1.tif	81
33	150 D5xy021z2.tif	81
81	150 D5xy021z3.tif	81
78	150 D5xy021z4.tif	79
51	150 D5xy021z5.tif	79
29	150 D5xy021z6.tif	79
14	150 D5xy021z7.tif	79
3	150 D5xy022z1.tif	79
43	150 D5xy022z2.tif	79
79	150 D5xy022z3.tif	79
71	150 D5xy022z4.tif	113
45	150 D5xy022z5.tif	113
23	150 D5xy022z6.tif	113
13	150 D5xy022z7.tif	113
1	150 D5xy023z1.tif	113
42	150 D5xy023z2.tif	113
113	150 D5xy023z3.tif	113
113	150 D5xy023z4.tif	113
70	150 D5xy023z5.tif	97
37	150 D5xy023z6.tif	97
21	150 D5xy023z7.tif	97
0	150 D5xy024z1.tif	97
35	150 D5xy024z2.tif	97
97	150 D5xy024z3.tif	97
86	150 D5xy024z4.tif	86
55	150 D5xy024z5.tif	55
29	150 D5xy024z6.tif	29
14	150 D5xy024z7.tif	14
25	150 D5xy027z1.tif	71
57	150 D5xy027z2.tif	71
71	150 D5xy027z3.tif	71
67	150 D5xy027z4.tif	67
48	150 D5xy027z5.tif	52
28	150 D5xy027z6.tif	52
21	150 D5xy027z7.tif	52
7	150 D5xy028z1.tif	52
30	150 D5xy028z2.tif	52
52	150 D5xy028z3.tif	52
49	150 D5xy028z4.tif	77
33	150 D5xy028z5.tif	77
23	150 D5xy028z6.tif	77
8	150 D5xy028z7.tif	77
2	150 D5xy029z1.tif	77
46	150 D5xy029z2.tif	77
77	150 D5xy029z3.tif	77
70	150 D5xy029z4.tif	70
50	150 D5xy029z5.tif	64
36	150 D5xy029z6.tif	64
19	150 D5xy029z7.tif	64
8	150 D5xy030z1.tif	64
40	150 D5xy030z2.tif	64
64	150 D5xy030z3.tif	64
54	150 D5xy030z4.tif	79
37	150 D5xy030z5.tif	79
22	150 D5xy030z6.tif	79
13	150 D5xy030z7.tif	79
7	150 D5xy031z1.tif	79
36	150 D5xy031z2.tif	79
79	150 D5xy031z3.tif	79
76	150 D5xy031z4.tif	82
51	150 D5xy031z5.tif	82
40	150 D5xy031z6.tif	82
21	150 D5xy031z7.tif	82
3	150 D5xy032z1.tif	82
47	150 D5xy032z2.tif	82
82	150 D5xy032z3.tif	82
68	150 D5xy032z4.tif	68
32	150 D5xy032z5.tif	32
14	150 D5xy032z6.tif	14
8	150 D5xy032z7.tif	8
0	150 D5xy035z1.tif	0
0	150 D5xy035z2.tif	4
0	150 D5xy035z3.tif	40
0	150 D5xy035z4.tif	59
0	150 D5xy035z5.tif	65
0	150 D5xy035z6.tif	65
0	150 D5xy035z7.tif	65
4	150 D5xy036z1.tif	65
40	150 D5xy036z2.tif	65
59	150 D5xy036z3.tif	65
65	150 D5xy036z4.tif	102
56	150 D5xy036z5.tif	102
38	150 D5xy036z6.tif	102
22	150 D5xy036z7.tif	102
3	150 D5xy037z1.tif	102
46	150 D5xy037z2.tif	102
102	150 D5xy037z3.tif	102
85	150 D5xy037z4.tif	85
60	150 D5xy037z5.tif	69
44	150 D5xy037z6.tif	69
22	150 D5xy037z7.tif	69
4	150 D5xy038z1.tif	69
34	150 D5xy038z2.tif	69
65	150 D5xy038z3.tif	69
69	150 D5xy038z4.tif	95
42	150 D5xy038z5.tif	95
26	150 D5xy038z6.tif	95
17	150 D5xy038z7.tif	95
0	150 D5xy039z1.tif	95
41	150 D5xy039z2.tif	95
95	150 D5xy039z3.tif	95
90	150 D5xy039z4.tif	102
56	150 D5xy039z5.tif	102
24	150 D5xy039z6.tif	102
21	150 D5xy039z7.tif	102
1	150 D5xy040z1.tif	102
50	150 D5xy040z2.tif	102
102	150 D5xy040z3.tif	102
80	150 D5xy040z4.tif	101
57	150 D5xy040z5.tif	107
37	150 D5xy040z6.tif	107
15	150 D5xy040z7.tif	107
1	150 D5xy041z1.tif	107
54	150 D5xy041z2.tif	107
101	150 D5xy041z3.tif	107
107	150 D5xy041z4.tif	107
60	150 D5xy041z5.tif	60
27	150 D5xy041z6.tif	27
14	150 D5xy041z7.tif	14
0	150 D5xy044z1.tif	0
0	150 D5xy044z2.tif	5
0	150 D5xy044z3.tif	37
0	150 D5xy044z4.tif	73
0	150 D5xy044z5.tif	73
0	150 D5xy044z6.tif	73
0	150 D5xy044z7.tif	73
5	150 D5xy045z1.tif	73
37	150 D5xy045z2.tif	73
73	150 D5xy045z3.tif	73
70	150 D5xy045z4.tif	83
51	150 D5xy045z5.tif	94
24	150 D5xy045z6.tif	94
17	150 D5xy045z7.tif	94
0	150 D5xy046z1.tif	94
38	150 D5xy046z2.tif	94
83	150 D5xy046z3.tif	94
94	150 D5xy046z4.tif	94
63	150 D5xy046z5.tif	69
35	150 D5xy046z6.tif	69
19	150 D5xy046z7.tif	69
5	150 D5xy047z1.tif	69
38	150 D5xy047z2.tif	69
69	150 D5xy047z3.tif	69
64	150 D5xy047z4.tif	70
34	150 D5xy047z5.tif	82
21	150 D5xy047z6.tif	82
7	150 D5xy047z7.tif	82
3	150 D5xy048z1.tif	82
33	150 D5xy048z2.tif	82
70	150 D5xy048z3.tif	82
82	150 D5xy048z4.tif	82
62	150 D5xy048z5.tif	71
54	150 D5xy048z6.tif	71
44	150 D5xy048z7.tif	71
3	150 D5xy049z1.tif	71
47	150 D5xy049z2.tif	71
71	150 D5xy049z3.tif	71
53	150 D5xy049z4.tif	76
37	150 D5xy049z5.tif	76
15	150 D5xy049z6.tif	76
9	150 D5xy049z7.tif	76
2	150 D5xy050z1.tif	76
46	150 D5xy050z2.tif	76
76	150 D5xy050z3.tif	76
61	150 D5xy050z4.tif	68
39	150 D5xy050z5.tif	68
25	150 D5xy050z6.tif	68
16	150 D5xy050z7.tif	68
3	150 D5xy051z1.tif	68
46	150 D5xy051z2.tif	68
68	150 D5xy051z3.tif	68
67	150 D5xy051z4.tif	75
46	150 D5xy051z5.tif	75
29	150 D5xy051z6.tif	75
17	150 D5xy051z7.tif	75
8	150 D5xy052z1.tif	75
51	150 D5xy052z2.tif	75
75	150 D5xy052z3.tif	75
54	150 D5xy052z4.tif	54
32	150 D5xy052z5.tif	32
16	150 D5xy052z6.tif	16
11	150 D5xy052z7.tif	11
4	150 D5xy055z1.tif	68
41	150 D5xy055z2.tif	68
63	150 D5xy055z3.tif	68
68	150 D5xy055z4.tif	80
40	150 D5xy055z5.tif	80
21	150 D5xy055z6.tif	80
11	150 D5xy055z7.tif	80
6	150 D5xy056z1.tif	80
48	150 D5xy056z2.tif	80
80	150 D5xy056z3.tif	80
73	150 D5xy056z4.tif	75
43	150 D5xy056z5.tif	75
22	150 D5xy056z6.tif	75
13	150 D5xy056z7.tif	75
41	150 D5xy057z1.tif	75
69	150 D5xy057z2.tif	75
75	150 D5xy057z3.tif	75
59	150 D5xy057z4.tif	80
37	150 D5xy057z5.tif	80
35	150 D5xy057z6.tif	80
30	150 D5xy057z7.tif	80
3	150 D5xy058z1.tif	80
44	150 D5xy058z2.tif	80
80	150 D5xy058z3.tif	80
71	150 D5xy058z4.tif	80
52	150 D5xy058z5.tif	80
31	150 D5xy058z6.tif	80
19	150 D5xy058z7.tif	80
2	150 D5xy059z1.tif	80
39	150 D5xy059z2.tif	80
80	150 D5xy059z3.tif	80
66	150 D5xy059z4.tif	78
38	150 D5xy059z5.tif	80
34	150 D5xy059z6.tif	80
27	150 D5xy059z7.tif	80
4	150 D5xy060z1.tif	80
43	150 D5xy060z2.tif	80
78	150 D5xy060z3.tif	80
80	150 D5xy060z4.tif	80
50	150 D5xy060z5.tif	81
32	150 D5xy060z6.tif	81
13	150 D5xy060z7.tif	81
3	150 D5xy061z1.tif	81
38	150 D5xy061z2.tif	81
71	150 D5xy061z3.tif	81
81	150 D5xy061z4.tif	95
64	150 D5xy061z5.tif	95
48	150 D5xy061z6.tif	95
31	150 D5xy061z7.tif	95
3	150 D5xy062z1.tif	95
52	150 D5xy062z2.tif	95
95	150 D5xy062z3.tif	95
95	150 D5xy062z4.tif	95
60	150 D5xy062z5.tif	60
32	150 D5xy062z6.tif	32
14	150 D5xy062z7.tif	14
11	150 D5xy064z1.tif	83
51	150 D5xy064z2.tif	83
80	150 D5xy064z3.tif	83
83	150 D5xy064z4.tif	83
59	150 D5xy064z5.tif	83
44	150 D5xy064z6.tif	83
26	150 D5xy064z7.tif	83
5	150 D5xy065z1.tif	83
53	150 D5xy065z2.tif	83
79	150 D5xy065z3.tif	83
83	150 D5xy065z4.tif	94
56	150 D5xy065z5.tif	94
30	150 D5xy065z6.tif	94
17	150 D5xy065z7.tif	94
2	150 D5xy066z1.tif	94
46	150 D5xy066z2.tif	94
94	150 D5xy066z3.tif	94
92	150 D5xy066z4.tif	92
56	150 D5xy066z5.tif	94
32	150 D5xy066z6.tif	94
19	150 D5xy066z7.tif	94
4	150 D5xy067z1.tif	94
43	150 D5xy067z2.tif	94
82	150 D5xy067z3.tif	94
94	150 D5xy067z4.tif	94
61	150 D5xy067z5.tif	70
37	150 D5xy067z6.tif	70
16	150 D5xy067z7.tif	70
1	150 D5xy068z1.tif	70
37	150 D5xy068z2.tif	70
58	150 D5xy068z3.tif	70
70	150 D5xy068z4.tif	77
55	150 D5xy068z5.tif	80
36	150 D5xy068z6.tif	80
23	150 D5xy068z7.tif	80
4	150 D5xy069z1.tif	80
37	150 D5xy069z2.tif	80
77	150 D5xy069z3.tif	80
80	150 D5xy069z4.tif	80
60	150 D5xy069z5.tif	65
40	150 D5xy069z6.tif	65
22	150 D5xy069z7.tif	65
11	150 D5xy070z1.tif	65
50	150 D5xy070z2.tif	65
65	150 D5xy070z3.tif	65
65	150 D5xy070z4.tif	65
34	150 D5xy070z5.tif	64
17	150 D5xy070z6.tif	64
13	150 D5xy070z7.tif	64
5	150 D5xy071z1.tif	64
43	150 D5xy071z2.tif	64
64	150 D5xy071z3.tif	64
51	150 D5xy071z4.tif	91
42	150 D5xy071z5.tif	91
25	150 D5xy071z6.tif	91
14	150 D5xy071z7.tif	91
5	150 D5xy072z1.tif	91
57	150 D5xy072z2.tif	91
91	150 D5xy072z3.tif	91
84	150 D5xy072z4.tif	84
48	150 D5xy072z5.tif	68
27	150 D5xy072z6.tif	68
15	150 D5xy072z7.tif	68
8	150 D5xy073z1.tif	68
50	150 D5xy073z2.tif	68
68	150 D5xy073z3.tif	68
61	150 D5xy073z4.tif	98
36	150 D5xy073z5.tif	98
27	150 D5xy073z6.tif	98
19	150 D5xy073z7.tif	98
3	150 D5xy074z1.tif	98
49	150 D5xy074z2.tif	98
98	150 D5xy074z3.tif	98
98	150 D5xy074z4.tif	98
69	150 D5xy074z5.tif	78
29	150 D5xy074z6.tif	78
18	150 D5xy074z7.tif	78
5	150 D5xy075z1.tif	78
45	150 D5xy075z2.tif	78
78	150 D5xy075z3.tif	78
59	150 D5xy075z4.tif	77
37	150 D5xy075z5.tif	85
25	150 D5xy075z6.tif	85
13	150 D5xy075z7.tif	85
2	150 D5xy076z1.tif	85
37	150 D5xy076z2.tif	85
77	150 D5xy076z3.tif	85
85	150 D5xy076z4.tif	85
66	150 D5xy076z5.tif	69
41	150 D5xy076z6.tif	69
32	150 D5xy076z7.tif	69
4	150 D5xy077z1.tif	69
36	150 D5xy077z2.tif	69
69	150 D5xy077z3.tif	69
59	150 D5xy077z4.tif	59
34	150 D5xy077z5.tif	57
27	150 D5xy077z6.tif	57
20	150 D5xy077z7.tif	57
6	150 D5xy078z1.tif	57
39	150 D5xy078z2.tif	57
57	150 D5xy078z3.tif	57
57	150 D5xy078z4.tif	71
45	150 D5xy078z5.tif	73
25	150 D5xy078z6.tif	73
9	150 D5xy078z7.tif	73
5	150 D5xy079z1.tif	73
37	150 D5xy079z2.tif	73
71	150 D5xy079z3.tif	73
73	150 D5xy079z4.tif	87
50	150 D5xy079z5.tif	89
31	150 D5xy079z6.tif	89
25	150 D5xy079z7.tif	89
6	150 D5xy080z1.tif	89
45	150 D5xy080z2.tif	89
87	150 D5xy080z3.tif	89
89	150 D5xy080z4.tif	89
60	150 D5xy080z5.tif	72
37	150 D5xy080z6.tif	72
20	150 D5xy080z7.tif	72
4	150 D5xy081z1.tif	72
41	150 D5xy081z2.tif	72
72	150 D5xy081z3.tif	72
63	150 D5xy081z4.tif	63
58	150 D5xy081z5.tif	61
40	150 D5xy081z6.tif	61
25	150 D5xy081z7.tif	61
8	150 D5xy082z1.tif	61
41	150 D5xy082z2.tif	61
61	150 D5xy082z3.tif	61
57	150 D5xy082z4.tif	82
44	150 D5xy082z5.tif	83
27	150 D5xy082z6.tif	83
17	150 D5xy082z7.tif	83
9	150 D5xy083z1.tif	83
50	150 D5xy083z2.tif	83
82	150 D5xy083z3.tif	83
83	150 D5xy083z4.tif	83
57	150 D5xy083z5.tif	91
39	150 D5xy083z6.tif	91
17	150 D5xy083z7.tif	91
3	150 D5xy084z1.tif	91
42	150 D5xy084z2.tif	91
76	150 D5xy084z3.tif	91
91	150 D5xy084z4.tif	91
53	150 D5xy084z5.tif	76
40	150 D5xy084z6.tif	76
22	150 D5xy084z7.tif	76
5	150 D5xy085z1.tif	76
46	150 D5xy085z2.tif	76
64	150 D5xy085z3.tif	76
76	150 D5xy085z4.tif	84
48	150 D5xy085z5.tif	84
25	150 D5xy085z6.tif	84
15	150 D5xy085z7.tif	84
2	150 D5xy086z1.tif	84
39	150 D5xy086z2.tif	84
84	150 D5xy086z3.tif	84
79	150 D5xy086z4.tif	79
50	150 D5xy086z5.tif	93
32	150 D5xy086z6.tif	93
16	150 D5xy086z7.tif	93
1	150 D5xy087z1.tif	93
39	150 D5xy087z2.tif	93
76	150 D5xy087z3.tif	93
93	150 D5xy087z4.tif	93
77	150 D5xy087z5.tif	77
67	150 D5xy087z6.tif	67
44	150 D5xy087z7.tif	66
4	150 D5xy088z1.tif	66
44	150 D5xy088z2.tif	66
63	150 D5xy088z3.tif	66
66	150 D5xy088z4.tif	68
61	150 D5xy088z5.tif	90
47	150 D5xy088z6.tif	90
24	150 D5xy088z7.tif	90
0	150 D5xy089z1.tif	90
39	150 D5xy089z2.tif	90
68	150 D5xy089z3.tif	90
90	150 D5xy089z4.tif	90
54	150 D5xy089z5.tif	68
28	150 D5xy089z6.tif	68
14	150 D5xy089z7.tif	68
4	150 D5xy090z1.tif	68
38	150 D5xy090z2.tif	68
68	150 D5xy090z3.tif	68
54	150 D5xy090z4.tif	64
40	150 D5xy090z5.tif	64
26	150 D5xy090z6.tif	64
19	150 D5xy090z7.tif	64
4	150 D5xy091z1.tif	64
39	150 D5xy091z2.tif	64
64	150 D5xy091z3.tif	64
57	150 D5xy091z4.tif	57
35	150 D5xy091z5.tif	55
24	150 D5xy091z6.tif	55
15	150 D5xy091z7.tif	55
8	150 D5xy092z1.tif	55
34	150 D5xy092z2.tif	55
55	150 D5xy092z3.tif	55
55	150 D5xy092z4.tif	96
37	150 D5xy092z5.tif	107
17	150 D5xy092z6.tif	107
13	150 D5xy092z7.tif	107
2	150 D5xy093z1.tif	107
39	150 D5xy093z2.tif	107
96	150 D5xy093z3.tif	107
107	150 D5xy093z4.tif	107
70	150 D5xy093z5.tif	75
39	150 D5xy093z6.tif	75
25	150 D5xy093z7.tif	75
5	150 D5xy094z1.tif	75
50	150 D5xy094z2.tif	75
75	150 D5xy094z3.tif	75
74	150 D5xy094z4.tif	96
53	150 D5xy094z5.tif	96
28	150 D5xy094z6.tif	96
17	150 D5xy094z7.tif	96
9	150 D5xy095z1.tif	96
52	150 D5xy095z2.tif	96
96	150 D5xy095z3.tif	96
92	150 D5xy095z4.tif	92
59	150 D5xy095z5.tif	61
34	150 D5xy095z6.tif	61
25	150 D5xy095z7.tif	61
6	150 D5xy096z1.tif	61
31	150 D5xy096z2.tif	61
59	150 D5xy096z3.tif	61
61	150 D5xy096z4.tif	65
46	150 D5xy096z5.tif	65
24	150 D5xy096z6.tif	65
20	150 D5xy096z7.tif	65
4	150 D5xy097z1.tif	65
31	150 D5xy097z2.tif	65
65	150 D5xy097z3.tif	65
56	150 D5xy097z4.tif	93
49	150 D5xy097z5.tif	93
24	150 D5xy097z6.tif	93
18	150 D5xy097z7.tif	93
3	150 D5xy098z1.tif	93
39	150 D5xy098z2.tif	93
93	150 D5xy098z3.tif	93
87	150 D5xy098z4.tif	87
81	150 D5xy098z5.tif	85
58	150 D5xy098z6.tif	85
34	150 D5xy098z7.tif	85
4	150 D5xy099z1.tif	85
41	150 D5xy099z2.tif	85
80	150 D5xy099z3.tif	85
85	150 D5xy099z4.tif	85
57	150 D5xy099z5.tif	71
34	150 D5xy099z6.tif	71
23	150 D5xy099z7.tif	71
8	150 D5xy100z1.tif	71
48	150 D5xy100z2.tif	71
71	150 D5xy100z3.tif	71
71	150 D5xy100z4.tif	71
48	150 D5xy100z5.tif	72
33	150 D5xy100z6.tif	76
21	150 D5xy100z7.tif	76
4	150 D5-ROCK(40X)xy001z1.tif	76
36	150 D5-ROCK(40X)xy001z2.tif	76
68	150 D5-ROCK(40X)xy001z3.tif	76
72	150 D5-ROCK(40X)xy001z4.tif	76
76	150 D5-ROCK(40X)xy001z5.tif	87
4	150 D5-ROCK(40X)xy002z1.tif	90
52	150 D5-ROCK(40X)xy002z2.tif	90
75	150 D5-ROCK(40X)xy002z3.tif	90
87	150 D5-ROCK(40X)xy002z4.tif	90
90	150 D5-ROCK(40X)xy002z5.tif	95
3	150 D5-ROCK(40X)xy003z1.tif	95
47	150 D5-ROCK(40X)xy003z2.tif	95
82	150 D5-ROCK(40X)xy003z3.tif	95
95	150 D5-ROCK(40X)xy003z4.tif	100
89	150 D5-ROCK(40X)xy003z5.tif	100
5	150 D5-ROCK(40X)xy004z1.tif	100
57	150 D5-ROCK(40X)xy004z2.tif	100
100	150 D5-ROCK(40X)xy004z3.tif	100
99	150 D5-ROCK(40X)xy004z4.tif	99
92	150 D5-ROCK(40X)xy004z5.tif	95
3	150 D5-ROCK(40X)xy005z1.tif	95
34	150 D5-ROCK(40X)xy005z2.tif	95
88	150 D5-ROCK(40X)xy005z3.tif	95
95	150 D5-ROCK(40X)xy005z4.tif	95
92	150 D5-ROCK(40X)xy005z5.tif	92
4	150 D5-ROCK(40X)xy006z1.tif	87
43	150 D5-ROCK(40X)xy006z2.tif	87
78	150 D5-ROCK(40X)xy006z3.tif	87
82	150 D5-ROCK(40X)xy006z4.tif	87
87	150 D5-ROCK(40X)xy006z5.tif	87
2	150 D5-ROCK(40X)xy007z1.tif	78
31	150 D5-ROCK(40X)xy007z2.tif	78
75	150 D5-ROCK(40X)xy007z3.tif	78
71	150 D5-ROCK(40X)xy007z4.tif	78
78	150 D5-ROCK(40X)xy007z5.tif	80
1	150 D5-ROCK(40X)xy008z1.tif	87
11	150 D5-ROCK(40X)xy008z2.tif	87
56	150 D5-ROCK(40X)xy008z3.tif	87
80	150 D5-ROCK(40X)xy008z4.tif	87
87	150 D5-ROCK(40X)xy008z5.tif	99
1	150 D5-ROCK(40X)xy009z1.tif	99
14	150 D5-ROCK(40X)xy009z2.tif	99
70	150 D5-ROCK(40X)xy009z3.tif	99
99	150 D5-ROCK(40X)xy009z4.tif	99
94	150 D5-ROCK(40X)xy009z5.tif	94
1	150 D5-ROCK(40X)xy010z1.tif	88
40	150 D5-ROCK(40X)xy010z2.tif	88
87	150 D5-ROCK(40X)xy010z3.tif	88
88	150 D5-ROCK(40X)xy010z4.tif	88
83	150 D5-ROCK(40X)xy010z5.tif	83
2	150 D5-ROCK(40X)xy011z1.tif	81
40	150 D5-ROCK(40X)xy011z2.tif	81
75	150 D5-ROCK(40X)xy011z3.tif	81
79	150 D5-ROCK(40X)xy011z4.tif	89
81	150 D5-ROCK(40X)xy011z5.tif	89
1	150 D5-ROCK(40X)xy012z1.tif	89
44	150 D5-ROCK(40X)xy012z2.tif	89
89	150 D5-ROCK(40X)xy012z3.tif	89
84	150 D5-ROCK(40X)xy012z4.tif	84
82	150 D5-ROCK(40X)xy012z5.tif	82
2	150 D5-ROCK(40X)xy013z1.tif	67
20	150 D5-ROCK(40X)xy013z2.tif	67
42	150 D5-ROCK(40X)xy013z3.tif	67
67	150 D5-ROCK(40X)xy013z4.tif	67
58	150 D5-ROCK(40X)xy013z5.tif	63
0	150 D5-ROCK(40X)xy014z1.tif	71
19	150 D5-ROCK(40X)xy014z2.tif	71
48	150 D5-ROCK(40X)xy014z3.tif	71
63	150 D5-ROCK(40X)xy014z4.tif	71
71	150 D5-ROCK(40X)xy014z5.tif	71
1	150 D5-ROCK(40X)xy015z1.tif	67
22	150 D5-ROCK(40X)xy015z2.tif	67
45	150 D5-ROCK(40X)xy015z3.tif	67
60	150 D5-ROCK(40X)xy015z4.tif	67
67	150 D5-ROCK(40X)xy015z5.tif	67
0	150 D5-ROCK(40X)xy016z1.tif	66
9	150 D5-ROCK(40X)xy016z2.tif	66
37	150 D5-ROCK(40X)xy016z3.tif	66
43	150 D5-ROCK(40X)xy016z4.tif	66
66	150 D5-ROCK(40X)xy016z5.tif	66
0	150 D5-ROCK(40X)xy017z1.tif	40
9	150 D5-ROCK(40X)xy017z2.tif	40
32	150 D5-ROCK(40X)xy017z3.tif	48
40	150 D5-ROCK(40X)xy017z4.tif	81
38	150 D5-ROCK(40X)xy017z5.tif	83
6	150 D5-ROCK(40X)xy018z1.tif	83
48	150 D5-ROCK(40X)xy018z2.tif	83
81	150 D5-ROCK(40X)xy018z3.tif	83
83	150 D5-ROCK(40X)xy018z4.tif	83
77	150 D5-ROCK(40X)xy018z5.tif	81
4	150 D5-ROCK(40X)xy019z1.tif	81
45	150 D5-ROCK(40X)xy019z2.tif	81
81	150 D5-ROCK(40X)xy019z3.tif	81
72	150 D5-ROCK(40X)xy019z4.tif	91
73	150 D5-ROCK(40X)xy019z5.tif	91
1	150 D5-ROCK(40X)xy020z1.tif	91
44	150 D5-ROCK(40X)xy020z2.tif	91
91	150 D5-ROCK(40X)xy020z3.tif	91
82	150 D5-ROCK(40X)xy020z4.tif	85
85	150 D5-ROCK(40X)xy020z5.tif	85
0	150 D5-ROCK(40X)xy021z1.tif	25
3	150 D5-ROCK(40X)xy021z2.tif	25
18	150 D5-ROCK(40X)xy021z3.tif	25
25	150 D5-ROCK(40X)xy021z4.tif	25
24	150 D5-ROCK(40X)xy021z5.tif	24
0	150 D5-ROCK(40X)xy022z1.tif	16
1	150 D5-ROCK(40X)xy022z2.tif	16
7	150 D5-ROCK(40X)xy022z3.tif	32
13	150 D5-ROCK(40X)xy022z4.tif	90
16	150 D5-ROCK(40X)xy022z5.tif	90
1	150 D5-ROCK(40X)xy023z1.tif	90
32	150 D5-ROCK(40X)xy023z2.tif	90
90	150 D5-ROCK(40X)xy023z3.tif	90
81	150 D5-ROCK(40X)xy023z4.tif	88
88	150 D5-ROCK(40X)xy023z5.tif	88
0	150 D5-ROCK(40X)xy024z1.tif	80
57	150 D5-ROCK(40X)xy024z2.tif	80
78	150 D5-ROCK(40X)xy024z3.tif	80
79	150 D5-ROCK(40X)xy024z4.tif	85
80	150 D5-ROCK(40X)xy024z5.tif	85
2	150 D5-ROCK(40X)xy025z1.tif	96
48	150 D5-ROCK(40X)xy025z2.tif	96
85	150 D5-ROCK(40X)xy025z3.tif	96
83	150 D5-ROCK(40X)xy025z4.tif	96
96	150 D5-ROCK(40X)xy025z5.tif	96
0	150 D5-ROCK(40X)xy026z1.tif	62
16	150 D5-ROCK(40X)xy026z2.tif	62
43	150 D5-ROCK(40X)xy026z3.tif	62
57	150 D5-ROCK(40X)xy026z4.tif	62
62	150 D5-ROCK(40X)xy026z5.tif	62
0	150 D5-ROCK(40X)xy027z1.tif	33
4	150 D5-ROCK(40X)xy027z2.tif	33
22	150 D5-ROCK(40X)xy027z3.tif	33
23	150 D5-ROCK(40X)xy027z4.tif	90
33	150 D5-ROCK(40X)xy027z5.tif	90
0	150 D5-ROCK(40X)xy028z1.tif	99
21	150 D5-ROCK(40X)xy028z2.tif	99
90	150 D5-ROCK(40X)xy028z3.tif	99
90	150 D5-ROCK(40X)xy028z4.tif	99
99	150 D5-ROCK(40X)xy028z5.tif	99
2	150 D5-ROCK(40X)xy029z1.tif	94
32	150 D5-ROCK(40X)xy029z2.tif	94
80	150 D5-ROCK(40X)xy029z3.tif	94
94	150 D5-ROCK(40X)xy029z4.tif	94
91	150 D5-ROCK(40X)xy029z5.tif	93
3	150 D5-ROCK(40X)xy030z1.tif	100
41	150 D5-ROCK(40X)xy030z2.tif	100
93	150 D5-ROCK(40X)xy030z3.tif	100
89	150 D5-ROCK(40X)xy030z4.tif	100
100	150 D5-ROCK(40X)xy030z5.tif	100
1	150 D5-ROCK(40X)xy031z1.tif	92
31	150 D5-ROCK(40X)xy031z2.tif	92
92	150 D5-ROCK(40X)xy031z3.tif	92
88	150 D5-ROCK(40X)xy031z4.tif	93
91	150 D5-ROCK(40X)xy031z5.tif	109
4	150 D5-ROCK(40X)xy032z1.tif	109
51	150 D5-ROCK(40X)xy032z2.tif	109
93	150 D5-ROCK(40X)xy032z3.tif	109
109	150 D5-ROCK(40X)xy032z4.tif	109
101	150 D5-ROCK(40X)xy032z5.tif	101
1	150 D5-ROCK(40X)xy033z1.tif	84
29	150 D5-ROCK(40X)xy033z2.tif	84
84	150 D5-ROCK(40X)xy033z3.tif	84
83	150 D5-ROCK(40X)xy033z4.tif	83
77	150 D5-ROCK(40X)xy033z5.tif	83
1	150 D5-ROCK(40X)xy034z1.tif	83
36	150 D5-ROCK(40X)xy034z2.tif	83
83	150 D5-ROCK(40X)xy034z3.tif	83
82	150 D5-ROCK(40X)xy034z4.tif	82
82	150 D5-ROCK(40X)xy034z5.tif	82
2	150 D5-ROCK(40X)xy035z1.tif	88
41	150 D5-ROCK(40X)xy035z2.tif	88
76	150 D5-ROCK(40X)xy035z3.tif	88
73	150 D5-ROCK(40X)xy035z4.tif	88
88	150 D5-ROCK(40X)xy035z5.tif	95
3	150 D5-ROCK(40X)xy036z1.tif	95
43	150 D5-ROCK(40X)xy036z2.tif	95
82	150 D5-ROCK(40X)xy036z3.tif	95
95	150 D5-ROCK(40X)xy036z4.tif	95
89	150 D5-ROCK(40X)xy036z5.tif	89
3	150 D5-ROCK(40X)xy037z1.tif	94
41	150 D5-ROCK(40X)xy037z2.tif	94
84	150 D5-ROCK(40X)xy037z3.tif	94
89	150 D5-ROCK(40X)xy037z4.tif	94
94	150 D5-ROCK(40X)xy037z5.tif	94
0	150 D5-ROCK(40X)xy038z1.tif	79
28	150 D5-ROCK(40X)xy038z2.tif	79
67	150 D5-ROCK(40X)xy038z3.tif	79
76	150 D5-ROCK(40X)xy038z4.tif	79
79	150 D5-ROCK(40X)xy038z5.tif	84
1	150 D5-ROCK(40X)xy039z1.tif	84
34	150 D5-ROCK(40X)xy039z2.tif	84
74	150 D5-ROCK(40X)xy039z3.tif	84
84	150 D5-ROCK(40X)xy039z4.tif	84
78	150 D5-ROCK(40X)xy039z5.tif	80
4	150 D5-ROCK(40X)xy040z1.tif	80
45	150 D5-ROCK(40X)xy040z2.tif	80
78	150 D5-ROCK(40X)xy040z3.tif	80
80	150 D5-ROCK(40X)xy040z4.tif	80
77	150 D5-ROCK(40X)xy040z5.tif	77
2	150 D5-ROCK(40X)xy041z1.tif	80
38	150 D5-ROCK(40X)xy041z2.tif	80
71	150 D5-ROCK(40X)xy041z3.tif	80
66	150 D5-ROCK(40X)xy041z4.tif	80
80	150 D5-ROCK(40X)xy041z5.tif	80
0	150 D5-ROCK(40X)xy042z1.tif	87
39	150 D5-ROCK(40X)xy042z2.tif	87
69	150 D5-ROCK(40X)xy042z3.tif	87
75	150 D5-ROCK(40X)xy042z4.tif	88
87	150 D5-ROCK(40X)xy042z5.tif	96
3	150 D5-ROCK(40X)xy043z1.tif	96
36	150 D5-ROCK(40X)xy043z2.tif	96
88	150 D5-ROCK(40X)xy043z3.tif	96
96	150 D5-ROCK(40X)xy043z4.tif	96
94	150 D5-ROCK(40X)xy043z5.tif	94
2	150 D5-ROCK(40X)xy044z1.tif	90
35	150 D5-ROCK(40X)xy044z2.tif	90
81	150 D5-ROCK(40X)xy044z3.tif	90
90	150 D5-ROCK(40X)xy044z4.tif	92
84	150 D5-ROCK(40X)xy044z5.tif	92
3	150 D5-ROCK(40X)xy045z1.tif	92
43	150 D5-ROCK(40X)xy045z2.tif	92
92	150 D5-ROCK(40X)xy045z3.tif	92
80	150 D5-ROCK(40X)xy045z4.tif	81
81	150 D5-ROCK(40X)xy045z5.tif	81
3	150 D5-ROCK(40X)xy046z1.tif	71
43	150 D5-ROCK(40X)xy046z2.tif	71
66	150 D5-ROCK(40X)xy046z3.tif	71
71	150 D5-ROCK(40X)xy046z4.tif	71
65	150 D5-ROCK(40X)xy046z5.tif	75
2	150 D5-ROCK(40X)xy047z1.tif	75
36	150 D5-ROCK(40X)xy047z2.tif	75
67	150 D5-ROCK(40X)xy047z3.tif	75
75	150 D5-ROCK(40X)xy047z4.tif	75
62	150 D5-ROCK(40X)xy047z5.tif	68
3	150 D5-ROCK(40X)xy048z1.tif	75
50	150 D5-ROCK(40X)xy048z2.tif	75
66	150 D5-ROCK(40X)xy048z3.tif	75
68	150 D5-ROCK(40X)xy048z4.tif	77
75	150 D5-ROCK(40X)xy048z5.tif	77
2	150 D5-ROCK(40X)xy049z1.tif	77
44	150 D5-ROCK(40X)xy049z2.tif	77
77	150 D5-ROCK(40X)xy049z3.tif	77
77	150 D5-ROCK(40X)xy049z4.tif	77
75	150 D5-ROCK(40X)xy049z5.tif	75
2	150 D5-ROCK(40X)xy050z1.tif	81
39	150 D5-ROCK(40X)xy050z2.tif	81
73	150 D5-ROCK(40X)xy050z3.tif	81
71	150 D5-ROCK(40X)xy050z4.tif	81
81	150 D5-ROCK(40X)xy050z5.tif	82
2	150 D5-ROCK(40X)xy051z1.tif	88
31	150 D5-ROCK(40X)xy051z2.tif	88
72	150 D5-ROCK(40X)xy051z3.tif	88
82	150 D5-ROCK(40X)xy051z4.tif	88
88	150 D5-ROCK(40X)xy051z5.tif	88
4	150 D5-ROCK(40X)xy052z1.tif	72
47	150 D5-ROCK(40X)xy052z2.tif	72
60	150 D5-ROCK(40X)xy052z3.tif	72
72	150 D5-ROCK(40X)xy052z4.tif	72
64	150 D5-ROCK(40X)xy052z5.tif	80
7	150 D5-ROCK(40X)xy053z1.tif	80
54	150 D5-ROCK(40X)xy053z2.tif	80
70	150 D5-ROCK(40X)xy053z3.tif	80
80	150 D5-ROCK(40X)xy053z4.tif	80
71	150 D5-ROCK(40X)xy053z5.tif	71
0	150 D5-ROCK(40X)xy054z1.tif	77
38	150 D5-ROCK(40X)xy054z2.tif	77
71	150 D5-ROCK(40X)xy054z3.tif	77
68	150 D5-ROCK(40X)xy054z4.tif	80
77	150 D5-ROCK(40X)xy054z5.tif	85
1	150 D5-ROCK(40X)xy055z1.tif	85
33	150 D5-ROCK(40X)xy055z2.tif	85
80	150 D5-ROCK(40X)xy055z3.tif	85
85	150 D5-ROCK(40X)xy055z4.tif	85
80	150 D5-ROCK(40X)xy055z5.tif	80
0	150 D5-ROCK(40X)xy056z1.tif	77
44	150 D5-ROCK(40X)xy056z2.tif	77
72	150 D5-ROCK(40X)xy056z3.tif	77
68	150 D5-ROCK(40X)xy056z4.tif	77
77	150 D5-ROCK(40X)xy056z5.tif	77
0	150 D5-ROCK(40X)xy057z1.tif	70
21	150 D5-ROCK(40X)xy057z2.tif	70
58	150 D5-ROCK(40X)xy057z3.tif	70
67	150 D5-ROCK(40X)xy057z4.tif	105
70	150 D5-ROCK(40X)xy057z5.tif	105
6	150 D5-ROCK(40X)xy058z1.tif	105
43	150 D5-ROCK(40X)xy058z2.tif	105
105	150 D5-ROCK(40X)xy058z3.tif	105
93	150 D5-ROCK(40X)xy058z4.tif	96
96	150 D5-ROCK(40X)xy058z5.tif	96
4	150 D5-ROCK(40X)xy059z1.tif	85
38	150 D5-ROCK(40X)xy059z2.tif	85
61	150 D5-ROCK(40X)xy059z3.tif	85
85	150 D5-ROCK(40X)xy059z4.tif	85
85	150 D5-ROCK(40X)xy059z5.tif	85
2	150 D5-ROCK(40X)xy060z1.tif	72
44	150 D5-ROCK(40X)xy060z2.tif	72
72	150 D5-ROCK(40X)xy060z3.tif	72
69	150 D5-ROCK(40X)xy060z4.tif	69
65	150 D5-ROCK(40X)xy060z5.tif	65
0	150 D5-ROCK(40X)xy061z1.tif	73
21	150 D5-ROCK(40X)xy061z2.tif	73
47	150 D5-ROCK(40X)xy061z3.tif	73
63	150 D5-ROCK(40X)xy061z4.tif	73
73	150 D5-ROCK(40X)xy061z5.tif	73
0	150 D5-ROCK(40X)xy062z1.tif	73
22	150 D5-ROCK(40X)xy062z2.tif	73
71	150 D5-ROCK(40X)xy062z3.tif	73
73	150 D5-ROCK(40X)xy062z4.tif	73
69	150 D5-ROCK(40X)xy062z5.tif	69
0	150 D5-ROCK(40X)xy063z1.tif	55
17	150 D5-ROCK(40X)xy063z2.tif	55
47	150 D5-ROCK(40X)xy063z3.tif	55
55	150 D5-ROCK(40X)xy063z4.tif	55
49	150 D5-ROCK(40X)xy063z5.tif	69
1	150 D5-ROCK(40X)xy064z1.tif	74
30	150 D5-ROCK(40X)xy064z2.tif	74
55	150 D5-ROCK(40X)xy064z3.tif	74
69	150 D5-ROCK(40X)xy064z4.tif	74
74	150 D5-ROCK(40X)xy064z5.tif	92
0	150 D5-ROCK(40X)xy065z1.tif	92
14	150 D5-ROCK(40X)xy065z2.tif	92
42	150 D5-ROCK(40X)xy065z3.tif	92
92	150 D5-ROCK(40X)xy065z4.tif	92
85	150 D5-ROCK(40X)xy065z5.tif	85
2	150 D5-ROCK(40X)xy066z1.tif	67
20	150 D5-ROCK(40X)xy066z2.tif	67
55	150 D5-ROCK(40X)xy066z3.tif	67
67	150 D5-ROCK(40X)xy066z4.tif	67
62	150 D5-ROCK(40X)xy066z5.tif	62
1	150 D5-ROCK(40X)xy067z1.tif	61
26	150 D5-ROCK(40X)xy067z2.tif	61
41	150 D5-ROCK(40X)xy067z3.tif	61
58	150 D5-ROCK(40X)xy067z4.tif	61
61	150 D5-ROCK(40X)xy067z5.tif	74
1	150 D5-ROCK(40X)xy068z1.tif	78
19	150 D5-ROCK(40X)xy068z2.tif	78
46	150 D5-ROCK(40X)xy068z3.tif	78
74	150 D5-ROCK(40X)xy068z4.tif	78
78	150 D5-ROCK(40X)xy068z5.tif	78
0	150 D5-ROCK(40X)xy069z1.tif	62
22	150 D5-ROCK(40X)xy069z2.tif	62
48	150 D5-ROCK(40X)xy069z3.tif	62
62	150 D5-ROCK(40X)xy069z4.tif	62
62	150 D5-ROCK(40X)xy069z5.tif	62
1	150 D5-ROCK(40X)xy070z1.tif	68
15	150 D5-ROCK(40X)xy070z2.tif	68
41	150 D5-ROCK(40X)xy070z3.tif	68
60	150 D5-ROCK(40X)xy070z4.tif	68
68	150 D5-ROCK(40X)xy070z5.tif	68
0	150 D5-ROCK(40X)xy071z1.tif	55
18	150 D5-ROCK(40X)xy071z2.tif	55
41	150 D5-ROCK(40X)xy071z3.tif	55
55	150 D5-ROCK(40X)xy071z4.tif	55
52	150 D5-ROCK(40X)xy071z5.tif	53
0	150 D5-ROCK(40X)xy072z1.tif	61
12	150 D5-ROCK(40X)xy072z2.tif	61
47	150 D5-ROCK(40X)xy072z3.tif	61
53	150 D5-ROCK(40X)xy072z4.tif	61
61	150 D5-ROCK(40X)xy072z5.tif	61
0	150 D5-ROCK(40X)xy073z1.tif	60
20	150 D5-ROCK(40X)xy073z2.tif	60
42	150 D5-ROCK(40X)xy073z3.tif	60
50	150 D5-ROCK(40X)xy073z4.tif	60
60	150 D5-ROCK(40X)xy073z5.tif	70
0	150 D5-ROCK(40X)xy074z1.tif	70
20	150 D5-ROCK(40X)xy074z2.tif	70
55	150 D5-ROCK(40X)xy074z3.tif	70
70	150 D5-ROCK(40X)xy074z4.tif	70
55	150 D5-ROCK(40X)xy074z5.tif	58
0	150 D5-ROCK(40X)xy075z1.tif	64
8	150 D5-ROCK(40X)xy075z2.tif	64
44	150 D5-ROCK(40X)xy075z3.tif	64
58	150 D5-ROCK(40X)xy075z4.tif	64
64	150 D5-ROCK(40X)xy075z5.tif	64
0	150 D5-ROCK(40X)xy076z1.tif	67
14	150 D5-ROCK(40X)xy076z2.tif	67
54	150 D5-ROCK(40X)xy076z3.tif	67
63	150 D5-ROCK(40X)xy076z4.tif	67
67	150 D5-ROCK(40X)xy076z5.tif	67
0	150 D5-ROCK(40X)xy077z1.tif	63
20	150 D5-ROCK(40X)xy077z2.tif	63
44	150 D5-ROCK(40X)xy077z3.tif	63
58	150 D5-ROCK(40X)xy077z4.tif	63
63	150 D5-ROCK(40X)xy077z5.tif	82
3	150 D5-ROCK(40X)xy078z1.tif	82
34	150 D5-ROCK(40X)xy078z2.tif	82
59	150 D5-ROCK(40X)xy078z3.tif	82
82	150 D5-ROCK(40X)xy078z4.tif	82
74	150 D5-ROCK(40X)xy078z5.tif	74
0	150 D5-ROCK(40X)xy079z1.tif	73
23	150 D5-ROCK(40X)xy079z2.tif	73
56	150 D5-ROCK(40X)xy079z3.tif	73
73	150 D5-ROCK(40X)xy079z4.tif	73
69	150 D5-ROCK(40X)xy079z5.tif	69
0	150 D5-ROCK(40X)xy080z1.tif	66
17	150 D5-ROCK(40X)xy080z2.tif	66
54	150 D5-ROCK(40X)xy080z3.tif	66
63	150 D5-ROCK(40X)xy080z4.tif	66
66	150 D5-ROCK(40X)xy080z5.tif	67
1	150 D5-ROCK(40X)xy081z1.tif	67
41	150 D5-ROCK(40X)xy081z2.tif	67
52	150 D5-ROCK(40X)xy081z3.tif	67
67	150 D5-ROCK(40X)xy081z4.tif	67
67	150 D5-ROCK(40X)xy081z5.tif	67
0	150 D5-ROCK(40X)xy082z1.tif	62
19	150 D5-ROCK(40X)xy082z2.tif	62
54	150 D5-ROCK(40X)xy082z3.tif	62
55	150 D5-ROCK(40X)xy082z4.tif	62
62	150 D5-ROCK(40X)xy082z5.tif	62
1	150 D5-ROCK(40X)xy083z1.tif	57
26	150 D5-ROCK(40X)xy083z2.tif	57
46	150 D5-ROCK(40X)xy083z3.tif	57
57	150 D5-ROCK(40X)xy083z4.tif	57
57	150 D5-ROCK(40X)xy083z5.tif	57
0	150 D5-ROCK(40X)xy084z1.tif	58
18	150 D5-ROCK(40X)xy084z2.tif	58
56	150 D5-ROCK(40X)xy084z3.tif	58
57	150 D5-ROCK(40X)xy084z4.tif	79
58	150 D5-ROCK(40X)xy084z5.tif	88
0	150 D5-ROCK(40X)xy085z1.tif	88
29	150 D5-ROCK(40X)xy085z2.tif	88
79	150 D5-ROCK(40X)xy085z3.tif	88
88	150 D5-ROCK(40X)xy085z4.tif	88
83	150 D5-ROCK(40X)xy085z5.tif	94
0	150 D5-ROCK(40X)xy086z1.tif	94
27	150 D5-ROCK(40X)xy086z2.tif	94
72	150 D5-ROCK(40X)xy086z3.tif	94
94	150 D5-ROCK(40X)xy086z4.tif	94
87	150 D5-ROCK(40X)xy086z5.tif	87
0	150 D5-ROCK(40X)xy087z1.tif	86
18	150 D5-ROCK(40X)xy087z2.tif	86
75	150 D5-ROCK(40X)xy087z3.tif	86
76	150 D5-ROCK(40X)xy087z4.tif	86
86	150 D5-ROCK(40X)xy087z5.tif	86
1	150 D5-ROCK(40X)xy088z1.tif	85
42	150 D5-ROCK(40X)xy088z2.tif	85
65	150 D5-ROCK(40X)xy088z3.tif	85
81	150 D5-ROCK(40X)xy088z4.tif	85
85	150 D5-ROCK(40X)xy088z5.tif	85
1	150 D5-ROCK(40X)xy089z1.tif	78
12	150 D5-ROCK(40X)xy089z2.tif	78
60	150 D5-ROCK(40X)xy089z3.tif	78
73	150 D5-ROCK(40X)xy089z4.tif	78
78	150 D5-ROCK(40X)xy089z5.tif	78
0	150 D5-ROCK(40X)xy090z1.tif	69
20	150 D5-ROCK(40X)xy090z2.tif	69
56	150 D5-ROCK(40X)xy090z3.tif	69
61	150 D5-ROCK(40X)xy090z4.tif	69
69	150 D5-ROCK(40X)xy090z5.tif	84
0	150 D5-ROCK(40X)xy091z1.tif	85
32	150 D5-ROCK(40X)xy091z2.tif	85
64	150 D5-ROCK(40X)xy091z3.tif	85
84	150 D5-ROCK(40X)xy091z4.tif	85
85	150 D5-ROCK(40X)xy091z5.tif	85
3	150 D5-ROCK(40X)xy092z1.tif	84
24	150 D5-ROCK(40X)xy092z2.tif	84
64	150 D5-ROCK(40X)xy092z3.tif	84
72	150 D5-ROCK(40X)xy092z4.tif	86
84	150 D5-ROCK(40X)xy092z5.tif	86
0	150 D5-ROCK(40X)xy093z1.tif	86
29	150 D5-ROCK(40X)xy093z2.tif	86
86	150 D5-ROCK(40X)xy093z3.tif	86
84	150 D5-ROCK(40X)xy093z4.tif	84
84	150 D5-ROCK(40X)xy093z5.tif	84
0	150 D5-ROCK(40X)xy094z1.tif	62
8	150 D5-ROCK(40X)xy094z2.tif	62
41	150 D5-ROCK(40X)xy094z3.tif	62
49	150 D5-ROCK(40X)xy094z4.tif	62
62	150 D5-ROCK(40X)xy094z5.tif	79
0	150 D5-ROCK(40X)xy095z1.tif	81
17	150 D5-ROCK(40X)xy095z2.tif	81
61	150 D5-ROCK(40X)xy095z3.tif	81
79	150 D5-ROCK(40X)xy095z4.tif	81
81	150 D5-ROCK(40X)xy095z5.tif	81
0	150 D5-ROCK(40X)xy096z1.tif	67
19	150 D5-ROCK(40X)xy096z2.tif	67
46	150 D5-ROCK(40X)xy096z3.tif	67
67	150 D5-ROCK(40X)xy096z4.tif	67
66	150 D5-ROCK(40X)xy096z5.tif	67
0	150 D5-ROCK(40X)xy097z1.tif	69
27	150 D5-ROCK(40X)xy097z2.tif	69
64	150 D5-ROCK(40X)xy097z3.tif	69
67	150 D5-ROCK(40X)xy097z4.tif	73
69	150 D5-ROCK(40X)xy097z5.tif	85
2	150 D5-ROCK(40X)xy098z1.tif	85
22	150 D5-ROCK(40X)xy098z2.tif	85
73	150 D5-ROCK(40X)xy098z3.tif	85
85	150 D5-ROCK(40X)xy098z4.tif	85
85	150 D5-ROCK(40X)xy098z5.tif	92
1	150 D5-ROCK(40X)xy099z1.tif	92
33	150 D5-ROCK(40X)xy099z2.tif	92
62	150 D5-ROCK(40X)xy099z3.tif	92
92	150 D5-ROCK(40X)xy099z4.tif	92
86	150 D5-ROCK(40X)xy099z5.tif	86
0	150 D5-ROCK(40X)xy100z1.tif	77
33	150 D5-ROCK(40X)xy100z2.tif	77
65	150 D5-ROCK(40X)xy100z3.tif	77
69	150 D5-ROCK(40X)xy100z4.tif	77
77	150 D5-ROCK(40X)xy100z5.tif	77
3	150 D5-ROCK(40X)xy101z1.tif	58
31	150 D5-ROCK(40X)xy101z2.tif	58
51	150 D5-ROCK(40X)xy101z3.tif	58
46	150 D5-ROCK(40X)xy101z4.tif	83
58	150 D5-ROCK(40X)xy101z5.tif	83
5	150 D5-ROCK(40X)xy102z1.tif	83
42	150 D5-ROCK(40X)xy102z2.tif	83
83	150 D5-ROCK(40X)xy102z3.tif	83
83	150 D5-ROCK(40X)xy102z4.tif	83
79	150 D5-ROCK(40X)xy102z5.tif	79
1	150 D5-ROCK(40X)xy103z1.tif	78
32	150 D5-ROCK(40X)xy103z2.tif	127
78	150 D5-ROCK(40X)xy103z3.tif	139
78	150 D5-ROCK(40X)xy103z4.tif	139
75	150 D5-ROCK(40X)xy103z5.tif	139
127	180 D5xy001z1.tif	139
139	180 D5xy001z2.tif	142
128	180 D5xy001z3.tif	147
126	180 D5xy001z4.tif	147
99	180 D5xy001z5.tif	147
88	180 D5xy001z6.tif	147
80	180 D5xy001z7.tif	147
142	180 D5xy002z1.tif	147
147	180 D5xy002z2.tif	156
104	180 D5xy002z3.tif	183
77	180 D5xy002z4.tif	183
50	180 D5xy002z5.tif	183
32	180 D5xy002z6.tif	183
14	180 D5xy002z7.tif	183
156	180 D5xy003z1.tif	183
183	180 D5xy003z2.tif	183
167	180 D5xy003z3.tif	167
126	180 D5xy003z4.tif	161
113	180 D5xy003z5.tif	161
111	180 D5xy003z6.tif	161
119	180 D5xy003z7.tif	161
144	180 D5xy004z1.tif	161
160	180 D5xy004z2.tif	162
161	180 D5xy004z3.tif	168
134	180 D5xy004z4.tif	168
114	180 D5xy004z5.tif	168
126	180 D5xy004z6.tif	168
104	180 D5xy004z7.tif	168
162	180 D5xy005z1.tif	168
168	180 D5xy005z2.tif	168
159	180 D5xy005z3.tif	159
142	180 D5xy005z4.tif	149
138	180 D5xy005z5.tif	149
108	180 D5xy005z6.tif	157
99	180 D5xy005z7.tif	157
132	180 D5xy006z1.tif	157
144	180 D5xy006z2.tif	157
149	180 D5xy006z3.tif	165
131	180 D5xy006z4.tif	169
157	180 D5xy006z5.tif	169
135	180 D5xy006z6.tif	169
119	180 D5xy006z7.tif	169
144	180 D5xy007z1.tif	169
165	180 D5xy007z2.tif	172
169	180 D5xy007z3.tif	172
123	180 D5xy007z4.tif	172
113	180 D5xy007z5.tif	172
112	180 D5xy007z6.tif	172
104	180 D5xy007z7.tif	172
172	180 D5xy008z1.tif	172
156	180 D5xy008z2.tif	158
150	180 D5xy008z3.tif	181
158	180 D5xy008z4.tif	181
127	180 D5xy008z5.tif	181
128	180 D5xy008z6.tif	181
128	180 D5xy008z7.tif	181
148	180 D5xy009z1.tif	181
181	180 D5xy009z2.tif	181
163	180 D5xy009z3.tif	163
143	180 D5xy009z4.tif	159
132	180 D5xy009z5.tif	159
114	180 D5xy009z6.tif	159
118	180 D5xy009z7.tif	159
159	180 D5xy010z1.tif	159
159	180 D5xy010z2.tif	176
134	180 D5xy010z3.tif	176
112	180 D5xy010z4.tif	181
101	180 D5xy010z5.tif	181
92	180 D5xy010z6.tif	181
69	180 D5xy010z7.tif	181
176	180 D5xy011z1.tif	181
174	180 D5xy011z2.tif	181
181	180 D5xy011z3.tif	181
167	180 D5xy011z4.tif	167
157	180 D5xy011z5.tif	160
150	180 D5xy011z6.tif	160
142	180 D5xy011z7.tif	160
152	180 D5xy012z1.tif	160
160	180 D5xy012z2.tif	160
159	180 D5xy012z3.tif	159
152	180 D5xy012z4.tif	152
151	180 D5xy012z5.tif	151
143	180 D5xy012z6.tif	143
125	180 D5xy012z7.tif	135
135	180 D5xy013z1.tif	135
134	180 D5xy013z2.tif	158
131	180 D5xy013z3.tif	165
95	180 D5xy013z4.tif	165
84	180 D5xy013z5.tif	165
84	180 D5xy013z6.tif	165
85	180 D5xy013z7.tif	165
158	180 D5xy014z1.tif	165
165	180 D5xy014z2.tif	165
158	180 D5xy014z3.tif	158
139	180 D5xy014z4.tif	152
135	180 D5xy014z5.tif	152
124	180 D5xy014z6.tif	152
111	180 D5xy014z7.tif	152
132	180 D5xy015z1.tif	152
149	180 D5xy015z2.tif	160
152	180 D5xy015z3.tif	165
120	180 D5xy015z4.tif	165
123	180 D5xy015z5.tif	165
103	180 D5xy015z6.tif	165
113	180 D5xy015z7.tif	165
160	180 D5xy016z1.tif	165
165	180 D5xy016z2.tif	165
142	180 D5xy016z3.tif	145
130	180 D5xy016z4.tif	159
129	180 D5xy016z5.tif	159
114	180 D5xy016z6.tif	159
126	180 D5xy016z7.tif	159
138	180 D5xy017z1.tif	159
145	180 D5xy017z2.tif	159
159	180 D5xy017z3.tif	159
151	180 D5xy017z4.tif	155
142	180 D5xy017z5.tif	155
113	180 D5xy017z6.tif	155
121	180 D5xy017z7.tif	155
111	180 D5xy018z1.tif	155
144	180 D5xy018z2.tif	155
155	180 D5xy018z3.tif	165
141	180 D5xy018z4.tif	169
113	180 D5xy018z5.tif	169
77	180 D5xy018z6.tif	169
57	180 D5xy018z7.tif	169
152	180 D5xy019z1.tif	169
165	180 D5xy019z2.tif	169
169	180 D5xy019z3.tif	169
157	180 D5xy019z4.tif	157
134	180 D5xy019z5.tif	146
122	180 D5xy019z6.tif	146
109	180 D5xy019z7.tif	146
136	180 D5xy020z1.tif	146
146	180 D5xy020z2.tif	146
122	180 D5xy020z3.tif	149
127	180 D5xy020z4.tif	149
113	180 D5xy020z5.tif	149
122	180 D5xy020z6.tif	149
116	180 D5xy020z7.tif	149
143	180 D5xy021z1.tif	149
149	180 D5xy021z2.tif	149
139	180 D5xy021z3.tif	139
114	180 D5xy021z4.tif	144
77	180 D5xy021z5.tif	144
56	180 D5xy021z6.tif	144
38	180 D5xy021z7.tif	144
120	180 D5xy022z1.tif	144
130	180 D5xy022z2.tif	144
144	180 D5xy022z3.tif	153
129	180 D5xy022z4.tif	153
120	180 D5xy022z5.tif	153
103	180 D5xy022z6.tif	153
100	180 D5xy022z7.tif	153
133	180 D5xy023z1.tif	153
153	180 D5xy023z2.tif	153
135	180 D5xy023z3.tif	165
127	180 D5xy023z4.tif	170
99	180 D5xy023z5.tif	170
89	180 D5xy023z6.tif	170
81	180 D5xy023z7.tif	170
147	180 D5xy024z1.tif	170
165	180 D5xy024z2.tif	170
170	180 D5xy024z3.tif	170
144	180 D5xy024z4.tif	179
131	180 D5xy024z5.tif	179
95	180 D5xy024z6.tif	179
97	180 D5xy024z7.tif	179
147	180 D5xy025z1.tif	179
168	180 D5xy025z2.tif	179
179	180 D5xy025z3.tif	179
166	180 D5xy025z4.tif	172
138	180 D5xy025z5.tif	172
118	180 D5xy025z6.tif	172
113	180 D5xy025z7.tif	172
146	180 D5xy026z1.tif	172
172	180 D5xy026z2.tif	172
154	180 D5xy026z3.tif	154
137	180 D5xy026z4.tif	137
112	180 D5xy026z5.tif	112
96	180 D5xy026z6.tif	96
73	180 D5xy026z7.tif	96
92	180 D5xy027z1.tif	96
96	180 D5xy027z2.tif	101
85	180 D5xy027z3.tif	121
75	180 D5xy027z4.tif	121
58	180 D5xy027z5.tif	121
42	180 D5xy027z6.tif	121
35	180 D5xy027z7.tif	121
101	180 D5xy028z1.tif	121
121	180 D5xy028z2.tif	121
112	180 D5xy028z3.tif	112
93	180 D5xy028z4.tif	115
76	180 D5xy028z5.tif	115
60	180 D5xy028z6.tif	115
42	180 D5xy028z7.tif	115
85	180 D5xy029z1.tif	115
106	180 D5xy029z2.tif	115
115	180 D5xy029z3.tif	115
106	180 D5xy029z4.tif	106
90	180 D5xy029z5.tif	99
67	180 D5xy029z6.tif	99
52	180 D5xy029z7.tif	99
99	180 D5xy030z1.tif	99
99	180 D5xy030z2.tif	137
83	180 D5xy030z3.tif	137
64	180 D5xy030z4.tif	137
49	180 D5xy030z5.tif	137
30	180 D5xy030z6.tif	137
18	180 D5xy030z7.tif	137
137	180 D5xy031z1.tif	137
136	180 D5xy031z2.tif	158
135	180 D5xy031z3.tif	168
130	180 D5xy031z4.tif	168
120	180 D5xy031z5.tif	168
98	180 D5xy031z6.tif	168
86	180 D5xy031z7.tif	168
158	180 D5xy032z1.tif	168
168	180 D5xy032z2.tif	168
157	180 D5xy032z3.tif	169
144	180 D5xy032z4.tif	169
125	180 D5xy032z5.tif	169
108	180 D5xy032z6.tif	169
92	180 D5xy032z7.tif	169
140	180 D5xy033z1.tif	169
169	180 D5xy033z2.tif	169
143	180 D5xy033z3.tif	143
131	180 D5xy033z4.tif	131
111	180 D5xy033z5.tif	118
89	180 D5xy033z6.tif	118
72	180 D5xy033z7.tif	118
118	180 D5xy034z1.tif	118
101	180 D5xy034z2.tif	163
85	180 D5xy034z3.tif	163
69	180 D5xy034z4.tif	163
58	180 D5xy034z5.tif	163
36	180 D5xy034z6.tif	163
28	180 D5xy034z7.tif	163
163	180 D5xy035z1.tif	163
134	180 D5xy035z2.tif	162
109	180 D5xy035z3.tif	173
61	180 D5xy035z4.tif	173
37	180 D5xy035z5.tif	173
21	180 D5xy035z6.tif	173
13	180 D5xy035z7.tif	173
162	180 D5xy036z1.tif	173
173	180 D5xy036z2.tif	173
169	180 D5xy036z3.tif	169
146	180 D5xy036z4.tif	165
138	180 D5xy036z5.tif	165
130	180 D5xy036z6.tif	165
119	180 D5xy036z7.tif	165
165	180 D5xy037z1.tif	165
149	180 D5xy037z2.tif	160
160	180 D5xy037z3.tif	160
121	180 D5xy037z4.tif	160
115	180 D5xy037z5.tif	160
116	180 D5xy037z6.tif	160
123	180 D5xy037z7.tif	160
160	180 D5xy038z1.tif	160
151	180 D5xy038z2.tif	151
128	180 D5xy038z3.tif	162
89	180 D5xy038z4.tif	169
70	180 D5xy038z5.tif	169
76	180 D5xy038z6.tif	169
62	180 D5xy038z7.tif	169
151	180 D5xy039z1.tif	169
162	180 D5xy039z2.tif	169
169	180 D5xy039z3.tif	169
154	180 D5xy039z4.tif	154
112	180 D5xy039z5.tif	114
114	180 D5xy039z6.tif	114
93	180 D5xy039z7.tif	93
88	180 D5xy040z1.tif	88
83	180 D5xy040z2.tif	137
73	180 D5xy040z3.tif	168
62	180 D5xy040z4.tif	168
48	180 D5xy040z5.tif	168
35	180 D5xy040z6.tif	168
29	180 D5xy040z7.tif	168
137	180 D5xy041z1.tif	168
168	180 D5xy041z2.tif	168
145	180 D5xy041z3.tif	145
138	180 D5xy041z4.tif	138
129	180 D5xy041z5.tif	129
122	180 D5xy041z6.tif	124
107	180 D5xy041z7.tif	124
118	180 D5xy042z1.tif	124
124	180 D5xy042z2.tif	127
110	180 D5xy042z3.tif	147
82	180 D5xy042z4.tif	147
60	180 D5xy042z5.tif	147
55	180 D5xy042z6.tif	147
51	180 D5xy042z7.tif	147
127	180 D5xy043z1.tif	147
147	180 D5xy043z2.tif	147
132	180 D5xy043z3.tif	161
127	180 D5xy043z4.tif	161
108	180 D5xy043z5.tif	161
105	180 D5xy043z6.tif	161
109	180 D5xy043z7.tif	161
128	180 D5xy044z1.tif	161
161	180 D5xy044z2.tif	165
145	180 D5xy044z3.tif	168
146	180 D5xy044z4.tif	168
133	180 D5xy044z5.tif	168
127	180 D5xy044z6.tif	168
104	180 D5xy044z7.tif	168
165	180 D5xy045z1.tif	168
168	180 D5xy045z2.tif	168
146	180 D5xy045z3.tif	166
122	180 D5xy045z4.tif	166
93	180 D5xy045z5.tif	166
71	180 D5xy045z6.tif	166
49	180 D5xy045z7.tif	166
162	180 D5xy046z1.tif	166
166	180 D5xy046z2.tif	166
149	180 D5xy046z3.tif	149
122	180 D5xy046z4.tif	147
101	180 D5xy046z5.tif	147
107	180 D5xy046z6.tif	147
94	180 D5xy046z7.tif	147
93	180 D5xy047z1.tif	147
126	180 D5xy047z2.tif	147
147	180 D5xy047z3.tif	147
143	180 D5xy047z4.tif	143
133	180 D5xy047z5.tif	133
123	180 D5xy047z6.tif	123
120	180 D5xy047z7.tif	121
121	180 D5xy048z1.tif	121
112	180 D5xy048z2.tif	129
84	180 D5xy048z3.tif	161
78	180 D5xy048z4.tif	161
75	180 D5xy048z5.tif	161
67	180 D5xy048z6.tif	161
62	180 D5xy048z7.tif	161
129	180 D5xy049z1.tif	161
161	180 D5xy049z2.tif	161
148	180 D5xy049z3.tif	148
116	180 D5xy049z4.tif	123
103	180 D5xy049z5.tif	123
81	180 D5xy049z6.tif	123
75	180 D5xy049z7.tif	123
123	180 D5xy050z1.tif	123
110	180 D5xy050z2.tif	110
82	180 D5xy050z3.tif	125
60	180 D5xy050z4.tif	130
44	180 D5xy050z5.tif	130
29	180 D5xy050z6.tif	130
24	180 D5xy050z7.tif	130
94	180 D5xy051z1.tif	130
125	180 D5xy051z2.tif	137
130	180 D5xy051z3.tif	150
130	180 D5xy051z4.tif	150
127	180 D5xy051z5.tif	150
117	180 D5xy051z6.tif	150
112	180 D5xy051z7.tif	150
137	180 D5xy052z1.tif	150
150	180 D5xy052z2.tif	150
127	180 D5xy052z3.tif	137
103	180 D5xy052z4.tif	137
83	180 D5xy052z5.tif	137
91	180 D5xy052z6.tif	137
82	180 D5xy052z7.tif	137
110	180 D5xy053z1.tif	137
137	180 D5xy053z2.tif	137
131	180 D5xy053z3.tif	131
125	180 D5xy053z4.tif	125
105	180 D5xy053z5.tif	122
104	180 D5xy053z6.tif	122
80	180 D5xy053z7.tif	122
104	180 D5xy054z1.tif	122
113	180 D5xy054z2.tif	122
122	180 D5xy054z3.tif	122
114	180 D5xy054z4.tif	121
94	180 D5xy054z5.tif	121
91	180 D5xy054z6.tif	121
88	180 D5xy054z7.tif	121
119	180 D5xy055z1.tif	121
121	180 D5xy055z2.tif	159
103	180 D5xy055z3.tif	159
98	180 D5xy055z4.tif	159
108	180 D5xy055z5.tif	159
88	180 D5xy055z6.tif	159
95	180 D5xy055z7.tif	159
159	180 D5xy056z1.tif	159
123	180 D5xy056z2.tif	133
114	180 D5xy056z3.tif	133
107	180 D5xy056z4.tif	133
106	180 D5xy056z5.tif	133
109	180 D5xy056z6.tif	133
101	180 D5xy056z7.tif	133
133	180 D5xy057z1.tif	133
129	180 D5xy057z2.tif	145
120	180 D5xy057z3.tif	160
108	180 D5xy057z4.tif	160
92	180 D5xy057z5.tif	160
82	180 D5xy057z6.tif	160
76	180 D5xy057z7.tif	160
145	180 D5xy058z1.tif	160
160	180 D5xy058z2.tif	160
132	180 D5xy058z3.tif	170
123	180 D5xy058z4.tif	170
121	180 D5xy058z5.tif	170
109	180 D5xy058z6.tif	170
106	180 D5xy058z7.tif	170
122	180 D5xy059z1.tif	170
170	180 D5xy059z2.tif	170
158	180 D5xy059z3.tif	167
167	180 D5xy059z4.tif	167
160	180 D5xy059z5.tif	163
158	180 D5xy059z6.tif	163
153	180 D5xy059z7.tif	163
153	180 D5xy060z1.tif	163
163	180 D5xy060z2.tif	163
131	180 D5xy060z3.tif	155
114	180 D5xy060z4.tif	155
94	180 D5xy060z5.tif	155
88	180 D5xy060z6.tif	155
68	180 D5xy060z7.tif	155
152	180 D5xy061z1.tif	155
155	180 D5xy061z2.tif	161
126	180 D5xy061z3.tif	161
116	180 D5xy061z4.tif	161
98	180 D5xy061z5.tif	161
109	180 D5xy061z6.tif	161
100	180 D5xy061z7.tif	161
161	180 D5xy062z1.tif	161
155	180 D5xy062z2.tif	160
147	180 D5xy062z3.tif	171
126	180 D5xy062z4.tif	171
102	180 D5xy062z5.tif	171
94	180 D5xy062z6.tif	171
93	180 D5xy062z7.tif	171
160	180 D5xy063z1.tif	171
171	180 D5xy063z2.tif	171
149	180 D5xy063z3.tif	159
139	180 D5xy063z4.tif	159
135	180 D5xy063z5.tif	159
144	180 D5xy063z6.tif	159
124	180 D5xy063z7.tif	159
146	180 D5xy064z1.tif	159
159	180 D5xy064z2.tif	159
147	180 D5xy064z3.tif	174
130	180 D5xy064z4.tif	174
120	180 D5xy064z5.tif	174
116	180 D5xy064z6.tif	174
121	180 D5xy064z7.tif	174
152	180 D5xy065z1.tif	174
174	180 D5xy065z2.tif	174
152	180 D5xy065z3.tif	152
133	180 D5xy065z4.tif	145
95	180 D5xy065z5.tif	145
74	180 D5xy065z6.tif	145
71	180 D5xy065z7.tif	145
144	180 D5xy066z1.tif	145
145	180 D5xy066z2.tif	145
124	180 D5xy066z3.tif	124
108	180 D5xy066z4.tif	108
90	180 D5xy066z5.tif	103
70	180 D5xy066z6.tif	103
49	180 D5xy066z7.tif	103
101	180 D5xy067z1.tif	103
103	180 D5xy067z2.tif	125
85	180 D5xy067z3.tif	139
72	180 D5xy067z4.tif	139
56	180 D5xy067z5.tif	139
44	180 D5xy067z6.tif	139
31	180 D5xy067z7.tif	139
125	180 D5xy068z1.tif	139
139	180 D5xy068z2.tif	148
128	180 D5xy068z3.tif	189
103	180 D5xy068z4.tif	189
101	180 D5xy068z5.tif	189
92	180 D5xy068z6.tif	189
80	180 D5xy068z7.tif	189
148	180 D5xy069z1.tif	189
189	180 D5xy069z2.tif	189
181	180 D5xy069z3.tif	182
162	180 D5xy069z4.tif	182
149	180 D5xy069z5.tif	182
123	180 D5xy069z6.tif	182
108	180 D5xy069z7.tif	182
140	180 D5xy070z1.tif	182
182	180 D5xy070z2.tif	182
164	180 D5xy070z3.tif	177
167	180 D5xy070z4.tif	177
177	180 D5xy070z5.tif	177
168	180 D5xy070z6.tif	168
144	180 D5xy070z7.tif	144
111	180 D5xy071z1.tif	111
98	180 D5xy071z2.tif	141
69	180 D5xy071z3.tif	141
49	180 D5xy071z4.tif	141
24	180 D5xy071z5.tif	141
20	180 D5xy071z6.tif	141
11	180 D5xy071z7.tif	141
141	180 D5xy072z1.tif	141
125	180 D5xy072z2.tif	172
89	180 D5xy072z3.tif	172
60	180 D5xy072z4.tif	172
40	180 D5xy072z5.tif	172
28	180 D5xy072z6.tif	172
15	180 D5xy072z7.tif	172
172	180 D5xy073z1.tif	172
140	180 D5xy073z2.tif	140
107	180 D5xy073z3.tif	122
75	180 D5xy073z4.tif	122
44	180 D5xy073z5.tif	122
25	180 D5xy073z6.tif	122
15	180 D5xy073z7.tif	122
122	180 D5xy074z1.tif	122
114	180 D5xy074z2.tif	132
93	180 D5xy074z3.tif	155
71	180 D5xy074z4.tif	155
40	180 D5xy074z5.tif	155
33	180 D5xy074z6.tif	155
24	180 D5xy074z7.tif	155
132	180 D5xy075z1.tif	155
155	180 D5xy075z2.tif	155
142	180 D5xy075z3.tif	142
136	180 D5xy075z4.tif	136
108	180 D5xy075z5.tif	122
106	180 D5xy075z6.tif	122
95	180 D5xy075z7.tif	122
122	180 D5xy076z1.tif	122
103	180 D5xy076z2.tif	142
78	180 D5xy076z3.tif	150
66	180 D5xy076z4.tif	152
62	180 D5xy076z5.tif	152
60	180 D5xy076z6.tif	152
52	180 D5xy076z7.tif	152
142	180 D5xy077z1.tif	152
150	180 D5xy077z2.tif	170
152	180 D5xy077z3.tif	170
141	180 D5xy077z4.tif	170
117	180 D5xy077z5.tif	170
106	180 D5xy077z6.tif	170
99	180 D5xy077z7.tif	170
170	180 D5xy078z1.tif	170
164	180 D5xy078z2.tif	164
153	180 D5xy078z3.tif	160
144	180 D5xy078z4.tif	160
133	180 D5xy078z5.tif	160
118	180 D5xy078z6.tif	160
107	180 D5xy078z7.tif	160
134	180 D5xy079z1.tif	160
160	180 D5xy079z2.tif	160
130	180 D5xy079z3.tif	130
109	180 D5xy079z4.tif	121
91	180 D5xy079z5.tif	121
59	180 D5xy079z6.tif	121
53	180 D5xy079z7.tif	121
121	180 D5xy080z1.tif	121
106	180 D5xy080z2.tif	164
83	180 D5xy080z3.tif	166
49	180 D5xy080z4.tif	166
42	180 D5xy080z5.tif	166
33	180 D5xy080z6.tif	166
31	180 D5xy080z7.tif	166
164	180 D5xy081z1.tif	166
166	180 D5xy081z2.tif	166
152	180 D5xy081z3.tif	152
130	180 D5xy081z4.tif	174
109	180 D5xy081z5.tif	174
89	180 D5xy081z6.tif	174
67	180 D5xy081z7.tif	174
123	180 D5xy082z1.tif	174
139	180 D5xy082z2.tif	174
174	180 D5xy082z3.tif	174
159	180 D5xy082z4.tif	159
148	180 D5xy082z5.tif	148
133	180 D5xy082z6.tif	146
139	180 D5xy082z7.tif	146
146	180 D5xy083z1.tif	146
118	180 D5xy083z2.tif	119
103	180 D5xy083z3.tif	156
101	180 D5xy083z4.tif	159
84	180 D5xy083z5.tif	159
66	180 D5xy083z6.tif	159
46	180 D5xy083z7.tif	159
119	180 D5xy084z1.tif	159
156	180 D5xy084z2.tif	159
159	180 D5xy084z3.tif	159
153	180 D5xy084z4.tif	153
143	180 D5xy084z5.tif	143
119	180 D5xy084z6.tif	140
102	180 D5xy084z7.tif	140
134	180 D5xy085z1.tif	140
140	180 D5xy085z2.tif	168
118	180 D5xy085z3.tif	168
87	180 D5xy085z4.tif	168
62	180 D5xy085z5.tif	168
49	180 D5xy085z6.tif	168
35	180 D5xy085z7.tif	168
168	180 D5xy086z1.tif	168
153	180 D5xy086z2.tif	153
126	180 D5xy086z3.tif	126
88	180 D5xy086z4.tif	105
72	180 D5xy086z5.tif	105
46	180 D5xy086z6.tif	105
31	180 D5xy086z7.tif	105
103	180 D5xy087z1.tif	105
105	180 D5xy087z2.tif	147
81	180 D5xy087z3.tif	150
75	180 D5xy087z4.tif	150
56	180 D5xy087z5.tif	150
36	180 D5xy087z6.tif	150
35	180 D5xy087z7.tif	150
147	180 D5xy088z1.tif	150
150	180 D5xy088z2.tif	154
125	180 D5xy088z3.tif	154
101	180 D5xy088z4.tif	154
66	180 D5xy088z5.tif	154
41	180 D5xy088z6.tif	154
27	180 D5xy088z7.tif	154
154	180 D5xy089z1.tif	154
153	180 D5xy089z2.tif	153
128	180 D5xy089z3.tif	142
86	180 D5xy089z4.tif	142
81	180 D5xy089z5.tif	142
50	180 D5xy089z6.tif	142
37	180 D5xy089z7.tif	142
142	180 D5xy090z1.tif	142
120	180 D5xy090z2.tif	142
94	180 D5xy090z3.tif	158
51	180 D5xy090z4.tif	158
27	180 D5xy090z5.tif	158
12	180 D5xy090z6.tif	158
10	180 D5xy090z7.tif	158
142	180 D5xy091z1.tif	158
158	180 D5xy091z2.tif	158
150	180 D5xy091z3.tif	153
141	180 D5xy091z4.tif	153
122	180 D5xy091z5.tif	153
99	180 D5xy091z6.tif	153
76	180 D5xy091z7.tif	153
153	180 D5xy092z1.tif	153
145	180 D5xy092z2.tif	145
104	180 D5xy092z3.tif	142
67	180 D5xy092z4.tif	142
43	180 D5xy092z5.tif	142
29	180 D5xy092z6.tif	142
15	180 D5xy092z7.tif	142
129	180 D5xy093z1.tif	142
142	180 D5xy093z2.tif	142
122	180 D5xy093z3.tif	137
101	180 D5xy093z4.tif	138
92	180 D5xy093z5.tif	152
78	180 D5xy093z6.tif	152
50	180 D5xy093z7.tif	152
117	180 D5xy094z1.tif	152
137	180 D5xy094z2.tif	152
138	180 D5xy094z3.tif	152
152	180 D5xy094z4.tif	152
138	180 D5xy094z5.tif	138
128	180 D5xy094z6.tif	128
125	180 D5xy094z7.tif	127
127	180 D5xy095z1.tif	127
114	180 D5xy095z2.tif	114
66	180 D5xy095z3.tif	147
49	180 D5xy095z4.tif	156
36	180 D5xy095z5.tif	156
22	180 D5xy095z6.tif	156
17	180 D5xy095z7.tif	156
112	180 D5xy096z1.tif	156
147	180 D5xy096z2.tif	156
156	180 D5xy096z3.tif	156
141	180 D5xy096z4.tif	156
137	180 D5xy096z5.tif	156
134	180 D5xy096z6.tif	156
99	180 D5xy096z7.tif	156
131	180 D5xy097z1.tif	156
156	180 D5xy097z2.tif	156
148	180 D5xy097z3.tif	148
132	180 D5xy097z4.tif	137
119	180 D5xy097z5.tif	137
101	180 D5xy097z6.tif	137
90	180 D5xy097z7.tif	137
123	180 D5xy098z1.tif	137
137	180 D5xy098z2.tif	139
135	180 D5xy098z3.tif	168
114	180 D5xy098z4.tif	169
96	180 D5xy098z5.tif	169
75	180 D5xy098z6.tif	169
53	180 D5xy098z7.tif	169
139	180 D5xy099z1.tif	169
168	180 D5xy099z2.tif	169
169	180 D5xy099z3.tif	169
163	180 D5xy099z4.tif	163
137	180 D5xy099z5.tif	160
120	180 D5xy099z6.tif	160
113	180 D5xy099z7.tif	160
116	180 D5xy100z1.tif	160
160	180 D5xy100z2.tif	194
156	180 D5xy100z3.tif	194
131	180 D5xy100z4.tif	194
112	180 D5xy100z5.tif	194
101	180 D5xy100z6.tif	194
73	180 D5xy100z7.tif	194
194	180 D5-ROCKxy001z1.tif	194
180	180 D5-ROCKxy001z2.tif	192
184	180 D5-ROCKxy001z3.tif	192
188	180 D5-ROCKxy001z4.tif	192
184	180 D5-ROCKxy001z5.tif	192
191	180 D5-ROCKxy001z6.tif	192
192	180 D5-ROCKxy001z7.tif	192
134	180 D5-ROCKxy002z1.tif	172
132	180 D5-ROCKxy002z2.tif	172
137	180 D5-ROCKxy002z3.tif	172
146	180 D5-ROCKxy002z4.tif	172
156	180 D5-ROCKxy002z5.tif	172
172	180 D5-ROCKxy002z6.tif	172
135	180 D5-ROCKxy002z7.tif	160
142	180 D5-ROCKxy003z1.tif	160
133	180 D5-ROCKxy003z2.tif	160
145	180 D5-ROCKxy003z3.tif	167
160	180 D5-ROCKxy003z4.tif	180
145	180 D5-ROCKxy003z5.tif	180
148	180 D5-ROCKxy003z6.tif	180
146	180 D5-ROCKxy003z7.tif	180
146	180 D5-ROCKxy004z1.tif	180
167	180 D5-ROCKxy004z2.tif	180
180	180 D5-ROCKxy004z3.tif	180
169	180 D5-ROCKxy004z4.tif	169
154	180 D5-ROCKxy004z5.tif	185
159	180 D5-ROCKxy004z6.tif	186
143	180 D5-ROCKxy004z7.tif	186
168	180 D5-ROCKxy005z1.tif	186
158	180 D5-ROCKxy005z2.tif	186
166	180 D5-ROCKxy005z3.tif	186
185	180 D5-ROCKxy005z4.tif	186
186	180 D5-ROCKxy005z5.tif	186
182	180 D5-ROCKxy005z6.tif	189
183	180 D5-ROCKxy005z7.tif	189
163	180 D5-ROCKxy006z1.tif	189
173	180 D5-ROCKxy006z2.tif	189
185	180 D5-ROCKxy006z3.tif	189
183	180 D5-ROCKxy006z4.tif	189
189	180 D5-ROCKxy006z5.tif	189
183	180 D5-ROCKxy006z6.tif	189
185	180 D5-ROCKxy006z7.tif	189
171	180 D5-ROCKxy007z1.tif	189
162	180 D5-ROCKxy007z2.tif	208
171	180 D5-ROCKxy007z3.tif	208
182	180 D5-ROCKxy007z4.tif	208
189	180 D5-ROCKxy007z5.tif	208
186	180 D5-ROCKxy007z6.tif	208
179	180 D5-ROCKxy007z7.tif	208
208	180 D5-ROCKxy008z1.tif	208
201	180 D5-ROCKxy008z2.tif	201
175	180 D5-ROCKxy008z3.tif	201
170	180 D5-ROCKxy008z4.tif	201
183	180 D5-ROCKxy008z5.tif	201
201	180 D5-ROCKxy008z6.tif	201
201	180 D5-ROCKxy008z7.tif	201
171	180 D5-ROCKxy009z1.tif	193
177	180 D5-ROCKxy009z2.tif	193
178	180 D5-ROCKxy009z3.tif	193
169	180 D5-ROCKxy009z4.tif	193
185	180 D5-ROCKxy009z5.tif	193
193	180 D5-ROCKxy009z6.tif	193
186	180 D5-ROCKxy009z7.tif	186
159	180 D5-ROCKxy010z1.tif	179
177	180 D5-ROCKxy010z2.tif	179
173	180 D5-ROCKxy010z3.tif	179
179	180 D5-ROCKxy010z4.tif	179
163	180 D5-ROCKxy010z5.tif	166
166	180 D5-ROCKxy010z6.tif	188
166	180 D5-ROCKxy010z7.tif	199
156	180 D5-ROCKxy011z1.tif	211
163	180 D5-ROCKxy011z2.tif	211
153	180 D5-ROCKxy011z3.tif	211
165	180 D5-ROCKxy011z4.tif	211
188	180 D5-ROCKxy011z5.tif	211
199	180 D5-ROCKxy011z6.tif	211
211	180 D5-ROCKxy011z7.tif	211
143	180 D5-ROCKxy012z1.tif	188
131	180 D5-ROCKxy012z2.tif	188
151	180 D5-ROCKxy012z3.tif	188
162	180 D5-ROCKxy012z4.tif	188
167	180 D5-ROCKxy012z5.tif	188
188	180 D5-ROCKxy012z6.tif	188
165	180 D5-ROCKxy012z7.tif	165
142	180 D5-ROCKxy013z1.tif	155
137	180 D5-ROCKxy013z2.tif	155
137	180 D5-ROCKxy013z3.tif	155
139	180 D5-ROCKxy013z4.tif	155
139	180 D5-ROCKxy013z5.tif	155
144	180 D5-ROCKxy013z6.tif	155
155	180 D5-ROCKxy013z7.tif	155
140	180 D5-ROCKxy014z1.tif	151
124	180 D5-ROCKxy014z2.tif	151
127	180 D5-ROCKxy014z3.tif	151
126	180 D5-ROCKxy014z4.tif	151
125	180 D5-ROCKxy014z5.tif	151
142	180 D5-ROCKxy014z6.tif	151
151	180 D5-ROCKxy014z7.tif	157
148	180 D5-ROCKxy015z1.tif	158
132	180 D5-ROCKxy015z2.tif	158
129	180 D5-ROCKxy015z3.tif	158
138	180 D5-ROCKxy015z4.tif	158
136	180 D5-ROCKxy015z5.tif	158
157	180 D5-ROCKxy015z6.tif	158
158	180 D5-ROCKxy015z7.tif	158
141	180 D5-ROCKxy016z1.tif	158
142	180 D5-ROCKxy016z2.tif	159
136	180 D5-ROCKxy016z3.tif	159
131	180 D5-ROCKxy016z4.tif	159
143	180 D5-ROCKxy016z5.tif	159
158	180 D5-ROCKxy016z6.tif	164
148	180 D5-ROCKxy016z7.tif	167
159	180 D5-ROCKxy017z1.tif	167
146	180 D5-ROCKxy017z2.tif	167
141	180 D5-ROCKxy017z3.tif	167
143	180 D5-ROCKxy017z4.tif	167
164	180 D5-ROCKxy017z5.tif	167
167	180 D5-ROCKxy017z6.tif	167
149	180 D5-ROCKxy017z7.tif	152
152	180 D5-ROCKxy018z1.tif	152
142	180 D5-ROCKxy018z2.tif	183
140	180 D5-ROCKxy018z3.tif	183
129	180 D5-ROCKxy018z4.tif	183
134	180 D5-ROCKxy018z5.tif	183
149	180 D5-ROCKxy018z6.tif	183
150	180 D5-ROCKxy018z7.tif	183
183	180 D5-ROCKxy019z1.tif	196
177	180 D5-ROCKxy019z2.tif	196
160	180 D5-ROCKxy019z3.tif	196
173	180 D5-ROCKxy019z4.tif	196
172	180 D5-ROCKxy019z5.tif	196
181	180 D5-ROCKxy019z6.tif	196
196	180 D5-ROCKxy019z7.tif	196
146	180 D5-ROCKxy020z1.tif	166
138	180 D5-ROCKxy020z2.tif	166
145	180 D5-ROCKxy020z3.tif	166
165	180 D5-ROCKxy020z4.tif	166
164	180 D5-ROCKxy020z5.tif	166
157	180 D5-ROCKxy020z6.tif	167
166	180 D5-ROCKxy020z7.tif	169
158	180 D5-ROCKxy021z1.tif	173
154	180 D5-ROCKxy021z2.tif	173
165	180 D5-ROCKxy021z3.tif	173
165	180 D5-ROCKxy021z4.tif	173
167	180 D5-ROCKxy021z5.tif	173
169	180 D5-ROCKxy021z6.tif	173
173	180 D5-ROCKxy021z7.tif	173
[truncated: 8,848 more rows]

## Sheet: Figure 5-S2
Seeding Density (cells/cm2)	SOD1 D90 100k
Micropattern Diameter (µm)	150		180		200		250		400
												N	Micropattern Diameter (µm)	%of Tissues
	#Polarizations	#Rosettes	#Polarizations	#Rosettes	#Polarizations	#Rosettes	#Polarizations	#Rosettes	#Polarizations	#Rosettes				0 Rosettes	1 Rosette	1+ Rosette	# Tissues		Tissue Area (mm^2)
Tissue #1	0	0	0	0	0	0	0	0	0	0		106	150	57.5472	0	42.4528	106	17671.5	0.0176715
Tissue #2	0	0	0	0	0	0	0	0	0	0		111	180	32.4324	1.8018	65.7658	111	25446.9	0.0254469
Tissue #3	0	0	0	0	0	0	0	0	0	0		105	200	30.4762	20.9524	48.5714	105	31415.9	0.0314159
Tissue #4	0	0	0	0	0	0	0	0	0	0		100	250	36	26	38	100	49087.4	0.0490874
Tissue #5	0	0	0	0	0	0	0	0	0	0		45	400	44.4444	0	55.5556	45	125664	0.125664
Tissue #6	0	0	0	0	0	0	0	0	0	0
Tissue #7	0	0	0	0	0	0	0	0	0	0
Tissue #8	0	0	0	0	0	0	0	0	0	0
Tissue #9	0	0	0	0	0	0	0	0	0	0
Tissue #10	0	0	0	0	0	0	0	0	0	0
Tissue #11	0	0	0	0	0	0	0	0	0	0
Tissue #12	0	0	0	0	0	0	0	0	0	0
Tissue #13	0	0	0	0	0	0	0	0	0	0
Tissue #14	0	0	0	0	0	0	0	0	0	0
Tissue #15	0	0	0	0	0	0	0	0	0	0
Tissue #16	0	0	0	0	0	0	0	0	0	0
Tissue #17	0	0	0	0	0	0	0	0	0	0
Tissue #18	0	0	0	0	0	0	0	0	0	0
Tissue #19	0	0	0	0	0	0	0	0	0	0
Tissue #20	0	0	0	0	0	0	0	0	0	0
Tissue #21	0	0	0	0	0	0	0	0	1	0
Tissue #22	0	0	0	0	0	0	0	0	1	0
Tissue #23	0	0	0	0	0	0	0	0	1	0
Tissue #24	0	0	0	0	0	0	0	0	1	0
Tissue #25	0	0	0	0	0	0	0	0	1	0
Tissue #26	0	0	0	0	0	0	0	0	1	0
Tissue #27	0	0	0	0	0	0	0	0	2	0
Tissue #28	0	0	0	0	0	0	0	0	2	0
Tissue #29	0	0	0	0	0	0	0	0	2	0
Tissue #30	0	0	0	0	0	0	0	0	2	0
Tissue #31	0	0	0	0	0	0	0	0	3	0
Tissue #32	0	0	0	0	0	0	0	0	3	0
Tissue #33	0	0	0	0	1	0	0	0	3	0
Tissue #34	0	0	0	0	1	0	0	0	3	0
Tissue #35	0	0	0	0	1	0	0	0	3	0
Tissue #36	0	0	0	0	1	0	0	0	2	1
Tissue #37	0	0	1	0	1	0	1	0	2	1
Tissue #38	0	0	1	0	1	0	1	0	2	1
Tissue #39	0	0	1	0	1	0	1	0	3	1
Tissue #40	0	0	1	0	1	0	1	0	2	2
Tissue #41	0	0	1	0	1	0	1	0	3	2
Tissue #42	0	0	1	0	1	0	1	0	3	2
Tissue #43	0	0	1	0	1	0	1	0	3	3
Tissue #44	0	0	1	0	1	0	1	0	4	4
Tissue #45	0	0	1	0	1	0	1	0	5	4
Tissue #46	0	0	1	0	1	0	1	0
Tissue #47	0	0	1	0	1	0	1	0
Tissue #48	0	0	1	0	1	0	1	0
Tissue #49	0	0	1	0	1	0	1	0
Tissue #50	0	0	1	0	1	0	1	0
Tissue #51	0	0	1	0	1	0	1	0
Tissue #52	0	0	1	0	1	0	1	0
Tissue #53	0	0	1	0	1	0	1	0
Tissue #54	0	0	1	0	1	0	1	0
Tissue #55	0	0	1	0	1	0	1	0
Tissue #56	0	0	1	0	1	0	1	0
Tissue #57	0	0	1	0	1	0	1	0
Tissue #58	0	0	1	0	1	0	1	0
Tissue #59	0	0	1	0	1	0	1	0
Tissue #60	0	0	1	0	1	0	1	0
Tissue #61	0	0	1	0	1	0	1	0
Tissue #62	1	0	1	0	1	0	1	0
Tissue #63	1	0	1	0	1	0	1	0
Tissue #64	1	0	1	0	1	0	1	0
Tissue #65	1	0	1	0	1	0	1	0
Tissue #66	1	0	1	0	1	0	1	0
Tissue #67	1	0	1	0	1	0	1	0
Tissue #68	1	0	1	0	1	0	1	0
Tissue #69	1	0	1	0	1	0	1	0
Tissue #70	1	0	1	0	1	0	1	0
Tissue #71	1	0	1	0	1	0	1	0
Tissue #72	1	0	1	0	1	0	1	0
Tissue #73	1	0	1	0	1	0	1	0
Tissue #74	1	0	1	0	1	0	1	0
Tissue #75	1	0	1	0	1	0	1	1
Tissue #76	1	0	1	0	1	0	1	1
Tissue #77	1	0	1	0	1	0	1	1
Tissue #78	1	0	1	0	1	0	1	1
Tissue #79	1	0	1	0	1	0	1	1
Tissue #80	1	0	1	0	1	0	1	1
Tissue #81	1	0	1	0	1	0	1	1
Tissue #82	1	0	1	0	2	0	1	1
Tissue #83	1	0	1	0	2	0	1	1
Tissue #84	1	0	1	0	1	1	1	1
Tissue #85	1	0	1	0	1	1	1	1
Tissue #86	1	0	1	0	1	1	1	1
Tissue #87	1	0	1	0	1	1	1	1
Tissue #88	1	0	1	0	1	1	1	1
Tissue #89	1	0	1	0	1	1	1	1
Tissue #90	1	0	1	0	1	1	1	1
Tissue #91	1	0	1	0	1	1	1	1
Tissue #92	1	0	1	0	1	1	1	1
Tissue #93	1	0	1	0	1	1	1	1
Tissue #94	1	0	1	0	1	1	1	1
Tissue #95	1	0	1	0	1	1	1	1
Tissue #96	1	0	1	0	1	1	1	1
Tissue #97	1	0	1	0	1	1	1	1
Tissue #98	1	0	1	0	1	1	1	1
Tissue #99	1	0	1	0	1	1	1	1
Tissue #100	1	0	1	0	1	1	1	1
Tissue #101	1	0	1	0	1	1
Tissue #102	1	0	1	0	1	1
Tissue #103	1	0	1	0	1	1
Tissue #104	1	0	1	0	1	1
Tissue #105	1	0	1	0	1	1
Tissue #106	1	0	1	0
Tissue #107			1	0
Tissue #108			1	0
Tissue #109			1	0
Tissue #110			1	1
Tissue #111			1	1
