# Supplementary material for: Engineering induction of singular neural rosette emergence within hPSC-derived tissues
Source: eLife. 2018 Oct 29;7:e37549. doi: 10.7554/eLife.37549 (PMC6205811; doi:10.7554/eLife.37549)
Supplement: Figure 6— source data 1. [file elife-37549-fig6-data1.xlsx]

## Sheet: Figure 6-S2B
Conc of FITC-HBP (M)	Absorbance at 495nm	Conc of FITC-HBP (µM)
0.001	0.901667	1000
0.00075	0.718667	750
0.0005	0.549	500
0.0003	0.374	300
0.0001	0.164667	100
5e-05	0.0943333	50
1e-05	0.0226667	10
5e-06	0.0146667	5
1e-06	0.00533333	1
5e-07	0.00233333	0.5

## Sheet: Figure 6-S3B
Condition (HBP Concentration µM)	Micropattern Region Area (cm2)	Micropattern Region Area (µm2)	Sum Fluorescence Intensity a.u.	Sum Fluorescence Intensity a.u. (Corrected for fluorescence intensity at 0 µM HBP)	Sum Fluorescence Intensity a.u./cm2		HBP Conc. (µM)	Mean Fluorescence Intensity (a.u./cm2)	StDEV Fluorescence Intensity (a.u./cm2)
20 µM HBP	0.000695701	69570.1	31218165	3.12028e+07	4.48509e+10		20	2.96793e+10	7.80485e+09
20 µM HBP	0.000696214	69621.4	30205021	3.01897e+07	4.33627e+10		10	1.28371e+10	2.61678e+09
20 µM HBP	0.000719348	71934.8	21268972	2.12537e+07	2.95457e+10		7.5	1.37038e+10	2.50944e+09
20 µM HBP	0.000711466	71146.6	24303165	2.42878e+07	3.41378e+10		5	4.11575e+09	1.16617e+09
20 µM HBP	0.000974404	97440.4	31833043	3.18177e+07	3.26535e+10		2.5	2.54106e+09	4.91065e+08
20 µM HBP	0.000692753	69275.3	26914695	2.68994e+07	3.88297e+10		0	5.00346e+08	7.06393e+07
20 µM HBP	0.000682243	68224.3	23099302	2.3084e+07	3.38354e+10
20 µM HBP	0.000703071	70307.1	16512762	1.64974e+07	2.34648e+10		* One-way ANOVA with an alpha < 0.05 was conducted in Matlab
20 µM HBP	0.00068737	68737	28772228	2.87569e+07	4.18361e+10
20 µM HBP	0.00068282	68282	20755657	2.07403e+07	3.03745e+10
20 µM HBP	0.000673271	67327.1	26413987	2.63987e+07	3.92096e+10
20 µM HBP	0.000693009	69300.9	15674539	1.56592e+07	2.2596e+10
20 µM HBP	0.000695701	69570.1	18195429	1.81801e+07	2.61321e+10
20 µM HBP	0.000707236	70723.6	19865273	1.985e+07	2.80669e+10
20 µM HBP	0.00070871	70871	21551819	2.15365e+07	3.03883e+10
20 µM HBP	0.000671349	67134.9	30461239	3.04459e+07	4.53504e+10
20 µM HBP	0.000694355	69435.5	24810673	2.47954e+07	3.57099e+10
20 µM HBP	0.000718323	71832.3	21048897	2.10336e+07	2.92815e+10
20 µM HBP	0.00069929	69929	20241199	2.02259e+07	2.89235e+10
20 µM HBP	0.000698777	69877.7	22908947	2.28936e+07	3.27624e+10
20 µM HBP	0.000713773	71377.3	21514392	2.14991e+07	3.01203e+10
20 µM HBP	0.000688716	68871.6	18038418	1.80231e+07	2.61691e+10
20 µM HBP	0.000679616	67961.6	24657650	2.46423e+07	3.62592e+10
20 µM HBP	0.000684614	68461.4	23678975	2.36637e+07	3.45649e+10
20 µM HBP	0.000678334	67833.4	20304642	2.02893e+07	2.99105e+10
20 µM HBP	0.000676348	67634.8	20210882	2.01956e+07	2.98597e+10
20 µM HBP	0.000686216	68621.6	20324652	2.03093e+07	2.95961e+10
20 µM HBP	0.000686921	68692.1	16575777	1.65605e+07	2.41082e+10
20 µM HBP	0.000771769	77176.9	29264703	2.92494e+07	3.78991e+10
20 µM HBP	0.000648855	64885.5	23139834	2.31245e+07	3.56389e+10
20 µM HBP	0.000673143	67314.3	18161146	1.81458e+07	2.69569e+10
20 µM HBP	0.000675835	67583.5	11580385	1.15651e+07	1.71123e+10
20 µM HBP	0.000676476	67647.6	14278692	1.42634e+07	2.10848e+10
20 µM HBP	0.000667247	66724.8	11440939	1.14256e+07	1.71235e+10
20 µM HBP	0.000656225	65622.5	15898920	1.58836e+07	2.42045e+10
20 µM HBP	0.000673528	67352.8	25642020	2.56267e+07	3.80485e+10
20 µM HBP	0.000638281	63828.1	28402494	2.83872e+07	4.44744e+10
20 µM HBP	0.000671797	67179.8	18358924	1.83436e+07	2.73053e+10
20 µM HBP	0.000669426	66942.6	15323847	1.53085e+07	2.28681e+10
20 µM HBP	0.000656097	65609.7	20090700	2.00754e+07	3.05982e+10
20 µM HBP	0.000669939	66993.9	21462945	2.14476e+07	3.20143e+10
20 µM HBP	0.000662121	66212.1	11418429	1.14031e+07	1.72221e+10
20 µM HBP	0.000676411	67641.1	19955844	1.99405e+07	2.94799e+10
20 µM HBP	0.000674809	67480.9	13383678	1.33684e+07	1.98106e+10
20 µM HBP	0.000678462	67846.2	22534394	2.25191e+07	3.31914e+10
20 µM HBP	0.000703135	70313.5	12417312	1.2402e+07	1.76381e+10
20 µM HBP	0.000674617	67461.7	11497365	1.1482e+07	1.70201e+10
20 µM HBP	0.000673528	67352.8	12737715	1.27224e+07	1.88892e+10
20 µM HBP	0.000667824	66782.4	13981333	1.3966e+07	2.09127e+10
20 µM HBP	0.000670516	67051.6	15151363	1.5136e+07	2.25737e+10
10 µM HBP	0.00067654	67654	8719166	8.70385e+06	1.28652e+10
10 µM HBP	0.000670259	67025.9	10284683	1.02694e+07	1.53215e+10
10 µM HBP	0.000672695	67269.5	10381364	1.0366e+07	1.54097e+10
10 µM HBP	0.000671477	67147.7	9442566	9.42725e+06	1.40396e+10
10 µM HBP	0.00067968	67968	8399204	8.38389e+06	1.23351e+10
10 µM HBP	0.000674553	67455.3	5861490	5.84617e+06	8.66674e+09
10 µM HBP	0.000677693	67769.3	7547054	7.53174e+06	1.11138e+10
10 µM HBP	0.000669298	66929.8	7863959	7.84864e+06	1.17267e+10
10 µM HBP	0.000750621	75062.1	6395682	6.38037e+06	8.50011e+09
10 µM HBP	0.000727743	72774.3	6177753	6.16244e+06	8.46787e+09
10 µM HBP	0.000864435	86443.5	7532152	7.51684e+06	8.69566e+09
10 µM HBP	0.000888851	88885.1	11003856	1.09885e+07	1.23626e+10
10 µM HBP	0.000592781	59278.1	11188980	1.11737e+07	1.88496e+10
10 µM HBP	0.000687626	68762.6	10025560	1.00102e+07	1.45577e+10
10 µM HBP	0.000645074	64507.4	11035302	1.102e+07	1.70833e+10
10 µM HBP	0.000694996	69499.6	11268615	1.12533e+07	1.61919e+10
10 µM HBP	0.000706147	70614.7	9224355	9.20904e+06	1.30413e+10
10 µM HBP	0.00069051	69051	12076534	1.20612e+07	1.74671e+10
10 µM HBP	0.000703519	70351.9	11261838	1.12465e+07	1.59861e+10
10 µM HBP	0.000693586	69358.6	10347853	1.03325e+07	1.48973e+10
10 µM HBP	0.000694163	69416.3	9645985	9.63067e+06	1.38738e+10
10 µM HBP	0.000708133	70813.3	8352341	8.33702e+06	1.17732e+10
10 µM HBP	0.000705057	70505.7	8827593	8.81228e+06	1.24987e+10
10 µM HBP	0.000694547	69454.7	8597395	8.58208e+06	1.23564e+10
10 µM HBP	0.000689293	68929.2	6848524	6.83321e+06	9.91336e+09
10 µM HBP	0.00071044	71044	8058145	8.04283e+06	1.13209e+10
10 µM HBP	0.000700443	70044.3	9267369	9.25205e+06	1.32089e+10
10 µM HBP	0.000713388	71338.8	11099131	1.10838e+07	1.55369e+10
10 µM HBP	0.000706852	70685.2	8091693	8.07638e+06	1.14258e+10
10 µM HBP	0.000688139	68813.9	7987033	7.97172e+06	1.15845e+10
10 µM HBP	0.000707877	70787.7	8306649	8.29133e+06	1.1713e+10
10 µM HBP	0.000710312	71031.2	6735236	6.71992e+06	9.46052e+09
10 µM HBP	0.000701853	70185.3	7435715	7.4204e+06	1.05726e+10
10 µM HBP	0.000711594	71159.4	7791365	7.77605e+06	1.09276e+10
10 µM HBP	0.000712619	71261.9	13072555	1.30572e+07	1.83229e+10
10 µM HBP	0.000701533	70153.3	8557023	8.54171e+06	1.21758e+10
10 µM HBP	0.00077696	77696	8635357	8.62004e+06	1.10946e+10
10 µM HBP	0.000700571	70057.1	8595125	8.57981e+06	1.22469e+10
10 µM HBP	0.000693009	69300.9	10861620	1.08463e+07	1.5651e+10
10 µM HBP	0.000696598	69659.8	8960873	8.94556e+06	1.28418e+10
10 µM HBP	0.000772602	77260.2	6691524	6.67621e+06	8.6412e+09
10 µM HBP	0.000759273	75927.3	10211672	1.01964e+07	1.34291e+10
10 µM HBP	0.000670644	67064.4	8302277	8.28696e+06	1.23567e+10
10 µM HBP	0.000670067	67006.7	7151840	7.13652e+06	1.06505e+10
10 µM HBP	0.000674425	67442.5	8016642	8.00133e+06	1.18639e+10
10 µM HBP	0.000666158	66615.8	7738384	7.72307e+06	1.15934e+10
10 µM HBP	0.00068455	68455	11881442	1.18661e+07	1.73342e+10
10 µM HBP	0.000674681	67468.1	9147858	9.13254e+06	1.35361e+10
10 µM HBP	0.000738509	73850.9	11038330	1.1023e+07	1.4926e+10
10 µM HBP	0.000679488	67948.8	7792463	7.77715e+06	1.14456e+10
7.5 µM HBP	0.000725244	72524.4	9471201	9.45588e+06	1.30382e+10
7.5 µM HBP	0.000660454	66045.4	8495668	8.48035e+06	1.28402e+10
7.5 µM HBP	0.000725693	72569.2	9969554	9.95424e+06	1.37169e+10
7.5 µM HBP	0.000674809	67480.9	9155919	9.1406e+06	1.35455e+10
7.5 µM HBP	0.000717746	71774.6	9549968	9.53465e+06	1.32842e+10
7.5 µM HBP	0.000686216	68621.6	8846086	8.83077e+06	1.28688e+10
7.5 µM HBP	0.000672887	67288.7	13839548	1.38242e+07	2.05447e+10
7.5 µM HBP	0.000666222	66622.2	12597521	1.25822e+07	1.88859e+10
7.5 µM HBP	0.000654815	65481.5	12487364	1.2472e+07	1.90467e+10
7.5 µM HBP	0.000768693	76869.3	9399114	9.3838e+06	1.22075e+10
7.5 µM HBP	0.00067795	67795	8902783	8.88747e+06	1.31093e+10
7.5 µM HBP	0.000703455	70345.5	10120735	1.01054e+07	1.43654e+10
7.5 µM HBP	0.000709864	70986.4	9769214	9.7539e+06	1.37405e+10
7.5 µM HBP	0.000712619	71261.9	9937729	9.92241e+06	1.39239e+10
7.5 µM HBP	0.000662057	66205.7	9627437	9.61212e+06	1.45186e+10
7.5 µM HBP	0.000665645	66564.5	11300801	1.12855e+07	1.69542e+10
7.5 µM HBP	0.000676668	67666.8	8469089	8.45377e+06	1.24932e+10
7.5 µM HBP	0.000675771	67577.1	8984487	8.96917e+06	1.32725e+10
7.5 µM HBP	0.000685832	68583.2	9256391	9.24107e+06	1.34743e+10
7.5 µM HBP	0.000736202	73620.2	9164437	9.14912e+06	1.24275e+10
7.5 µM HBP	0.000667824	66782.4	9761096	9.74578e+06	1.45933e+10
7.5 µM HBP	0.000665197	66519.7	10655277	1.064e+07	1.59952e+10
7.5 µM HBP	0.000670259	67025.9	9396994	9.38168e+06	1.39971e+10
7.5 µM HBP	0.000665709	66570.9	9743788	9.72847e+06	1.46137e+10
7.5 µM HBP	0.000662569	66256.9	11998655	1.19833e+07	1.80862e+10
7.5 µM HBP	0.000660903	66090.3	11759085	1.17438e+07	1.77693e+10
7.5 µM HBP	0.000680385	68038.5	10198694	1.01834e+07	1.49671e+10
7.5 µM HBP	0.000694163	69416.3	10765541	1.07502e+07	1.54866e+10
7.5 µM HBP	0.000708518	70851.8	9959452	9.94414e+06	1.40351e+10
7.5 µM HBP	0.000665774	66577.4	8989946	8.97463e+06	1.348e+10
7.5 µM HBP	0.000720502	72050.2	7050414	7.0351e+06	9.76417e+09
7.5 µM HBP	0.000714862	71486.2	7608411	7.59309e+06	1.06218e+10
7.5 µM HBP	0.000782728	78272.8	8432443	8.41713e+06	1.07536e+10
7.5 µM HBP	0.000681923	68192.3	8756483	8.74117e+06	1.28184e+10
7.5 µM HBP	0.000695381	69538.1	9110248	9.09493e+06	1.30791e+10
7.5 µM HBP	0.000689997	68999.7	8709556	8.69424e+06	1.26004e+10
7.5 µM HBP	0.000771641	77164.1	8854445	8.83913e+06	1.1455e+10
7.5 µM HBP	0.000669939	66993.9	6101382	6.08607e+06	9.08451e+09
7.5 µM HBP	0.000757607	75760.7	8256836	8.24152e+06	1.08784e+10
7.5 µM HBP	0.000702238	70223.8	6755102	6.73979e+06	9.59759e+09
7.5 µM HBP	0.000684358	68435.8	9043515	9.0282e+06	1.31922e+10
7.5 µM HBP	0.000665581	66558.1	10085035	1.00697e+07	1.51292e+10
7.5 µM HBP	0.00066603	66603	8122615	8.1073e+06	1.21726e+10
7.5 µM HBP	0.0006643	66430	10054078	1.00388e+07	1.51118e+10
7.5 µM HBP	0.000654879	65487.9	11272870	1.12576e+07	1.71903e+10
7.5 µM HBP	0.000681731	68173.1	8148979	8.13366e+06	1.19309e+10
7.5 µM HBP	0.000658019	65801.9	9797742	9.78243e+06	1.48665e+10
7.5 µM HBP	0.000676155	67615.5	6267932	6.25262e+06	9.24731e+09
7.5 µM HBP	0.000738958	73895.8	7984076	7.96876e+06	1.07838e+10
7.5 µM HBP	0.000680577	68057.7	9291840	9.27652e+06	1.36304e+10
5.0 µM HBP	0.000645266	64526.7	2595206	2.57989e+06	3.99818e+09
5.0 µM HBP	0.000673015	67301.5	2341992	2.32668e+06	3.45709e+09
5.0 µM HBP	0.000659878	65987.8	2961887	2.94657e+06	4.46533e+09
5.0 µM HBP	0.000668016	66801.6	3172508	3.15719e+06	4.72622e+09
5.0 µM HBP	0.000635462	63546.2	2604007	2.58869e+06	4.07372e+09
5.0 µM HBP	0.000660134	66013.4	2166757	2.15144e+06	3.2591e+09
5.0 µM HBP	0.000684742	68474.2	2376347	2.36103e+06	3.44806e+09
5.0 µM HBP	0.000660583	66058.3	2798999	2.78368e+06	4.21398e+09
5.0 µM HBP	0.000671157	67115.7	2195342	2.18003e+06	3.24816e+09
5.0 µM HBP	0.000663018	66301.8	2055894	2.04058e+06	3.07771e+09
5.0 µM HBP	0.000664812	66481.2	1950459	1.93514e+06	2.91081e+09
5.0 µM HBP	0.0006709	67090	2064893	2.04958e+06	3.05496e+09
5.0 µM HBP	0.000694676	69467.6	2260038	2.24472e+06	3.23132e+09
5.0 µM HBP	0.000651419	65141.9	2332195	2.31688e+06	3.55667e+09
5.0 µM HBP	0.000667888	66788.8	2352574	2.33726e+06	3.49947e+09
5.0 µM HBP	0.000657186	65718.6	2964958	2.94964e+06	4.48829e+09
5.0 µM HBP	0.000654623	65462.3	5223909	5.20859e+06	7.95663e+09
5.0 µM HBP	0.000651739	65173.9	4306733	4.29142e+06	6.58456e+09
5.0 µM HBP	0.000660198	66019.8	2987225	2.97191e+06	4.50154e+09
5.0 µM HBP	0.000652444	65244.4	2707978	2.69266e+06	4.12704e+09
5.0 µM HBP	0.000666607	66660.7	2354689	2.33937e+06	3.50938e+09
5.0 µM HBP	0.000688459	68845.9	2556169	2.54085e+06	3.69064e+09
5.0 µM HBP	0.000647381	64738.1	3622680	3.60736e+06	5.57224e+09
5.0 µM HBP	0.000656545	65654.5	5777688	5.76237e+06	8.77681e+09
5.0 µM HBP	0.000652123	65212.3	3698860	3.68354e+06	5.64854e+09
5.0 µM HBP	0.000647509	64750.9	2738905	2.72359e+06	4.20625e+09
5.0 µM HBP	0.000675771	67577.1	2243685	2.22837e+06	3.29752e+09
5.0 µM HBP	0.000669042	66904.2	2431134	2.41582e+06	3.61086e+09
5.0 µM HBP	0.000667888	66788.8	2366505	2.35119e+06	3.52033e+09
5.0 µM HBP	0.000663787	66378.7	2629190	2.61387e+06	3.93782e+09
5.0 µM HBP	0.000648983	64898.3	2872244	2.85693e+06	4.40216e+09
5.0 µM HBP	0.000674233	67423.3	3132169	3.11685e+06	4.62281e+09
5.0 µM HBP	0.000669106	66910.6	3272358	3.25704e+06	4.86775e+09
5.0 µM HBP	0.000672374	67237.4	2082264	2.06695e+06	3.0741e+09
5.0 µM HBP	0.000655071	65507.1	3013070	2.99775e+06	4.57622e+09
5.0 µM HBP	0.000673912	67391.2	2639410	2.62409e+06	3.89382e+09
5.0 µM HBP	0.000667504	66750.4	2391039	2.37572e+06	3.55911e+09
5.0 µM HBP	0.000677821	67782.1	2425773	2.41046e+06	3.55618e+09
5.0 µM HBP	0.000656161	65616.1	3031138	3.01582e+06	4.59616e+09
5.0 µM HBP	0.000669426	66942.6	3043486	3.02817e+06	4.52353e+09
5.0 µM HBP	0.000666478	66647.8	2162365	2.14705e+06	3.22148e+09
5.0 µM HBP	0.000665069	66506.9	2142897	2.12758e+06	3.19904e+09
5.0 µM HBP	0.000655969	65596.9	2403946	2.38863e+06	3.64138e+09
5.0 µM HBP	0.000665325	66532.5	2784623	2.76931e+06	4.16234e+09
5.0 µM HBP	0.000655392	65539.2	3401285	3.38597e+06	5.16633e+09
5.0 µM HBP	0.000661288	66128.8	1986174	1.97086e+06	2.98033e+09
5.0 µM HBP	0.000668145	66814.5	2403894	2.38858e+06	3.57494e+09
5.0 µM HBP	0.000701981	70198.1	2238772	2.22346e+06	3.1674e+09
5.0 µM HBP	0.000672118	67211.8	2219677	2.20436e+06	3.27972e+09
5.0 µM HBP	0.000651995	65199.5	2671322	2.65601e+06	4.07366e+09
2.5 µM HBP	0.000724283	72428.3	1630822	1.61551e+06	2.23049e+09
2.5 µM HBP	0.000755235	75523.5	2371249	2.35593e+06	3.11947e+09
2.5 µM HBP	0.000673079	67307.9	1954298	1.93898e+06	2.88076e+09
2.5 µM HBP	0.000734728	73472.8	1943301	1.92798e+06	2.62408e+09
2.5 µM HBP	0.000781446	78144.6	2055214	2.0399e+06	2.61041e+09
2.5 µM HBP	0.000795288	79528.8	2094423	2.07911e+06	2.61428e+09
2.5 µM HBP	0.000775614	77561.4	1838580	1.82326e+06	2.35074e+09
2.5 µM HBP	0.000684486	68448.6	1617025	1.60171e+06	2.34002e+09
2.5 µM HBP	0.000668978	66897.8	2540508	2.52519e+06	3.7747e+09
2.5 µM HBP	0.000762861	76286.1	1854313	1.839e+06	2.41066e+09
2.5 µM HBP	0.000727936	72793.6	2183717	2.1684e+06	2.97884e+09
2.5 µM HBP	0.000758183	75818.3	2242709	2.22739e+06	2.9378e+09
2.5 µM HBP	0.000702558	70255.8	2068525	2.05321e+06	2.92248e+09
2.5 µM HBP	0.000803747	80374.7	2018759	2.00344e+06	2.49263e+09
2.5 µM HBP	0.000737676	73767.6	1877341	1.86202e+06	2.52418e+09
2.5 µM HBP	0.000675835	67583.5	1748570	1.73325e+06	2.56461e+09
2.5 µM HBP	0.000647894	64789.4	1388523	1.37321e+06	2.11949e+09
2.5 µM HBP	0.000703135	70313.5	1644564	1.62925e+06	2.31712e+09
2.5 µM HBP	0.000739407	73940.7	1395849	1.38053e+06	1.86708e+09
2.5 µM HBP	0.000750109	75010.9	1621670	1.60635e+06	2.14149e+09
2.5 µM HBP	0.000780036	78003.6	1826248	1.81093e+06	2.3216e+09
2.5 µM HBP	0.000711594	71159.4	1558690	1.54337e+06	2.1689e+09
2.5 µM HBP	0.00069019	69019	1433701	1.41838e+06	2.05507e+09
2.5 µM HBP	0.000666927	66692.7	1997592	1.98228e+06	2.97225e+09
2.5 µM HBP	0.000765361	76536.1	1983800	1.96848e+06	2.57197e+09
2.5 µM HBP	0.000757414	75741.4	2057708	2.04239e+06	2.69653e+09
2.5 µM HBP	0.000692945	69294.5	1893902	1.87859e+06	2.71102e+09
2.5 µM HBP	0.000754531	75453.1	2015707	2.00039e+06	2.65117e+09
2.5 µM HBP	0.000721335	72133.5	2041383	2.02607e+06	2.80877e+09
2.5 µM HBP	0.000872446	87244.6	1976601	1.96128e+06	2.24803e+09
2.5 µM HBP	0.000654495	65449.5	2040526	2.02521e+06	3.09431e+09
2.5 µM HBP	0.000680961	68096.1	1474273	1.45896e+06	2.1425e+09
2.5 µM HBP	0.000770808	77080.8	1865213	1.8499e+06	2.39994e+09
2.5 µM HBP	0.000754402	75440.2	1676667	1.66135e+06	2.20221e+09
2.5 µM HBP	0.000757158	75715.8	1702118	1.6868e+06	2.22781e+09
2.5 µM HBP	0.000677052	67705.2	2668409	2.65309e+06	3.91859e+09
2.5 µM HBP	0.000710825	71082.5	1528219	1.5129e+06	2.12838e+09
2.5 µM HBP	0.00079625	79624.9	1938853	1.92354e+06	2.41575e+09
2.5 µM HBP	0.000774397	77439.7	1484492	1.46918e+06	1.89719e+09
2.5 µM HBP	0.00068314	68314	1954038	1.93872e+06	2.83796e+09
2.5 µM HBP	0.000686216	68621.6	1911204	1.89589e+06	2.76281e+09
2.5 µM HBP	0.000712235	71223.5	1663136	1.64782e+06	2.31359e+09
2.5 µM HBP	0.000742867	74286.7	1473537	1.45822e+06	1.96296e+09
2.5 µM HBP	0.000753633	75363.3	1846029	1.83071e+06	2.42918e+09
2.5 µM HBP	0.000677309	67730.9	2860681	2.84536e+06	4.20099e+09
2.5 µM HBP	0.000677693	67769.3	1925328	1.91001e+06	2.8184e+09
2.5 µM HBP	0.000694291	69429.1	1490898	1.47558e+06	2.12531e+09
2.5 µM HBP	0.000783048	78304.8	1598548	1.58323e+06	2.02188e+09
2.5 µM HBP	0.000721207	72120.7	1479446	1.46413e+06	2.03011e+09
2.5 µM HBP	0.000683525	68352.5	1448295	1.43298e+06	2.09645e+09
0.0 µM HBP	0.00027332	27332	164348	149032	2.12903e+08
0.0 µM HBP	0.000274153	27415.3	139401	124085	4.52611e+08
0.0 µM HBP	0.000282677	28267.7	143099	127783	4.52046e+08
0.0 µM HBP	0.000279536	27953.6	139594	124278	4.44585e+08
0.0 µM HBP	0.000382264	38226.4	243691	228375	5.97427e+08
0.0 µM HBP	0.000272808	27280.8	125524	110208	4.03976e+08
0.0 µM HBP	0.000268129	26812.9	137573	122257	4.55962e+08
0.0 µM HBP	0.00027646	27646	149443	134127	4.85157e+08
0.0 µM HBP	0.000270308	27030.8	145433	130117	4.81364e+08
0.0 µM HBP	0.00026877	26877	160810	145494	5.41331e+08
0.0 µM HBP	0.000264541	26454.1	165292	149976	5.66929e+08
0.0 µM HBP	0.000272359	27235.9	188714	173398	6.36652e+08
0.0 µM HBP	0.000273769	27376.9	165638	150322	5.49083e+08
0.0 µM HBP	0.000278767	27876.7	154783	139467	5.00298e+08
0.0 µM HBP	0.000278832	27883.2	160128	144812	5.19352e+08
0.0 µM HBP	0.000263387	26338.7	151433	136117	5.16793e+08
0.0 µM HBP	0.000272679	27267.9	121277	105961	3.88591e+08
0.0 µM HBP	0.000281779	28177.9	159877	144561	5.13028e+08
0.0 µM HBP	0.000275435	27543.5	156459	141143	5.12436e+08
0.0 µM HBP	0.00027614	27614	134313	118997	4.30929e+08
0.0 µM HBP	0.000280562	28056.2	175368	160052	5.70469e+08
0.0 µM HBP	0.000270949	27094.9	156300	140984	5.20333e+08
0.0 µM HBP	0.000267104	26710.4	148469	133153	4.98505e+08
0.0 µM HBP	0.000269155	26915.5	152059	136743	5.08045e+08
0.0 µM HBP	0.000266976	26697.6	144892	129576	4.85346e+08
0.0 µM HBP	0.000266399	26639.9	150622	135306	5.07906e+08
0.0 µM HBP	0.000270629	27062.9	192187	176871	6.53555e+08
0.0 µM HBP	0.000270308	27030.8	173091	157775	5.83685e+08
0.0 µM HBP	0.000302735	30273.5	150683	135367	4.47146e+08
0.0 µM HBP	0.000255889	25588.9	141268	125952	4.92212e+08
0.0 µM HBP	0.000264861	26486.1	152026	136710	5.16157e+08
0.0 µM HBP	0.00026595	26595	141842	126526	4.75749e+08
0.0 µM HBP	0.000266463	26646.3	157880	142564	5.35022e+08
0.0 µM HBP	0.00026249	26249	136711	121395	4.62474e+08
0.0 µM HBP	0.000258196	25819.6	132868	117552	4.55281e+08
0.0 µM HBP	0.000265053	26505.3	118260	102944	3.88389e+08
0.0 µM HBP	0.000250634	25063.4	162194	146878	5.86024e+08
0.0 µM HBP	0.000264028	26402.8	164636	149320	5.65545e+08
0.0 µM HBP	0.000263003	26300.3	143503	128187	4.87397e+08
0.0 µM HBP	0.00025794	25794	161952	146636	5.68488e+08
0.0 µM HBP	0.000263708	26370.8	138715	123399	4.67938e+08
0.0 µM HBP	0.000259414	25941.4	142219	126903	4.8919e+08
0.0 µM HBP	0.000266463	26646.3	163547	148231	5.5629e+08
0.0 µM HBP	0.000265117	26511.7	148902	133586	5.03874e+08
0.0 µM HBP	0.000266912	26691.2	144298	128982	4.83237e+08
0.0 µM HBP	0.000276332	27633.2	165892	150576	5.44909e+08
0.0 µM HBP	0.000265822	26582.2	164956	149640	5.62931e+08
0.0 µM HBP	0.000264477	26447.7	152116	136800	5.17247e+08
0.0 µM HBP	0.000262554	26255.4	139530	124214	4.73098e+08
0.0 µM HBP	0.000264541	26454.1	134195	118879	4.49378e+08

## Sheet: Figure 6-S3D
Micropattern Region #	File Name (Conc. Of HBP)			Sum Fluorescence Intensity a.u./µm2 (Corrected for fluorescence intensity at 0 µM HBP)	Sum Fluorescence Intensity a.u./µm2	Micropattern Area (µm2)	Sum Fluorescence Intensity (a.u.)
1	20um HBP Laminin 2 stitch.tif			720.495	2822.49	65504.9	184886572
2	20um HBP Laminin 2 stitch.tif			1035.77	3137.76	65276.8	204822975		HBP Conc. (µM)	Mean Sum Fluorescence Intensity a.u./µm2	StDEV Sum Fluorescence Intensity a.u./µm2	Mean Sum Fluorescence Intensity a.u./cm2	StDEV Sum Fluorescence Intensity a.u./cm2
3	20um HBP Laminin 2 stitch.tif			434.963	2536.95	65090.9	165132608		20	637.456	157.357	6.37456e+09	1.57357e+09
4	20um HBP Laminin 2 stitch.tif			754.147	2856.14	64634.7	184605578		10	616.76	124.199	6.1676e+09	1.24199e+09
5	20um HBP Laminin 2 stitch.tif			694.791	2796.78	65128.1	182148973		5	317.943	200.281	3.17943e+09	2.00281e+09
6	20um HBP Laminin 2 stitch.tif			498.637	2600.63	64915.2	168820238		0	50.5342	105.842	5.05342e+08	1.05842e+09
7	20um HBP Laminin 2 stitch.tif			624.126	2726.12	64386.3	175524603
8	20um HBP Laminin 2 stitch.tif			445.99	2547.98	64342.4	163943140		* One-way ANOVA with an alpha < 0.05 was conducted in Matlab
9	20um HBP Laminin 2 stitch.tif			543.976	2645.97	64614.4	170967629
10	20um HBP Laminin 2 stitch.tif			425.267	2527.26	65087.5	164492962
11	20um HBP Laminin 2 stitch.tif			568.301	2670.29	65035.1	173662763
12	20um HBP Laminin 2 stitch.tif			588.282	2690.27	65322.4	175735012
13	20um HBP Laminin stitch.tif			519.093	2621.08	66224.6	173580378
14	20um HBP Laminin stitch.tif			665.094	2767.09	66532.2	184100187
15	20um HBP Laminin stitch.tif			615.351	2717.34	67948.1	184638278
16	20um HBP Laminin stitch.tif			552.532	2654.52	65136.5	172906397
17	20um HBP Laminin stitch.tif			904.221	3006.21	66780.6	200756469
18	20um HBP Laminin stitch.tif			914.609	3016.6	67154	202576676
19	20um HBP Laminin stitch.tif			724.901	2826.89	65227.8	184391780
20	20um HBP Laminin stitch.tif			590.397	2692.39	67562.9	181905477
21	20um HBP Laminin stitch.tif			735.057	2837.05	67579.8	191727056
22	20um HBP Laminin stitch.tif			548.985	2650.98	64580.6	171201666
23	20um HBP Laminin stitch.tif			556.503	2658.49	64626.2	171808469
24	10um HBP laminin 2 stitch.tif			633.71	3098.63	68206.6	211347291
25	10um HBP laminin 2 stitch.tif			656.486	3121.41	67431.1	210479925
26	10um HBP laminin 2 stitch.tif			595.265	3060.19	67328	206036311
27	10um HBP laminin 2 stitch.tif			497.046	2961.97	68213.4	202045878
28	10um HBP laminin 2 stitch.tif			487.588	2952.51	66785.6	197185216
29	10um HBP laminin 2 stitch.tif			504.209	2969.13	68549.6	203532870
30	10um HBP laminin 2 stitch.tif			372.854	2837.78	67010.4	190160394
31	10um HBP laminin 2 stitch.tif			493.784	2958.71	62880.8	186045857
32	10um HBP laminin 2 stitch.tif			626.536	3091.46	67951.5	210069207
33	10um HBP laminin 2 stitch.tif			491.119	2956.04	68292.8	201876316
34	10um HBP laminin 2 stitch.tif			580.986	3045.91	68945	210000216
35	10um HBP laminin 2 stitch.tif			462.862	2927.78	69926.7	204730309
36	10um HBP laminin stitch.tif			805.905	3225.32	65477.8	211187130
37	10um HBP laminin stitch.tif			606.46	3025.88	66234.8	200418410
38	10um HBP laminin stitch.tif			803.252	3222.67	66714.7	214999293
39	10um HBP laminin stitch.tif			554.652	2974.07	66981.6	199207997
40	10um HBP laminin stitch.tif			789.536	3208.95	65072.3	208814013
41	10um HBP laminin stitch.tif			668.982	3088.4	65734.6	203014861
42	10um HBP laminin stitch.tif			695.093	3114.51	66202.7	206189014
43	10um HBP laminin stitch.tif			828.684	3248.1	64913.5	210845619
44	10um HBP laminin stitch.tif			648.084	3067.5	65868.1	202050633
45	10um HBP laminin stitch.tif			534.004	2953.42	67128.6	198259159
46	10um HBP laminin stitch.tif			748.599	3168.02	65038.5	206043090
47	10um HBP laminin stitch.tif			716.548	3135.97	68123.8	213634064
48	5um hbp Laminin stitch.tif			628.099	3002.23	65820.8	197609156
49	5um hbp Laminin stitch.tif			275.178	2649.31	66861.7	177137087
50	5um hbp Laminin stitch.tif			243.942	2618.07	66811	174915879
51	5um hbp Laminin stitch.tif			166.333	2540.46	64989.5	165103373
52	5um hbp Laminin stitch.tif			362.054	2736.18	68176.2	186542625
53	5um hbp Laminin stitch.tif			535.435	2909.56	67414.2	196145890
54	5um hbp Laminin stitch.tif			467.933	2842.06	56074.8	159368167
55	5um hbp Laminin stitch.tif			470.227	2844.36	65650.2	186732463
56	5um hbp Laminin stitch.tif			204.498	2578.63	66048.9	170315550
57	5um hbp Laminin stitch.tif			247.084	2621.21	66892.1	175338332
58	5um hbp Laminin stitch.tif			293.522	2667.65	66552.4	177538714
59	5um hbp Laminin stitch.tif			116.712	2490.84	63718.9	158713594
60	5um hbp Laminin stitch.tif			122.691	2496.82	56510.8	141097235
61	5um hbp Laminin stitch.tif			81.2715	2455.4	64741.1	158965397
62	5um hbp Laminin 2 stitch.tif			459.964	3001.12	65090.9	195345250
63	5um hbp Laminin 2 stitch.tif			486.543	3027.69	65874.9	199448991
64	5um hbp Laminin 2 stitch.tif			646.739	3187.89	64631.3	206037448
65	5um hbp Laminin 2 stitch.tif			573.923	3115.07	68796.3	214305614
66	5um hbp Laminin 2 stitch.tif			561.042	3102.19	65562.3	203386922
67	5um hbp Laminin 2 stitch.tif			163.707	2704.86	53684	145207540
68	5um hbp Laminin 2 stitch.tif			430.006	2971.16	64747.9	192376159
69	5um hbp Laminin 2 stitch.tif			60.0094	2601.16	66099.6	171935715
70	5um hbp Laminin 2 stitch.tif			15.6731	2556.82	63435	162192192
71	5um hbp Laminin 2 stitch.tif			131.859	2673.01	65464.3	174986730
72	5um hbp Laminin 2 stitch.tif			24.815	2565.97	60354.8	154868290
73	5um hbp Laminin 2 stitch.tif			497.258	3038.41	63061.6	191606964
13	0um hbp laminin stitch.tif			98.9399	3632.12	68206.6	247734639
14	0um hbp laminin stitch.tif			116.446	3649.63	67431.1	246098152
15	0um hbp laminin stitch.tif			-25.672	3507.51	67328	236153477
16	0um hbp laminin stitch.tif			165.782	3698.96	68213.4	252318717
17	0um hbp laminin stitch.tif			11.612	3544.79	66785.6	236741108
18	0um hbp laminin stitch.tif			-97.7934	3435.39	68549.6	235494456
19	0um hbp laminin stitch.tif			175.995	3709.18	67010.4	248553116
20	0um hbp laminin stitch.tif			-89.4095	3443.77	62880.8	216547059
21	0um hbp laminin stitch.tif			26.5422	3559.72	67951.5	241888406
22	0um hbp laminin stitch.tif			58.687	3591.87	68292.8	245298636
23	0um hbp laminin stitch.tif			216.63	3749.81	68945	258530649
24	0um hbp laminin stitch.tif			-51.3492	3481.83	69926.7	243472954
