# Supplementary material for: Engineering induction of singular neural rosette emergence within hPSC-derived tissues
Source: eLife. 2018 Oct 29;7:e37549. doi: 10.7554/eLife.37549 (PMC6205811; doi:10.7554/eLife.37549)
Supplement: Supplementary file 2. — Folder provides instructions, that is ‘readme.txt’, and code files for batch analysis of N-cadherin immunostained neuroepithelial tissue images using MATLAB. This folder can be used to create image descriptor vectors. [file elife-37549-supp2.zip]

Archive with 30 entries (27 files):
- Image Analysis Algorithm/
- Image Analysis Algorithm/max_inscribed_circle.m
- __MACOSX/
- __MACOSX/Image Analysis Algorithm/
- __MACOSX/Image Analysis Algorithm/._max_inscribed_circle.m
- Image Analysis Algorithm/.DS_Store
- __MACOSX/Image Analysis Algorithm/._.DS_Store
- Image Analysis Algorithm/bfDirOpenTest.m
- __MACOSX/Image Analysis Algorithm/._bfDirOpenTest.m
- Image Analysis Algorithm/directionality.m
- __MACOSX/Image Analysis Algorithm/._directionality.m
- Image Analysis Algorithm/convertND2png.m
- __MACOSX/Image Analysis Algorithm/._convertND2png.m
- Image Analysis Algorithm/rosettes_main.m
- __MACOSX/Image Analysis Algorithm/._rosettes_main.m
- Image Analysis Algorithm/avgangle.m
- __MACOSX/Image Analysis Algorithm/._avgangle.m
- Image Analysis Algorithm/feature_extraction.m
- __MACOSX/Image Analysis Algorithm/._feature_extraction.m
- Image Analysis Algorithm/inpoly.m
- __MACOSX/Image Analysis Algorithm/._inpoly.m
- Image Analysis Algorithm/analyze_boundary.m
- __MACOSX/Image Analysis Algorithm/._analyze_boundary.m
- Image Analysis Algorithm/readme.txt
- __MACOSX/Image Analysis Algorithm/._readme.txt
- Image Analysis Algorithm/tendril_analysis.m
- __MACOSX/Image Analysis Algorithm/._tendril_analysis.m
- Image Analysis Algorithm/bimagesc.m
- __MACOSX/Image Analysis Algorithm/._bimagesc.m
- __MACOSX/._Image Analysis Algorithm
