# Supplementary material for: Engineering induction of singular neural rosette emergence within hPSC-derived tissues
Source: eLife. 2018 Oct 29;7:e37549. doi: 10.7554/eLife.37549 (PMC6205811; doi:10.7554/eLife.37549)
Supplement: Supplementary file 2. — Folder provides instructions, that is ‘readme.txt’, and code files for batch analysis of N-cadherin immunostained neuroepithelial tissue images using MATLAB. This folder can be used to create image descriptor vectors. [file elife-37549-supp2.zip › Image Analysis Algorithm/bfDirOpenTest.m]

dirName = uigetdir('..','');

files_in_folder = dir(dirName);


for k = 1:length(files_in_folder)
   if ~files_in_folder(k).isdir
      datak = bfopen(dirName '/' files_in_folder(k).name);
      [k files_in_folder(k).name]
      
   end
end
