# Supplementary material for: Engineering induction of singular neural rosette emergence within hPSC-derived tissues
Source: eLife. 2018 Oct 29;7:e37549. doi: 10.7554/eLife.37549 (PMC6205811; doi:10.7554/eLife.37549)
Supplement: Supplementary file 2. — Folder provides instructions, that is ‘readme.txt’, and code files for batch analysis of N-cadherin immunostained neuroepithelial tissue images using MATLAB. This folder can be used to create image descriptor vectors. [file elife-37549-supp2.zip › Image Analysis Algorithm/directionality.m]

function[angle1,confidence,angle1b,angle1c]=directionality(im)


[Gx, Gy] = imgradientxy(im);
[Gmag, Gdir] = imgradient(Gx, Gy);
Gdir2 = mod(Gdir(:)+90,180);

angle1b = median(Gdir2);

bwSubImage = 1*(im>=prctile(im(:),70));
o = regionprops(bwSubImage','Orientation');
angle1c = mod(o.Orientation+90,180);


[~,edges,subs] = histcounts(Gdir2,0:10:180); % histogram of gradient directions; 
% subs says for each pixel which histogram bin it's in 
weightedHistogram = accumarray(subs,Gmag(:));
% figure(12);bar(edges(1:end-1),weightedHistogram);
[confidence1,weightedModeIdx] = max(weightedHistogram); % which bin dominates
confidence2 = std(weightedHistogram);
wHNorm = weightedHistogram/max(weightedHistogram);
confidence3 = 1/sum(abs(diff(wHNorm)));
%[confidence1,confidence2,confidence3]
confidence = confidence3;

%    weightedMode = (edges(weightedModeIdx+1)+edges(weightedModeIdx))/2;
%    angle1 = weightedMode;

angle1 = mean(Gdir2(subs==weightedModeIdx));

end
