# Supplementary material for: Engineering induction of singular neural rosette emergence within hPSC-derived tissues
Source: eLife. 2018 Oct 29;7:e37549. doi: 10.7554/eLife.37549 (PMC6205811; doi:10.7554/eLife.37549)
Supplement: Supplementary file 2. — Folder provides instructions, that is ‘readme.txt’, and code files for batch analysis of N-cadherin immunostained neuroepithelial tissue images using MATLAB. This folder can be used to create image descriptor vectors. [file elife-37549-supp2.zip › Image Analysis Algorithm/convertND2png.m]

function [allGs] = convertND2png5(nd2file);
% convertND2png

indGreen = [];
for i = 1:size(nd2file{1},1)
   if ~isempty(strfind(nd2file{1,1}{i,2},'; C=2/'))
      indGreen = [indGreen; i];
   end
end

allGs = cell(1,length(indGreen));

for i=1:length(indGreen)
   allGs{i} = nd2file{1,1}{indGreen(i),1};
end
