# Supplementary material for: Engineering induction of singular neural rosette emergence within hPSC-derived tissues
Source: eLife. 2018 Oct 29;7:e37549. doi: 10.7554/eLife.37549 (PMC6205811; doi:10.7554/eLife.37549)
Supplement: Supplementary file 2. — Folder provides instructions, that is ‘readme.txt’, and code files for batch analysis of N-cadherin immunostained neuroepithelial tissue images using MATLAB. This folder can be used to create image descriptor vectors. [file elife-37549-supp2.zip › Image Analysis Algorithm/rosettes_main.m]

clc
clear all
path(path,'bfmatlab');

%% parameters
verbose = 0;
verbose_MSER = 0;
save_results = 1;

% this should almost always be 1; just set to 0 when debugging MSER portion
% for speed
run_angle = 1;

% MSER parameters; delta = 10, mindiversity = 0.9, and maxvariation = 0.1
% seems to work well

rosette_minarea = 1.5e-3; % in units of fraction of total image area
rosette_minradius = 19; % in units of pixels

% Roughly speaking, the stability of a region is the relative variation of
% the region area when the intensity is changed of +/- Delta/2.
mser_delta = 10;

% When the relative area variation of two nested regions is below this
% threshold, then only the most stable one is selected.
mser_mindiversity = .9;

% Set the maximum variation (absolute stability score) of the regions.
mser_maxvariation = .3;

erode_factor = .3;

angle_box_scale = 0.25;
angle_threshold = 22;% lower is more conservative
angle_extentSteps = 2;
tendril_density_threshold = 175;

% setting halo_threshold to -1 essentially disables this test -- not clear
% this test makes sense for newest dataset
halo_threshold = .7;%0.03;

%% setup
x = input('Do you want to choose a single file (1) or a full directory (2)?\n');
switch x
   case 1
      [fname,dirName] = uigetfile('*.nd2');
      files_in_folder = dir([dirName '/' fname]);
   case 2
      dirName = uigetdir('..','');
      files_in_folder = dir([dirName '/*.nd2']);
   otherwise
      error('please enter 1 or 2 only');
end

if save_results
   resultsFname = [dirName 'Results_' char(datetime(datetime,'Format','yyyy-MM-dd_')) sprintf('%04.0f',round(mod(now,1)*1e4)) '.txt'];
   fileID = fopen(resultsFname,'w');
   fprintf(fileID,['Filename, Polarization foci index, foci x coord, foci y coord, Accepted, Area,'...
      ' Angle error, Angle Extent, Tendril Density, Tendril Extent, Eccentricity, Halo score, Radius\n']);
   fclose(fileID);
   fileID = fopen(resultsFname,'a');
else
   fileID = [];
end

%% loop through files
for m = 1:length(files_in_folder)
   
   clear slice str eccentricity angle_error tendril_density tendril_extent angle_extent area halo radius; 

   fname = files_in_folder(m).name;
   nd2file = bfopen([dirName '/' files_in_folder(m).name]);
   [m files_in_folder(m).name]
   allGs = convertND2png(nd2file);
   
   for k = 1:max(size(allGs))
      temp = double(allGs{k});
      temp = medfilt2(temp,[3,3]);
      slice(:,:,k) = temp;   % slice has the normalized image
   end
   slice = slice - min(slice(:));
   slice = slice / max(slice(:));
   
   %max projection image for MSER detection
   x_max = max(slice, [], 3);
   x_max = medfilt2(x_max,[5,5]);
   
   %mean image for angle determmination
   x_mean = sum(slice,3);
   x_mean = medfilt2(x_mean/max(x_mean(:)),[3,3]);%for angle
   
   figure(m);clf;
   set(gcf,'Position',[0 0 600 600]);
   
   
   %% MSER detection function
   
   [r,f] = vl_mser(uint8(x_max*255),'MinArea',rosette_minarea,...
      'MaxArea',0.2,'BrightOnDark',1,'DarkOnBright',0,...
      'Delta',mser_delta,'MinDiversity',mser_mindiversity,'MaxVariation',mser_maxvariation);
   f = vl_ertr(f);
   mask = zeros(size(x_max));
   for y=r'
      s = vl_erfill(uint8(x_max*255),y);
      mask(s)=mask(s)+1;
   end
   M = 1*(mask>0);
   
   if verbose_MSER
      figure(100+m);clf;
      figure(100+m);subplot(231);bimagesc(mask);title('mask');
      figure(100+m);subplot(232);bimagesc(M,[0,1]);title('binarized mask');
   end
   
   M=imfill(M,'holes');
   if verbose_MSER
      figure(100+m);subplot(233);bimagesc(M,[0,1]);title('after hole filling mask');
   end
   
   cc = bwconncomp(M);
   M2 = zeros(size(M));
   Me = zeros(size(M));
   for k = 1:cc.NumObjects
      Mk = zeros(size(M));
      Mk(cc.PixelIdxList{k}) = 1;
      %se=strel('disk',15);
      C = bwperim(Mk);
      [R, cx, cy] = max_inscribed_circle(C);
      %       figure(13);imagesc(C);axis image;colormap gray;
      %       % display result
      %       theta = [linspace(0,2*pi) 0];
      %       hold on
      %       plot(cos(theta)*R+cx,sin(theta)*R+cy,'color','g','LineWidth', 2);
      %       keyboard
      se=strel('disk',min(floor(erode_factor*double(R)),15));
      Mk=imerode(Mk,se);
      Me = Me + Mk;
      if 0
         Mk = bwconvhull(Mk);
      else
         Mk = imdilate(Mk,se);
      end
      M2 = M2 + Mk;
   end
   M = 1*(M2>0);
   
   
   if verbose_MSER
      figure(100+m);subplot(234);bimagesc(1*(Me>0),[0,1]);title('after erode');
      figure(100+m);subplot(235);bimagesc(M,[0,1]);title('after erode and dilate');
   end
   M=bwareaopen(M,round(rosette_minarea*numel(x_max)));
   
   mask = M;
   
   if verbose_MSER
      figure(100+m);subplot(236);bimagesc(M,[0,1]);title('after bwareaopen ');
   end
   
   %%
   figure(m);clf;
   hold off;bimagesc(x_mean,[min(x_mean(:)) max(x_mean(:))]);title([files_in_folder(m).name ', Mean slice + foci features']);
   hold on;
   
   %%
   if run_angle
      %angle determination function
      cc1 = bwconncomp(mask);
      number_of_polarization_foci = cc1.NumObjects;
      
      mask_new=zeros(size(mask));
      if number_of_polarization_foci==0
         centroidRos=[];
         halo=[];
         if save_results
            fprintf(fileID, '%s\n', [files_in_folder(m).name, ' no polarization loci found']);
         end
      else
         [angle_error, halo, eccentricity, area,...
            radius,centroidRos,tendril_density] = ...
            feature_extraction(mask,x_mean,angle_extentSteps,verbose);
      end      
      
      angle_extent = zeros(length(halo),1);
      tendril_extent = zeros(length(halo),1);
      for k = 1:length(halo)
         
         str{2,k} = {['a= ' mat2str(angle_error(:,k),3)],...
            ['t= ' mat2str(tendril_density(:,k),3)],...
            ['r= ' num2str(radius(k))],...
            ['e= ' num2str(eccentricity(k))],...
            ['h= ' num2str(halo(k))]};
         
         accept = 'N';
         
         if (halo(k)>halo_threshold)
            cHalo = 'Y';
         else
            cHalo = 'N';
         end
         
          %% logic about foci
      
          angle_thresholdE = angle_threshold;
          if eccentricity(k) > 2
             angle_thresholdE = angle_thresholdE*.67;
          end

         if (min(angle_error(:,k))<angle_thresholdE)
            cAngle = 'Y';
            [~,angle_extent(k)] = min(angle_error(:,k));
         else
            cAngle = 'N';
            angle_extent(k) = 0;
         end
         
         if (max(tendril_density(:,k))>tendril_density_threshold)
            cTendril = 'Y';
            [~,tendril_extent(k)] = max(tendril_density(:,k));
         else
            cTendril = 'N';
            tendril_extent(k) = 0;
         end
         
         
         if (radius(k)>rosette_minradius)
            cRadius = 'Y';
         else
            cRadius = 'N';
         end
         
         str{1,k} = sprintf('%d rejected: angle %c, halo %c, radius %c, tendril %c, angleExtent %d, tendrilExtent %d',...,
            k,cAngle,cHalo,cRadius,cTendril, num2str(angle_extent(k)),num2str(tendril_extent(k)));
         if (halo(k)>halo_threshold) ...
               && (min(angle_error(:,k))<angle_thresholdE) ...
               && (radius(k)>rosette_minradius) ...
               && (max(tendril_density(:,k))>tendril_density_threshold)
            
            str{1,k} = sprintf('%d accepted',k);
            pixelslist = cc1.PixelIdxList(1,k);
            idx = pixelslist{1,1};
            mask_new(idx) = 1;
            accept = 'Y';
         end
         
         if save_results
            % fprintf(fileID,'Filename, Polarization Foci Index, Accept, Area,
            % Avg_angle, eccentricity, Halo\n');
            fprintf(fileID,'%s, %i, %7.2f, %7.2f, %s, %1.2f, %1.2f, %d, %1.2f, %d, %1.2f, %1.2f, %1.2f\n',...
               fname,k,centroidRos(k).Centroid(1),centroidRos(k).Centroid(2),accept,...
               area(k),min(angle_error(:,k)),angle_extent(k),...
               max(tendril_density(:,k)),tendril_extent(k),...
               eccentricity(k),halo(k),radius(k));
         end
         
      end
      
      %%
      drawnow
      figure(m+1000);clf;
      set(gcf,'Position',[600 0 600 600]);
      n1 = size(x_mean,1); n2 = 256;
      bimagesc(imresize(x_mean,[n2 n2]),[min(x_mean(:)) max(x_mean(:))]);hold on
      for k = 1:length(centroidRos)
         text(centroidRos(k).Centroid(1)*n2/n1,centroidRos(k).Centroid(2)*n2/n1,num2str(k),'Color','g','FontSize',12,'FontWeight','bold');
         text(centroidRos(k).Centroid(1)*n2/n1,centroidRos(k).Centroid(2)*n2/n1+.1*n2,str{2,k},'Color','g','FontSize',12,'FontWeight','bold');
      end
      if (any(mask(:)>0))
         if any(mask(:)>mask_new(:))
            [~,h]=contour(imresize(mask-mask_new,[n2,n2]),1) ;
            set(h,'color','g','linewidth',2) ;
            [~,h]=contour(imresize(mask_new,[n2 n2]),1) ;
            set(h,'color','m','linewidth',2) ;
            legend('polarization foci','detected rosette')
         else
            [~,h]=contour(imresize(mask_new,[n2 n2]),1) ;
            set(h,'color','m','linewidth',2) ;
            legend('detected rosette')
         end
         text(1,.06*n2,str(1,:),'color','g','fontsize',12);
      else
         text(1,.06*n2,'no polarization foci detected','color','g','fontsize',12);
      end
      xlabel('a = angleError, t = tendril density, r = radius, e = eccentricity, h = halo score');
      title(files_in_folder(m).name)
      %%
      if save_results
         print(gcf,'-djpeg85',[dirName '/' files_in_folder(m).name(1:end-4) '_results.jpg'])
      end
   end
end

if save_results
   fclose(fileID);
end
