# Supplementary material for: Engineering induction of singular neural rosette emergence within hPSC-derived tissues
Source: eLife. 2018 Oct 29;7:e37549. doi: 10.7554/eLife.37549 (PMC6205811; doi:10.7554/eLife.37549)
Supplement: Supplementary file 2. — Folder provides instructions, that is ‘readme.txt’, and code files for batch analysis of N-cadherin immunostained neuroepithelial tissue images using MATLAB. This folder can be used to create image descriptor vectors. [file elife-37549-supp2.zip › Image Analysis Algorithm/avgangle.m]

function [avg_angle] = avgangle(angle1,angle2)
s1=size(angle1,2);
sum=0;count=0;
for i=1:s1
    if(angle1(1,i)~=0)
       temp(i)=abs(angle1(1,i)-angle2(1,i));
       sum=sum+temp(i);
       count=count+1;
    end
end
avg_angle = sum/s1;
avg_angle = abs(avg_angle-90); %since angle1 is normal to the rosette boundary and angle 2 is a tangent
%if isnan(avg_angle)
end
