# Supplementary material for: Engineering induction of singular neural rosette emergence within hPSC-derived tissues
Source: eLife. 2018 Oct 29;7:e37549. doi: 10.7554/eLife.37549 (PMC6205811; doi:10.7554/eLife.37549)
Supplement: Supplementary file 2. — Folder provides instructions, that is ‘readme.txt’, and code files for batch analysis of N-cadherin immunostained neuroepithelial tissue images using MATLAB. This folder can be used to create image descriptor vectors. [file elife-37549-supp2.zip › Image Analysis Algorithm/feature_extraction.m]

function[angle_error,halo,eccentricity,area,radius,centroidRos,tendril_density]=...
   feature_extraction(mask,im,angle_extentSteps,verbose)

mask_new = zeros(size(mask));
cc1 = bwconncomp(uint8(mask));
angle_error = [];
tendril_denisty = [];
halo = [];
radius = [];
eccentricity = [];
area = [];

centroidRos=regionprops(cc1,'centroid');
stat = regionprops(cc1,'Eccentricity','Area');

if verbose
   figure(14);clf;
   subplot(121);
   bimagesc(im); hold on;
   [~,h2] = contour(mask);
   set(h2,'color','g','linewidth',3) ;
end

% figure(m);
% [~,h]=contour(mask,1) ;
% set(h,'color','g','linewidth',2) ;
% xlabel({['green = orig. boundary'],['magenta = dilated boundary for angles'], ['yellow = eroded boundary for halo']});


if cc1.NumObjects==0
   angle_error=190;
else
   angle_error = zeros(angle_extentSteps,cc1.NumObjects);
   tendril_density = zeros(angle_extentSteps,cc1.NumObjects);
   
   halo = zeros(1,cc1.NumObjects);
   radius = zeros(1,cc1.NumObjects);
   area = zeros(1,cc1.NumObjects);
   eccentricity = zeros(1,cc1.NumObjects);
   for k=1:cc1.NumObjects
      
      xc=centroidRos(k).Centroid(1);
      yc=centroidRos(k).Centroid(2);
      
      eccentricity(k) = stat(k).Eccentricity;
      area(k) = stat(k).Area;
      
      
      for j = 1:angle_extentSteps
         
         boxRadius = 20;%round(sqrt(length(cc1.PixelIdxList{1,k}))*angle_box_scale);
         se=strel('square',ceil(3*boxRadius*j));
         
         mask_orig = zeros(size(mask));
         mask_orig(cc1.PixelIdxList{1,k}) = 1;
         dilatedMask_k=imdilate(mask_orig,se);
         boundary = bwperim(dilatedMask_k);
         
         %       figure(m);
         %       [~,h]=contour(dilatedMask_k,1) ;
         %       set(h,'color','m','linewidth',2) ;
         
         [Y,X]=find(boundary==1,1, 'first');
         index = bwtraceboundary(boundary, [Y(1), X(1)], 'W', 8);
         
         angleDownsampling = max(boxRadius,round(size(index,1)/100));
         index = index(1:angleDownsampling:end,:);
         
         [angle_error(j,k),tendril_density(j,k)] = tendril_analysis(...
            index,xc,yc,im,boxRadius);
         
         
      end
      
      
      
      
      
      
      
      mask_outside = mask_orig;
      C = bwperim(mask_orig);
      [radius(k), ~,~] = max_inscribed_circle(C);
      erode_width = .5*double(radius(k));
      mask_inside = imerode(mask_orig,strel('disk',floor(erode_width)));
      boundaryIntensity = sum(sum(im.*(mask_outside-mask_inside)))/(sum(sum(mask_outside-mask_inside)));
      % boundary is between m and y
      interiorIntensity = sum(sum(im.*(mask_inside)))/(sum(sum(mask_inside)));
      % interior is inside y
      
      halo(k) = boundaryIntensity / interiorIntensity;
      while (sum(mask_inside(:))>.2*sum(mask_outside(:)))
         erode_width = erode_width*1.3;
         mask_inside = imerode(mask_orig,strel('disk',floor(erode_width)));
         boundaryIntensity = sum(sum(im.*(mask_outside-mask_inside)))/(sum(sum(mask_outside-mask_inside)));
         % boundary is between m and y
         interiorIntensity = sum(sum(im.*(mask_inside)))/(sum(sum(mask_inside)));
         % interior is inside y
         halo(k) = max(halo(k),boundaryIntensity / interiorIntensity);
      end
      
      %       figure(m);hold on;
      %       [~,h]=contour(mask_inside,1) ;
      %       set(h,'color','y','linewidth',2) ;
      %       text(xc+boxRadius*2,yc,{['a= ' num2str(angle_error(k))],...
      %          ['r= ' num2str(radius(k))],...
      %          ['h= ' num2str(halo(k))],},'Color','g','FontSize',12,'FontWeight','bold');
      %       ylabel('a = angleError, r = radius, h = halo score');
      %
      
   end
   
end
end
