# Supplementary material for: Engineering induction of singular neural rosette emergence within hPSC-derived tissues
Source: eLife. 2018 Oct 29;7:e37549. doi: 10.7554/eLife.37549 (PMC6205811; doi:10.7554/eLife.37549)
Supplement: Supplementary file 2. — Folder provides instructions, that is ‘readme.txt’, and code files for batch analysis of N-cadherin immunostained neuroepithelial tissue images using MATLAB. This folder can be used to create image descriptor vectors. [file elife-37549-supp2.zip › Image Analysis Algorithm/analyze_boundary.m]

function[angle_error,halo,eccentricity,area,radius,numFoci,centroidRos]=...
   feature_extraction(mask,im,m,...
   angle_box_scale,angle_threshold,halo_threshold,rosette_minradius,...
   fname,fileID,save_results,verbose)


mask_new = zeros(size(mask));
cc1 = bwconncomp(uint8(mask));
angle_error = [];
halo = [];
radius = [];
eccentricity = [];
area = [];

centroidRos=regionprops(cc1,'centroid');
stat = regionprops(cc1,'Eccentricity','Area');

if verbose
   figure(14);clf;
   subplot(121);
   bimagesc(im); hold on;
   [~,h2] = contour(mask);
   set(h2,'color','g','linewidth',3) ;
end

numFoci = cc1.NumObjects;

figure(m);
[~,h]=contour(mask,1) ;
set(h,'color','g','linewidth',2) ;
xlabel({['green = orig. boundary'],['magenta = dilated boundary for angles'], ['yellow = eroded boundary for halo']});


if cc1.NumObjects==0
   angle_error=190;
else
   angle_error = zeros(1,cc1.NumObjects);
   halo = zeros(1,cc1.NumObjects);
   radius = zeros(1,cc1.NumObjects);
   area = zeros(1,cc1.NumObjects);
   eccentricity = zeros(1,cc1.NumObjects);
   for k=1:cc1.NumObjects
      angle_thresholdE = angle_threshold;
      
      xc=centroidRos(k).Centroid(1);
      yc=centroidRos(k).Centroid(2);
      
      eccentricity(k) = stat(k).Eccentricity;
      area(k) = stat(k).Area;
      
      if eccentricity(k) > 2
         angle_thresholdE = angle_thresholdE*.67;
      end
      % angle_thresholdE = .35*sqrt(area(k));
      
      boxRadius = 20;%round(sqrt(length(cc1.PixelIdxList{1,k}))*angle_box_scale);
      se=strel('square',ceil(3*boxRadius));
      
      mask_orig = zeros(size(mask));
      mask_orig(cc1.PixelIdxList{1,k}) = 1;
      dilatedMask_k=imdilate(mask_orig,se);
      boundary = bwperim(dilatedMask_k);
          
      figure(m);
      [~,h]=contour(dilatedMask_k,1) ;
      set(h,'color','m','linewidth',2) ;
      
      [Y,X]=find(boundary==1,1, 'first');
      index = bwtraceboundary(boundary, [Y(1), X(1)], 'W', 8);
      
      angleDownsampling = 10;
      index = index(1:angleDownsampling:end,:);
      angle1 = zeros(size(index));%directionality of the box using imgradient
      angle2 = zeros(size(index));%wrt centroid of the detected region
      confidence = zeros(size(index));
      for i=1:size(index,1)
         y = index(i,1); x = index(i,2);
         %calculating tangent angle wrt boundary
         angle2(i) = mod(atan((yc-y)/(x-xc))*180/pi,180);
         
         imSize = size(mask);
         
         a = max(y-boxRadius,1);
         b = min(y+boxRadius,imSize(1));
         c = max(x-boxRadius,1);
         d = min(x+boxRadius,imSize(2));
         subImage=im(a:b,c:d);
         subImageMask = zeros(size(im));
         subImageMask(a:b,c:d) = 1;
         
         
         if min(angle2(i),180-angle2(i))<10
            [angle1(i),confidence(i),angle1b,angle1c]=directionality(subImage');
            angle1(i) = mod(90-angle1(i),180);
         else
            [angle1(i),confidence(i),angle1b,angle1c]=directionality(subImage);
         end
         
         if abs(180-angle1(i)-angle2(i)) < abs(angle1(i)-angle2(i))
            angle1(i) = 180-angle1(i);
         end
         
         if verbose
            if mod(i,4)==0
               figure(14);
               subplot(121);
               try
                  delete(h2); %set(h2,'Visible','off')
               catch
               end
               [~,h2]=contour(subImageMask,(0:max(subImageMask(:)))+.5) ;
               set(h2,'color','g','linewidth',3) ;
               title(['confidence = ' num2str(confidence(i))])
               subplot(122);hold off;imagesc(subImage,[min(im(:)),max(im(:))]);axis image;colormap gray;axis off
               hold on;
               title(['i = ' num2str(i) ', Polarization angle = ' num2str(angle1(i)) ...
                  ', Box angle = ' num2str(angle2(i)) ', Angle diff = ' num2str(abs(angle1(i)-angle2(i)))]);
               quiver(boxRadius+1,boxRadius+1,.8*boxRadius*cos((angle1(i))/180*pi),...
                  .8*boxRadius*sin((-angle1(i))/180*pi),'LineWidth',3,'Color','y');
               quiver(boxRadius+1,boxRadius+1,.8*boxRadius*cos((angle2(i))/180*pi),...
                  .8*boxRadius*sin((-angle2(i))/180*pi),'LineWidth',3,'Color','g');
               
               drawnow limitrate
            end
         end
      end
      angle_error(k)=sum(abs(angle1-angle2).*confidence)/sum(confidence);
      
      
      mask_outside = mask_orig;
      
      C = bwperim(mask_orig);
      [radius(k), ~,~] = max_inscribed_circle(C);
      erode_width = .5*double(radius(k));
      mask_inside = imerode(mask_orig,strel('disk',floor(erode_width)));
      boundaryIntensity = sum(sum(im.*(mask_outside-mask_inside)))/(sum(sum(mask_outside-mask_inside)));
      % boundary is between m and y
      interiorIntensity = sum(sum(im.*(mask_inside)))/(sum(sum(mask_inside)));
      % interior is inside y
      
      halo(k) = boundaryIntensity / interiorIntensity;      
      while (halo(k) < halo_threshold) && (sum(mask_inside(:))>.2*sum(mask_outside(:)))
         erode_width = erode_width*1.3;
         mask_inside = imerode(mask_orig,strel('disk',floor(erode_width)));
         boundaryIntensity = sum(sum(im.*(mask_outside-mask_inside)))/(sum(sum(mask_outside-mask_inside)));
         % boundary is between m and y
         interiorIntensity = sum(sum(im.*(mask_inside)))/(sum(sum(mask_inside)));
         % interior is inside y
         halo(k) = boundaryIntensity / interiorIntensity;
      end

      figure(m);hold on;
      [~,h]=contour(mask_inside,1) ;
      set(h,'color','y','linewidth',2) ;
      text(xc+boxRadius*2,yc,{['a= ' num2str(angle_error(k))],...
         ['r= ' num2str(radius(k))],...
         ['h= ' num2str(halo(k))],},'Color','g','FontSize',12,'FontWeight','bold');
      ylabel('a = angleError, r = radius, h = halo score');
      
      str{2,k} = {['a= ' num2str(angle_error(k))],...
         ['r= ' num2str(radius(k))],...
         ['h= ' num2str(halo(k))]};
      
      accept = 'N';
      if (halo(k)>halo_threshold)
         cHalo = 'Y';
      else
         cHalo = 'N';
      end
      if (angle_error(k)<angle_thresholdE)
         cAngle = 'Y';
      else
         cAngle = 'N';
      end
      if (radius(k)>rosette_minradius)
         cRadius = 'Y';
      else
         cRadius = 'N';
      end
      str{1,k} = sprintf('%d rejected: angle %c, halo %c, radius %c',k,cAngle,cHalo,cRadius);
      if (halo(k)>halo_threshold)
         if (angle_error(k)<angle_thresholdE)
            if (radius(k)>rosette_minradius)
               str{1,k} = sprintf('%d accepted',k);
               pixelslist = cc1.PixelIdxList(1,k);
               idx = pixelslist{1,1};
               mask_new(idx) = 1;
               accept = 'Y';
            end
         end
      end
                  
      if save_results
         % fprintf(fileID,'Filename, Polarization Foci Index, Accept, Area,
         % Avg_angle, eccentricity, Halo\n'); 
         fprintf(fileID,'%s, %d, %s, %1.2f, %1.2f, %1.2f, %1.2f, %1.2f\n',...
            fname,k,accept,area(k),angle_error(k),eccentricity(k),halo(k),radius(k));
      end
      
   end
   
end
end
