# Supplementary material for: Engineering induction of singular neural rosette emergence within hPSC-derived tissues
Source: eLife. 2018 Oct 29;7:e37549. doi: 10.7554/eLife.37549 (PMC6205811; doi:10.7554/eLife.37549)
Supplement: Supplementary file 2. — Folder provides instructions, that is ‘readme.txt’, and code files for batch analysis of N-cadherin immunostained neuroepithelial tissue images using MATLAB. This folder can be used to create image descriptor vectors. [file elife-37549-supp2.zip › Image Analysis Algorithm/readme.txt]

Steps to run the program

1. Go into the Rosettes Project folder in MATLAB and open the file named 'rosettes_main.m'

2. Initially, to setup vl_feat, type 'run vl_setup' the command window. 
   (This needs to be done only when you start/restart MATLAB).

3. When rosettes_main.m is run, it will ask you for the number of images. 

4. It will then ask for an input - select the image folder.

5. The output image will be stored in the image folder itself.
 
6. The data is stored in a spreadsheet the Rosettes Project folder named 'results_final.xlsx'


Functions -

1. rosettes_main    -   Main function
2. anisodiff2D.m    -   Peron _ Malik filter for pre-processing the max-projection image
3. max_proj_mser.m  -   Gives detected regions using MSER feature extraction
4. hugging_boundary2.m - Function for box movement around the detected regions
5. directionality.m -   Finding the gradient of the selected box region using imgradient method
6. avgangle.m 	    -   Determining average polarization angle (using angle1 and angle2)


  
