# Supplementary material for: Engineering induction of singular neural rosette emergence within hPSC-derived tissues
Source: eLife. 2018 Oct 29;7:e37549. doi: 10.7554/eLife.37549 (PMC6205811; doi:10.7554/eLife.37549)
Supplement: Supplementary file 2. — Folder provides instructions, that is ‘readme.txt’, and code files for batch analysis of N-cadherin immunostained neuroepithelial tissue images using MATLAB. This folder can be used to create image descriptor vectors. [file elife-37549-supp2.zip › Image Analysis Algorithm/tendril_analysis.m]

function [angle_error, tendril_density] = tendril_analysis(index,xc,yc,im,boxRadius)


angle1 = zeros(size(index));%directionality of the box using imgradient
angle2 = zeros(size(index));%wrt centroid of the detected region
confidence = zeros(size(index));

tendril_density = 0;

for i=1:size(index,1)
   y = index(i,1); x = index(i,2);
   %calculating tangent angle wrt boundary
   angle2(i) = mod(atan((yc-y)/(x-xc))*180/pi,180);
   
   imSize = size(im);
   
   a = max(y-boxRadius,1);
   b = min(y+boxRadius,imSize(1));
   c = max(x-boxRadius,1);
   d = min(x+boxRadius,imSize(2));
   subImage=im(a:b,c:d);
   
   tendril_density = tendril_density + sum(subImage(:))/size(index,1);
   
   if min(angle2(i),180-angle2(i))<10
      [angle1(i),confidence(i)]=directionality(subImage');
      angle1(i) = mod(90-angle1(i),180);
   else
      [angle1(i),confidence(i)]=directionality(subImage);
   end
   
   if abs(180-angle1(i)-angle2(i)) < abs(angle1(i)-angle2(i))
      angle1(i) = 180-angle1(i);
   end
   
   
end
angle_error=sum(abs(angle1-angle2).*confidence)/sum(confidence);
