# Supplementary material for: Engineering induction of singular neural rosette emergence within hPSC-derived tissues
Source: eLife. 2018 Oct 29;7:e37549. doi: 10.7554/eLife.37549 (PMC6205811; doi:10.7554/eLife.37549)
Supplement: Supplementary file 2. — Folder provides instructions, that is ‘readme.txt’, and code files for batch analysis of N-cadherin immunostained neuroepithelial tissue images using MATLAB. This folder can be used to create image descriptor vectors. [file elife-37549-supp2.zip › Image Analysis Algorithm/bimagesc.m]

function h = bimagesc(varargin)
%BIMAGESC Scale data and display as image.
%   BIMAGESC(...) is the same as IMAGESC(...) except the axes are omitted
%   and scaled for an image.

imagesc(varargin{:});
axis image;
colormap(gray(256));
%set(gca,'Ytick',[]);
%set(gca,'Xtick',[]);
ax = gca;
ax.XTick = []; ax.YTick = [];
set(gca,'FontSize',12)
set(gcf,'color',[1 1 1]);
drawnow
