# Supplementary material for: Engineering induction of singular neural rosette emergence within hPSC-derived tissues
Source: eLife. 2018 Oct 29;7:e37549. doi: 10.7554/eLife.37549 (PMC6205811; doi:10.7554/eLife.37549)
Supplement: Supplementary file 3. — Folder provides MATLAB workspace files that can be uploaded to apply our custom classifier to image descriptor vector data sets. This is used to automatically classify whether N-cadherin+ foci within a neuroepithelial tissue image are polarization foci or rosettes. [file elife-37549-supp3.zip]

Archive with 7 entries (4 files):
- Machine Learning Classifier/
- Machine Learning Classifier/rosettes_model_structure.mat
- __MACOSX/
- __MACOSX/Machine Learning Classifier/
- __MACOSX/Machine Learning Classifier/._rosettes_model_structure.mat
- Machine Learning Classifier/polarization_model_structure.mat
- __MACOSX/Machine Learning Classifier/._polarization_model_structure.mat
